# Supplementary material for: The role of structural pleiotropy and regulatory evolution in the retention of heteromers of paralogs
Source: eLife. 2019 Aug 27;8:e46754. doi: 10.7554/eLife.46754 (PMC6711710; doi:10.7554/eLife.46754)
Supplement: Supplementary file 2. — Table descriptions can be found in Supplementary file 1. [file elife-46754-supp2.xlsx]

## Sheet: TableS1
Duplication	ORF	HM.Stynen	list.Biogrid.HM.Pubmed.id	n.Biogrid.study	n.Biogrid.HM	HM.Biogrid	HM.Kim	HM.PCA	HM.final
S	b4034	NA	NA	Reconstituted Complex(25305489)	1	0	NA	NA	0
S	Q0130	NA	NA	Co-crystal Structure(22504883)	1	1	NA	NA	1
S	YAL003W	0	NA	NA	NA	NA	NA	NA	0
S	YAL004W	NA	NA	NA	NA	NA	0	NA	0
S	YAL008W	0	NA	NA	NA	NA	0	NA	0
S	YAL009W	0	NA	NA	NA	NA	NA	NA	0
S	YAL011W	0	NA	Affinity Capture-MS(14690608);Affinity Capture-MS(16554755)	2	1	0	NA	1
S	YAL013W	0	NA	Affinity Capture-MS(16314178)	1	0	0	NA	0
S	YAL016C-B	0	NA	NA	NA	NA	NA	NA	0
S	YAL022C	NA	NA	PCA(16093310)	1	0	0	NA	0
S	YAL025C	NA	NA	Two-hybrid(25877921)	1	0	0	NA	0
S	YAL027W	0	NA	NA	NA	NA	0	NA	0
S	YAL031C	0	NA	NA	NA	NA	0	NA	0
S	YAL032C	0	NA	Two-hybrid(18719252)	1	0	0	NA	0
S	YAL033W	NA	NA	Affinity Capture-MS(16554755);Affinity Capture-Western(17881380);Two-hybrid(11880623)	3	1	NA	NA	1
S	YAL034W-A	NA	NA	Affinity Capture-MS(16554755);FRET(24930965);Two-hybrid(17634282)	3	1	0	NA	1
S	YAL035C-A	NA	NA	NA	NA	NA	0	NA	0
S	YAL037C-A	0	NA	NA	NA	NA	NA	NA	0
S	YAL043C	0	NA	Affinity Capture-MS(14759368);Affinity Capture-MS(16554755)	2	1	NA	NA	1
S	YAL044C	0	NA	NA	NA	NA	0	NA	0
S	YAL045C	NA	NA	NA	NA	NA	0	NA	0
S	YAL049C	NA	NA	NA	NA	NA	0	NA	0
S	YAL055W	0	NA	NA	NA	NA	0	NA	0
S	YAL058C-A	NA	NA	NA	NA	NA	0	NA	0
S	YAL058W	NA	NA	NA	NA	NA	0	NA	0
S	YAL059W	NA	NA	Two-hybrid(11678331)	1	1	0	NA	1
S	YAL063C-A	0	NA	NA	NA	NA	NA	NA	0
S	YAL064W	0	NA	NA	NA	NA	0	NA	0
S	YAL064W-B	0	NA	NA	NA	NA	0	NA	0
S	YAL066W	NA	NA	NA	NA	NA	0	NA	0
S	YAR007C	0	NA	Affinity Capture-MS(11805837);Affinity Capture-MS(16554755);Affinity Capture-MS(20190278);Affinity Capture-Western(18342608);Affinity Capture-Western(23122649);Two-hybrid(18342608);Two-hybrid(25719602);Two-hybrid(9632824)	8	2	0	NA	1
S	YAR014C	0	NA	NA	NA	NA	0	NA	0
S	YAR015W	NA	NA	NA	NA	NA	0	NA	0
S	YAR020C	0	NA	NA	NA	NA	0	NA	0
S	YAR030C	NA	NA	NA	NA	NA	0	NA	0
S	YAR035C-A	0	NA	NA	NA	NA	NA	NA	0
S	YAR044W	NA	NA	NA	NA	NA	1	NA	1
S	YAR047C	NA	NA	NA	NA	NA	0	NA	0
S	YAR053W	NA	NA	NA	NA	NA	0	NA	0
S	YAR060C	NA	NA	NA	NA	NA	0	NA	0
S	YAR061W	NA	NA	NA	NA	NA	0	NA	0
S	YAR062W	NA	NA	NA	NA	NA	0	NA	0
S	YAR068W	0	NA	NA	NA	NA	NA	NA	0
S	YAR069C	NA	NA	NA	NA	NA	0	NA	0
S	YAR070C	NA	NA	NA	NA	NA	0	NA	0
S	YBL001C	NA	NA	Two-hybrid(18719252)	1	1	0	NA	1
S	YBL004W	0	NA	Affinity Capture-MS(21724601)	1	1	0	NA	1
S	YBL006C	0	NA	NA	NA	NA	0	NA	0
S	YBL008W-A	0	NA	NA	NA	NA	NA	NA	0
S	YBL010C	0	NA	NA	NA	NA	0	NA	0
S	YBL012C	NA	NA	NA	NA	NA	0	NA	0
S	YBL013W	0	NA	NA	NA	NA	0	NA	0
S	YBL014C	0	NA	Two-hybrid(8887672)	1	1	NA	NA	1
S	YBL015W	0	NA	NA	NA	NA	0	NA	0
S	YBL018C	0	NA	Affinity Capture-Western(17881380)	1	0	0	NA	0
S	YBL019W	0	NA	Affinity Capture-MS(16554755)	1	0	0	NA	0
S	YBL020W	0	NA	NA	NA	NA	0	NA	0
S	YBL022C	0	NA	Affinity Capture-MS(22940862)	1	1	1	NA	1
S	YBL025W	0	NA	Affinity Capture-Western(29357286);Two-hybrid(10688190)	2	0	0	NA	0
S	YBL028C	0	NA	NA	NA	NA	0	NA	0
S	YBL029C-A	NA	NA	NA	NA	NA	0	NA	0
S	YBL033C	1	NA	PCA(18467557);PCA(22615397);Two-hybrid(18719252)	3	3	NA	NA	1
S	YBL035C	0	NA	Affinity Capture-MS(16554755)	1	0	0	NA	0
S	YBL036C	0	NA	Affinity Capture-MS(16554755)	1	0	0	NA	0
S	YBL038W	NA	NA	Affinity Capture-MS(16554755)	1	0	0	NA	0
S	YBL039W-B	1	NA	NA	NA	NA	NA	NA	1
S	YBL044W	0	NA	NA	NA	NA	0	NA	0
S	YBL046W	0	NA	Affinity Capture-MS(16554755)	1	0	0	NA	0
S	YBL048W	NA	NA	NA	NA	NA	0	NA	0
S	YBL049W	0	NA	Affinity Capture-MS(11805837)	1	0	0	NA	0
S	YBL050W	0	NA	NA	NA	NA	NA	NA	0
S	YBL053W	NA	NA	NA	NA	NA	0	NA	0
S	YBL055C	0	NA	NA	NA	NA	0	NA	0
S	YBL057C	0	NA	NA	NA	NA	0	NA	0
S	YBL059C-A	0	NA	NA	NA	NA	0	NA	0
S	YBL062W	NA	NA	NA	NA	NA	0	NA	0
S	YBL065W	NA	NA	NA	NA	NA	0	NA	0
S	YBL070C	NA	NA	NA	NA	NA	0	NA	0
S	YBL071C	NA	NA	NA	NA	NA	0	NA	0
S	YBL071C-B	0	NA	NA	NA	NA	NA	NA	0
S	YBL071W-A	0	NA	NA	NA	NA	0	NA	0
S	YBL073W	NA	NA	NA	NA	NA	0	NA	0
S	YBL074C	0	NA	Affinity Capture-MS(14759368)	1	1	0	NA	1
S	YBL078C	0	NA	Two-hybrid(11283351);Two-hybrid(18719252);Two-hybrid(27477278)	3	0	1	NA	1
S	YBL080C	NA	NA	NA	NA	NA	0	NA	0
S	YBL082C	0	NA	NA	NA	NA	0	NA	0
S	YBL083C	NA	NA	NA	NA	NA	0	NA	0
S	YBL090W	NA	NA	NA	NA	NA	0	NA	0
S	YBL092W	NA	NA	NA	NA	NA	0	NA	0
S	YBL093C	0	NA	Affinity Capture-MS(16554755)	1	0	0	NA	0
S	YBL094C	NA	NA	NA	NA	NA	0	NA	0
S	YBL095W	0	NA	NA	NA	NA	0	NA	0
S	YBL096C	NA	NA	NA	NA	NA	0	NA	0
S	YBL098W	1	NA	NA	NA	NA	NA	NA	1
S	YBL100W-C	0	NA	NA	NA	NA	NA	NA	0
S	YBL102W	1	NA	PCA(18467557)	1	1	0	NA	1
S	YBL104C	0	NA	NA	NA	NA	0	NA	0
S	YBL107C	0	NA	NA	NA	NA	0	NA	0
S	YBL108C-A	0	NA	NA	NA	NA	NA	NA	0
S	YBL108W	NA	NA	NA	NA	NA	0	NA	0
S	YBL109W	NA	NA	NA	NA	NA	0	NA	0
S	YBR004C	0	NA	NA	NA	NA	NA	NA	0
S	YBR012C	NA	NA	NA	NA	NA	0	NA	0
S	YBR013C	NA	NA	NA	NA	NA	0	NA	0
S	YBR018C	0	NA	NA	NA	NA	0	NA	0
S	YBR022W	0	NA	NA	NA	NA	0	NA	0
S	YBR026C	0	NA	NA	NA	NA	0	NA	0
S	YBR027C	NA	NA	NA	NA	NA	0	NA	0
S	YBR029C	NA	NA	NA	NA	NA	0	NA	0
S	YBR032W	NA	NA	NA	NA	NA	0	NA	0
S	YBR035C	0	NA	Reconstituted Complex(26327315)	1	1	NA	NA	1
S	YBR036C	1	NA	PCA(16093310)	1	1	0	NA	1
S	YBR039W	0	NA	NA	NA	NA	1	NA	1
S	YBR047W	0	NA	NA	NA	NA	0	NA	0
S	YBR050C	0	NA	NA	NA	NA	0	NA	0
S	YBR051W	NA	NA	NA	NA	NA	0	NA	0
S	YBR053C	0	NA	NA	NA	NA	0	NA	0
S	YBR058C-A	NA	NA	NA	NA	NA	0	NA	0
S	YBR063C	0	NA	NA	NA	NA	0	NA	0
S	YBR064W	NA	NA	NA	NA	NA	0	NA	0
S	YBR065C	NA	NA	Affinity Capture-MS(16554755);Reconstituted Complex(25655993)	2	1	0	NA	1
S	YBR070C	0	NA	Affinity Capture-Western(19129246)	1	1	0	NA	1
S	YBR071W	0	NA	NA	NA	NA	0	NA	0
S	YBR072C-A	0	NA	NA	NA	NA	NA	NA	0
S	YBR075W	NA	NA	NA	NA	NA	0	NA	0
S	YBR076W	0	NA	NA	NA	NA	0	NA	0
S	YBR077C	1	NA	Co-crystal Structure(20655927);Co-crystal Structure(23123112);Reconstituted Complex(16732272);Two-hybrid(10688190);Two-hybrid(11283351)	5	2	1	NA	1
S	YBR083W	0	NA	Affinity Capture-MS(11805837)	1	0	0	NA	0
S	YBR086C	NA	NA	Affinity Capture-Western(17234190);PCA(16093310)	2	1	NA	NA	1
S	YBR088C	0	NA	Affinity Capture-MS(11805837);Co-crystal Structure(17308348);Co-crystal Structure(19053247);Co-crystal Structure(21364740);Co-crystal Structure(22382979);Co-crystal Structure(29499038);Co-crystal Structure(8001157);Reconstituted Complex(17251197);Reconstituted Complex(23395907);Reconstituted Complex(23506842);Reconstituted Complex(23869605);Reconstituted Complex(25228764);Reconstituted Complex(29…	14	13	0	NA	1
S	YBR089W	NA	NA	NA	NA	NA	0	NA	0
S	YBR090C	0	NA	NA	NA	NA	0	NA	0
S	YBR094W	NA	NA	Affinity Capture-MS(16554755);Affinity Capture-MS(22940862)	2	1	0	NA	1
S	YBR096W	NA	NA	NA	NA	NA	0	NA	0
S	YBR100W	NA	NA	NA	NA	NA	0	NA	0
S	YBR101C	NA	NA	Affinity Capture-MS(16554755)	1	0	0	NA	0
S	YBR103C-A	NA	NA	NA	NA	NA	0	NA	0
S	YBR106W	1	NA	PCA(18467557)	1	1	0	NA	1
S	YBR107C	0	NA	Affinity Capture-MS(16554755);Co-crystal Structure(24075991);Two-hybrid(17634282)	3	1	0	NA	1
S	YBR108W	NA	NA	Reconstituted Complex(19345193);Two-hybrid(11489916)	2	1	NA	NA	1
S	YBR110W	0	NA	Affinity Capture-Western(15044395);PCA(16093310);PCA(16096345)	3	2	0	NA	1
S	YBR111C	0	NA	NA	NA	NA	0	NA	0
S	YBR111W-A	0	NA	Affinity Capture-MS(21734642);Affinity Capture-Western(19328066)	2	2	NA	NA	1
S	YBR113W	NA	NA	NA	NA	NA	0	NA	0
S	YBR116C	NA	NA	NA	NA	NA	0	NA	0
S	YBR120C	0	NA	NA	NA	NA	0	NA	0
S	YBR122C	NA	NA	NA	NA	NA	0	NA	0
S	YBR123C	0	NA	Affinity Capture-MS(14759368);Affinity Capture-MS(16554755)	2	1	0	NA	1
S	YBR128C	0	NA	Affinity Capture-MS(23904270);Affinity Capture-Western(11157979);Affinity Capture-Western(24165940)	3	0	0	NA	0
S	YBR129C	0	NA	NA	NA	NA	0	NA	0
S	YBR131W	0	NA	NA	NA	NA	0	NA	0
S	YBR133C	0	NA	Affinity Capture-Western(11408575);Reconstituted Complex(11408575)	2	1	0	NA	1
S	YBR134W	NA	NA	NA	NA	NA	0	NA	0
S	YBR135W	0	NA	Affinity Capture-MS(11805837);Affinity Capture-MS(16554755);Co-crystal Structure(10997903);Reconstituted Complex(21704044);Two-hybrid(11283351)	5	2	0	NA	1
S	YBR137W	1	NA	Co-crystal Structure(25288638);Two-hybrid(11283351)	2	2	0	NA	1
S	YBR141C	NA	NA	NA	NA	NA	0	NA	0
S	YBR144C	NA	NA	NA	NA	NA	0	NA	0
S	YBR153W	0	NA	Co-crystal Structure(23620735);Two-hybrid(18719252)	2	2	0	NA	1
S	YBR154C	0	NA	Affinity Capture-MS(14759368);Affinity Capture-MS(16554755)	2	1	0	NA	1
S	YBR157C	0	NA	NA	NA	NA	NA	NA	0
S	YBR162W-A	0	NA	NA	NA	NA	0	NA	0
S	YBR163W	NA	NA	NA	NA	NA	0	NA	0
S	YBR166C	1	NA	Affinity Capture-MS(16554755);Two-hybrid(18719252)	2	1	0	NA	1
S	YBR167C	NA	NA	Affinity Capture-MS(16554755);Affinity Capture-Western(17881380);Two-hybrid(11880623)	3	1	0	NA	1
S	YBR170C	NA	NA	Affinity Capture-MS(22940862);Two-hybrid(11283351)	2	1	0	NA	1
S	YBR173C	0	NA	NA	NA	NA	0	NA	0
S	YBR174C	NA	NA	NA	NA	NA	0	NA	0
S	YBR176W	NA	NA	Two-hybrid(10688190);Two-hybrid(18719252)	2	2	0	NA	1
S	YBR178W	NA	NA	NA	NA	NA	0	NA	0
S	YBR179C	0	NA	Affinity Capture-Western(16624808);Affinity Capture-Western(19812251);Affinity Capture-Western(21385840)	3	3	0	NA	1
S	YBR182C-A	0	NA	NA	NA	NA	NA	NA	0
S	YBR185C	NA	NA	NA	NA	NA	0	NA	0
S	YBR187W	0	NA	NA	NA	NA	0	NA	0
S	YBR188C	0	NA	Affinity Capture-MS(16554755);Affinity Capture-Western(11842115);Two-hybrid(11102353)	3	0	0	NA	0
S	YBR190W	NA	NA	NA	NA	NA	0	NA	0
S	YBR191W-A	NA	NA	NA	NA	NA	0	NA	0
S	YBR193C	0	NA	Affinity Capture-MS(16554755)	1	0	0	NA	0
S	YBR194W	0	NA	Affinity Capture-MS(21386897);Affinity Capture-Western(21386897)	2	1	NA	NA	1
S	YBR196C	0	NA	Affinity Capture-MS(22940862)	1	1	NA	NA	1
S	YBR196C-A	0	NA	NA	NA	NA	NA	NA	0
S	YBR196C-B	0	NA	NA	NA	NA	NA	NA	0
S	YBR200W-A	0	NA	NA	NA	NA	NA	NA	0
S	YBR203W	0	NA	NA	NA	NA	NA	NA	0
S	YBR204C	0	NA	NA	NA	NA	0	NA	0
S	YBR206W	NA	NA	NA	NA	NA	0	NA	0
S	YBR209W	NA	NA	NA	NA	NA	0	NA	0
S	YBR213W	1	NA	PCA(18467557)	1	1	NA	NA	1
S	YBR217W	NA	NA	Affinity Capture-Western(10406794);Two-hybrid(10406794);Two-hybrid(10688190);Two-hybrid(11283351)	4	0	0	NA	0
S	YBR221C	0	NA	Affinity Capture-MS(16554755)	1	0	0	NA	0
S	YBR221W-A	0	NA	NA	NA	NA	NA	NA	0
S	YBR223C	NA	NA	Affinity Capture-MS(16554755)	1	0	0	NA	0
S	YBR224W	NA	NA	NA	NA	NA	0	NA	0
S	YBR225W	0	NA	Affinity Capture-MS(16554755)	1	0	0	NA	0
S	YBR226C	NA	NA	NA	NA	NA	0	NA	0
S	YBR227C	0	NA	NA	NA	NA	1	NA	1
S	YBR228W	0	NA	NA	NA	NA	0	NA	0
S	YBR229C	0	NA	NA	NA	NA	0	NA	0
S	YBR230C	NA	NA	Affinity Capture-MS(22461620);Affinity Capture-Western(22461620)	2	1	NA	NA	1
S	YBR231C	NA	NA	Affinity Capture-MS(14690608);Affinity Capture-MS(16554755)	2	0	0	NA	0
S	YBR232C	NA	NA	NA	NA	NA	0	NA	0
S	YBR233W-A	0	NA	FRET(24930965);Reconstituted Complex(12925767)	2	1	1	NA	1
S	YBR235W	0	NA	NA	NA	NA	0	NA	0
S	YBR243C	NA	NA	Affinity Capture-Western(19129246);PCA(18467557)	2	1	0	NA	1
S	YBR247C	NA	NA	Affinity Capture-MS(12150911);Affinity Capture-Western(28244370)	2	2	NA	NA	1
S	YBR248C	NA	NA	NA	NA	NA	0	NA	0
S	YBR250W	0	NA	NA	NA	NA	0	NA	0
S	YBR252W	0	NA	Two-hybrid(18719252)	1	1	0	NA	1
S	YBR253W	NA	NA	Affinity Capture-MS(16554755)	1	0	0	NA	0
S	YBR254C	1	NA	Affinity Capture-Western(21453443);Two-hybrid(11283351);Two-hybrid(17027922)	3	2	0	NA	1
S	YBR255C-A	0	NA	NA	NA	NA	NA	NA	0
S	YBR255W	0	NA	NA	NA	NA	0	NA	0
S	YBR256C	1	NA	PCA(18467557);PCA(22615397)	2	2	0	NA	1
S	YBR257W	NA	NA	Affinity Capture-MS(16554755);Affinity Capture-Western(17881380);Two-hybrid(11880623)	3	1	0	NA	1
S	YBR258C	0	NA	NA	NA	NA	0	NA	0
S	YBR259W	0	NA	NA	NA	NA	0	NA	0
S	YBR261C	0	NA	NA	NA	NA	0	NA	0
S	YBR262C	0	NA	Affinity Capture-Western(21944719)	1	0	NA	NA	0
S	YBR266C	NA	NA	NA	NA	NA	0	NA	0
S	YBR268W	NA	NA	NA	NA	NA	0	NA	0
S	YBR269C	0	NA	NA	NA	NA	0	NA	0
S	YBR272C	0	NA	Affinity Capture-MS(19446322)	1	1	0	NA	1
S	YBR277C	NA	NA	NA	NA	NA	0	NA	0
S	YBR279W	0	NA	Affinity Capture-MS(14759368);Affinity Capture-MS(16554755);Affinity Capture-Western(9891041);Reconstituted Complex(28585565)	4	2	0	NA	1
S	YBR282W	NA	NA	NA	NA	NA	0	NA	0
S	YBR285W	0	NA	NA	NA	NA	0	NA	0
S	YBR290W	0	NA	NA	NA	NA	0	NA	0
S	YBR292C	NA	NA	NA	NA	NA	0	NA	0
S	YBR296C	0	NA	NA	NA	NA	0	NA	0
S	YBR298C-A	0	NA	NA	NA	NA	NA	NA	0
S	YBR300C	NA	NA	NA	NA	NA	0	NA	0
S	YCL001W	0	NA	PCA(27440402)	1	0	0	NA	0
S	YCL002C	0	NA	NA	NA	NA	0	NA	0
S	YCL005W	0	NA	Affinity Capture-Western(24434579);Two-hybrid(24434579)	2	0	0	NA	0
S	YCL007C	NA	NA	NA	NA	NA	0	NA	0
S	YCL008C	NA	NA	PCA(17513562);Two-hybrid(15086794);Two-hybrid(22875988)	3	2	0	NA	1
S	YCL009C	0	NA	NA	NA	NA	1	NA	1
S	YCL010C	0	NA	Affinity Capture-MS(12052880);Affinity Capture-MS(16554755);Affinity Capture-MS(21734642);Affinity Capture-MS(24307402)	4	2	1	NA	1
S	YCL016C	NA	NA	Affinity Capture-MS(16554755)	1	0	0	NA	0
S	YCL017C	0	NA	Affinity Capture-MS(16554755)	1	0	0	NA	0
S	YCL021W-A	NA	NA	NA	NA	NA	0	NA	0
S	YCL022C	NA	NA	NA	NA	NA	0	NA	0
S	YCL023C	NA	NA	NA	NA	NA	0	NA	0
S	YCL027C-A	NA	NA	NA	NA	NA	0	NA	0
S	YCL027W	0	NA	PCA(16093310);Two-hybrid(19841731)	2	0	0	NA	0
S	YCL028W	0	NA	Affinity Capture-Western(24771766);Co-crystal Structure(18268327);Co-crystal Structure(20107602);Reconstituted Complex(18480252);Reconstituted Complex(19345193);Reconstituted Complex(19706519);Reconstituted Complex(20107602);Reconstituted Complex(20224794);Reconstituted Complex(20442412);Reconstituted Complex(28027291);Two-hybrid(18719252)	11	11	0	NA	1
S	YCL030C	0	NA	NA	NA	NA	0	NA	0
S	YCL033C	0	NA	NA	NA	NA	0	NA	0
S	YCL034W	0	NA	NA	NA	NA	0	NA	0
S	YCL038C	0	NA	PCA(16093310)	1	0	0	NA	0
S	YCL044C	0	NA	NA	NA	NA	0	NA	0
S	YCL045C	0	NA	NA	NA	NA	0	NA	0
S	YCL046W	NA	NA	NA	NA	NA	0	NA	0
S	YCL047C	0	NA	NA	NA	NA	0	NA	0
S	YCL049C	0	NA	NA	NA	NA	0	NA	0
S	YCL052C	0	NA	PCA(16093310)	1	0	0	NA	0
S	YCL055W	0	NA	NA	NA	NA	0	NA	0
S	YCL056C	0	NA	Two-hybrid(21441307)	1	1	0	NA	1
S	YCL058C	NA	NA	NA	NA	NA	0	NA	0
S	YCL075W	NA	NA	NA	NA	NA	0	NA	0
S	YCL076W	NA	NA	NA	NA	NA	0	NA	0
S	YCR001W	NA	NA	NA	NA	NA	0	NA	0
S	YCR012W	NA	NA	Reconstituted Complex(16353200)	1	1	NA	NA	1
S	YCR014C	0	NA	NA	NA	NA	0	NA	0
S	YCR016W	0	NA	NA	NA	NA	0	NA	0
S	YCR017C	0	NA	Affinity Capture-Western(17761529)	1	1	0	NA	1
S	YCR019W	0	NA	NA	NA	NA	0	NA	0
S	YCR020C	0	NA	Two-hybrid(18719252)	1	1	0	NA	1
S	YCR020C-A	NA	NA	NA	NA	NA	0	NA	0
S	YCR020W-B	0	NA	NA	NA	NA	NA	NA	0
S	YCR022C	NA	NA	NA	NA	NA	0	NA	0
S	YCR025C	NA	NA	NA	NA	NA	0	NA	0
S	YCR028C-A	NA	NA	Affinity Capture-MS(16554755);Affinity Capture-Western(23175612);Co-crystal Structure(29931186);Reconstituted Complex(23175612)	4	2	0	NA	1
S	YCR030C	1	NA	Co-crystal Structure(19713939);PCA(18467557)	2	2	NA	NA	1
S	YCR032W	0	NA	NA	NA	NA	NA	NA	0
S	YCR035C	0	NA	Affinity Capture-MS(16554755)	1	0	0	NA	0
S	YCR038W-A	NA	NA	NA	NA	NA	0	NA	0
S	YCR041W	NA	NA	NA	NA	NA	0	NA	0
S	YCR042C	NA	NA	Affinity Capture-MS(10788514);Affinity Capture-MS(12052880);Affinity Capture-Western(8662725)	3	1	0	NA	1
S	YCR043C	1	NA	PCA(18467557)	1	0	0	NA	1
S	YCR044C	NA	NA	NA	NA	NA	0	NA	0
S	YCR046C	NA	NA	NA	NA	NA	0	NA	0
S	YCR047C	0	NA	Affinity Capture-MS(16554755)	1	0	0	NA	0
S	YCR049C	NA	NA	NA	NA	NA	0	NA	0
S	YCR054C	0	NA	NA	NA	NA	0	NA	0
S	YCR063W	0	NA	Affinity Capture-MS(15303280)	1	1	NA	NA	1
S	YCR064C	NA	NA	NA	NA	NA	0	NA	0
S	YCR068W	0	NA	NA	NA	NA	0	NA	0
S	YCR075C	0	NA	NA	NA	NA	0	NA	0
S	YCR076C	0	NA	Affinity Capture-MS(16554755)	1	0	0	NA	0
S	YCR081W	0	NA	NA	NA	NA	0	NA	0
S	YCR082W	0	NA	Affinity Capture-MS(16554755);Affinity Capture-MS(21734642)	2	1	0	NA	1
S	YCR085W	NA	NA	NA	NA	NA	0	NA	0
S	YCR087C-A	NA	NA	Affinity Capture-MS(16554755)	1	0	0	NA	0
S	YCR087W	NA	NA	NA	NA	NA	0	NA	0
S	YCR090C	0	NA	NA	NA	NA	0	NA	0
S	YCR093W	1	NA	Affinity Capture-MS(14759368);Affinity Capture-Western(20386698);Affinity Capture-Western(9463387);PCA(18467557);PCA(22615397);Two-hybrid(11113136);Two-hybrid(9463387)	7	2	NA	NA	1
S	YCR102W-A	NA	NA	NA	NA	NA	0	NA	0
S	YCR104W	0	NA	NA	NA	NA	0	NA	0
S	YCR108C	0	NA	NA	NA	NA	NA	NA	0
S	YDL011C	NA	NA	NA	NA	NA	0	NA	0
S	YDL013W	0	NA	Affinity Capture-MS(16554755);Biochemical Activity(28550017);Reconstituted Complex(17848550);Two-hybrid(17669696);Two-hybrid(20516210);Two-hybrid(24196836)	6	3	0	NA	1
S	YDL014W	NA	NA	Affinity Capture-MS(16554755);Two-hybrid(18268104)	2	1	NA	NA	1
S	YDL015C	NA	NA	PCA(16093310)	1	1	0	NA	1
S	YDL023C	NA	NA	NA	NA	NA	0	NA	0
S	YDL027C	NA	NA	NA	NA	NA	0	NA	0
S	YDL032W	NA	NA	NA	NA	NA	0	NA	0
S	YDL033C	0	NA	NA	NA	NA	0	NA	0
S	YDL034W	NA	NA	NA	NA	NA	0	NA	0
S	YDL035C	0	NA	NA	NA	NA	0	NA	0
S	YDL040C	NA	NA	Affinity Capture-MS(16554755)	1	0	0	NA	0
S	YDL041W	NA	NA	NA	NA	NA	0	NA	0
S	YDL043C	NA	NA	NA	NA	NA	0	NA	0
S	YDL045C	NA	NA	NA	NA	NA	0	NA	0
S	YDL046W	0	NA	NA	NA	NA	0	NA	0
S	YDL050C	NA	NA	NA	NA	NA	0	NA	0
S	YDL052C	0	NA	PCA(18467557)	1	0	1	NA	1
S	YDL053C	1	NA	Affinity Capture-MS(16554755)	1	0	0	NA	1
S	YDL057W	NA	NA	NA	NA	NA	0	NA	0
S	YDL062W	NA	NA	NA	NA	NA	0	NA	0
S	YDL067C	NA	NA	NA	NA	NA	0	NA	0
S	YDL068W	NA	NA	NA	NA	NA	0	NA	0
S	YDL069C	0	NA	NA	NA	NA	NA	NA	0
S	YDL071C	NA	NA	NA	NA	NA	0	NA	0
S	YDL073W	0	NA	NA	NA	NA	0	NA	0
S	YDL076C	0	NA	NA	NA	NA	0	NA	0
S	YDL077C	NA	NA	Affinity Capture-MS(22940862)	1	1	0	NA	1
S	YDL085C-A	NA	NA	NA	NA	NA	0	NA	0
S	YDL086W	NA	NA	NA	NA	NA	0	NA	0
S	YDL087C	NA	NA	Affinity Capture-MS(16554755);Affinity Capture-MS(29051543)	2	1	0	NA	1
S	YDL089W	0	NA	Two-hybrid(10688190)	1	1	0	NA	1
S	YDL092W	NA	NA	PCA(18467557)	1	0	0	NA	0
S	YDL094C	NA	NA	NA	NA	NA	0	NA	0
S	YDL096C	NA	NA	NA	NA	NA	0	NA	0
S	YDL097C	0	NA	Affinity Capture-MS(14759368);Affinity Capture-MS(22940862)	2	1	0	NA	1
S	YDL100C	NA	NA	Affinity Capture-MS(16554755);Affinity Capture-Western(16260785);Co-crystal Structure(19407384);Co-crystal Structure(19675567);Co-crystal Structure(19706470);Co-crystal Structure(19956640);Co-crystal Structure(20015340);Co-crystal Structure(21719644);Co-crystal Structure(22547793);FRET(28973888);Reconstituted Complex(20015340);Reconstituted Complex(21719644);Reconstituted Complex(22124326);Recons…	18	13	0	NA	1
S	YDL103C	0	NA	NA	NA	NA	0	NA	0
S	YDL105W	0	NA	NA	NA	NA	0	NA	0
S	YDL107W	0	NA	NA	NA	NA	0	NA	0
S	YDL110C	NA	NA	NA	NA	NA	0	NA	0
S	YDL111C	NA	NA	Affinity Capture-MS(16554755);Affinity Capture-MS(16829593)	2	1	1	NA	1
S	YDL112W	0	NA	Affinity Capture-MS(14759368)	1	1	0	NA	1
S	YDL114W-A	NA	NA	NA	NA	NA	0	NA	0
S	YDL116W	0	NA	Affinity Capture-MS(11805837);Affinity Capture-MS(12543930);Affinity Capture-MS(15741174);Affinity Capture-MS(18046405);Affinity Capture-MS(22940862);Reconstituted Complex(15741174);Two-hybrid(11283351)	7	4	0	NA	1
S	YDL118W	NA	NA	NA	NA	NA	0	NA	0
S	YDL120W	0	NA	Co-crystal Structure(22051511);Reconstituted Complex(12022884);Reconstituted Complex(19491103);Reconstituted Complex(22051511);Reconstituted Complex(27026703)	5	5	0	NA	1
S	YDL121C	NA	NA	NA	NA	NA	0	NA	0
S	YDL129W	0	NA	NA	NA	NA	0	NA	0
S	YDL133W	1	NA	NA	NA	NA	0	NA	1
S	YDL135C	0	NA	NA	NA	NA	0	NA	0
S	YDL139C	NA	NA	Reconstituted Complex(22139014);Two-hybrid(17548816);Two-hybrid(17634282)	3	1	0	NA	1
S	YDL141W	NA	NA	Affinity Capture-MS(16554755)	1	0	0	NA	0
S	YDL144C	NA	NA	Affinity Capture-MS(22940862);Two-hybrid(18719252)	2	2	0	NA	1
S	YDL146W	NA	NA	NA	NA	NA	0	NA	0
S	YDL149W	0	NA	Affinity Capture-MS(23904270);Affinity Capture-Western(18829864);Reconstituted Complex(18829864);Two-hybrid(17426440);Two-hybrid(19337029)	5	4	0	NA	1
S	YDL150W	NA	NA	Affinity Capture-MS(16554755)	1	0	NA	NA	0
S	YDL153C	0	NA	Two-hybrid(20884785)	1	1	0	NA	1
S	YDL157C	NA	NA	NA	NA	NA	0	NA	0
S	YDL159W-A	0	NA	NA	NA	NA	0	NA	0
S	YDL160C-A	NA	NA	Affinity Capture-MS(22561346)	1	0	NA	NA	0
S	YDL162C	NA	NA	NA	NA	NA	0	NA	0
S	YDL166C	0	NA	Two-hybrid(18719252)	1	0	0	NA	0
S	YDL169C	0	NA	NA	NA	NA	0	NA	0
S	YDL172C	NA	NA	NA	NA	NA	0	NA	0
S	YDL173W	NA	NA	NA	NA	NA	0	NA	0
S	YDL176W	0	NA	NA	NA	NA	0	NA	0
S	YDL180W	0	NA	NA	NA	NA	0	NA	0
S	YDL183C	NA	NA	NA	NA	NA	0	NA	0
S	YDL185C-A	NA	NA	NA	NA	NA	0	NA	0
S	YDL186W	0	NA	NA	NA	NA	0	NA	0
S	YDL187C	NA	NA	NA	NA	NA	0	NA	0
S	YDL189W	0	NA	Reconstituted Complex(19345193);Two-hybrid(18719252)	2	1	0	NA	1
S	YDL190C	0	NA	Affinity Capture-MS(11805837);Affinity Capture-MS(16554755);Biochemical Activity(17890322);Two-hybrid(16401726)	4	1	0	NA	1
S	YDL193W	NA	NA	NA	NA	NA	0	NA	0
S	YDL196W	NA	NA	NA	NA	NA	0	NA	0
S	YDL200C	NA	NA	NA	NA	NA	0	NA	0
S	YDL201W	0	NA	NA	NA	NA	0	NA	0
S	YDL202W	NA	NA	NA	NA	NA	0	NA	0
S	YDL205C	NA	NA	NA	NA	NA	0	NA	0
S	YDL207W	1	NA	Affinity Capture-MS(18046405);PCA(18467557);Reconstituted Complex(18046405);Reconstituted Complex(24243016)	4	2	1	NA	1
S	YDL212W	1	NA	Affinity Capture-MS(22940862);PCA(18467557);PCA(22615397)	3	2	0	NA	1
S	YDL213C	NA	NA	Affinity Capture-MS(11805837);PCA(18467557)	2	0	NA	NA	0
S	YDL215C	NA	NA	NA	NA	NA	1	NA	1
S	YDL219W	1	NA	NA	NA	NA	0	NA	1
S	YDL220C	0	NA	Affinity Capture-MS(11805837);Affinity Capture-Western(19532124);Affinity Capture-Western(20877309);Co-crystal Structure(20837709);Co-crystal Structure(20877309);Reconstituted Complex(19532124);Reconstituted Complex(20837709);Reconstituted Complex(20877309);Reconstituted Complex(23177925);Two-hybrid(20877309)	10	8	0	NA	1
S	YDL221W	NA	NA	NA	NA	NA	0	NA	0
S	YDL228C	NA	NA	NA	NA	NA	0	NA	0
S	YDL231C	0	NA	NA	NA	NA	0	NA	0
S	YDL232W	NA	NA	PCA(16093310);PCA(16096345)	2	1	0	NA	1
S	YDL233W	0	NA	NA	NA	NA	0	NA	0
S	YDL235C	0	NA	NA	NA	NA	0	NA	0
S	YDL236W	1	NA	Two-hybrid(18719252)	1	1	0	NA	1
S	YDL237W	0	NA	NA	NA	NA	0	NA	0
S	YDL238C	NA	NA	NA	NA	NA	0	NA	0
S	YDL240C-A	NA	NA	NA	NA	NA	0	NA	0
S	YDL241W	0	NA	NA	NA	NA	0	NA	0
S	YDL242W	NA	NA	NA	NA	NA	0	NA	0
S	YDL247W-A	NA	NA	NA	NA	NA	0	NA	0
S	YDR003W-A	0	NA	NA	NA	NA	NA	NA	0
S	YDR005C	NA	NA	Two-hybrid(20817737)	1	1	0	NA	1
S	YDR006C	0	NA	NA	NA	NA	0	NA	0
S	YDR007W	0	NA	NA	NA	NA	0	NA	0
S	YDR008C	NA	NA	NA	NA	NA	0	NA	0
S	YDR010C	NA	NA	NA	NA	NA	0	NA	0
S	YDR013W	0	NA	Two-hybrid(23499531)	1	0	0	NA	0
S	YDR014W-A	NA	NA	Reconstituted Complex(22115747);Two-hybrid(16818607);Two-hybrid(22115747)	3	2	NA	NA	1
S	YDR015C	NA	NA	NA	NA	NA	0	NA	0
S	YDR016C	0	NA	Affinity Capture-MS(16554755);Reconstituted Complex(12925767);Reconstituted Complex(19065263);Two-hybrid(11283351);Two-hybrid(17634282)	5	1	0	NA	1
S	YDR019C	0	NA	NA	NA	NA	0	NA	0
S	YDR024W	NA	NA	NA	NA	NA	0	NA	0
S	YDR029W	NA	NA	NA	NA	NA	0	NA	0
S	YDR031W	0	NA	NA	NA	NA	0	NA	0
S	YDR034C-A	0	NA	NA	NA	NA	0	NA	0
S	YDR041W	NA	NA	NA	NA	NA	0	NA	0
S	YDR042C	0	NA	NA	NA	NA	0	NA	0
S	YDR044W	0	NA	Affinity Capture-MS(16554755);Two-hybrid(18719252)	2	1	0	NA	1
S	YDR047W	1	NA	PCA(18467557);Two-hybrid(18719252)	2	2	0	NA	1
S	YDR048C	NA	NA	NA	NA	NA	0	NA	0
S	YDR050C	NA	NA	Co-crystal Structure(18439027);Co-crystal Structure(22949845);Reconstituted Complex(18300228);Reconstituted Complex(18439027)	4	4	0	NA	1
S	YDR051C	0	NA	Two-hybrid(10688190);Two-hybrid(18719252)	2	2	0	NA	1
S	YDR052C	0	NA	Affinity Capture-MS(16554755);Two-hybrid(9407029);Two-hybrid(9790600)	3	2	0	NA	1
S	YDR053W	NA	NA	NA	NA	NA	0	NA	0
S	YDR056C	NA	NA	NA	NA	NA	0	NA	0
S	YDR057W	0	NA	Co-crystal Structure(22262864);Reconstituted Complex(22262864)	2	2	0	NA	1
S	YDR058C	0	NA	NA	NA	NA	0	NA	0
S	YDR063W	0	NA	Two-hybrid(18719252)	1	0	0	NA	0
S	YDR065W	NA	NA	NA	NA	NA	0	NA	0
S	YDR068W	1	NA	PCA(18467557);PCA(22615397)	2	2	0	NA	1
S	YDR070C	0	NA	NA	NA	NA	0	NA	0
S	YDR071C	0	NA	Affinity Capture-MS(16554755);Affinity Capture-Western(20826334);Two-hybrid(10688190)	3	0	0	NA	0
S	YDR073W	NA	NA	NA	NA	NA	0	NA	0
S	YDR076W	0	NA	Affinity Capture-Western(26215801);Two-hybrid(24339919);Two-hybrid(26215801)	3	0	0	NA	0
S	YDR078C	0	NA	Two-hybrid(11283351)	1	0	0	NA	0
S	YDR079C-A	NA	NA	Reconstituted Complex(19172752);Reconstituted Complex(19897425)	2	1	0	NA	1
S	YDR079W	0	NA	NA	NA	NA	0	NA	0
S	YDR080W	0	NA	Affinity Capture-Western(10725336);Affinity Capture-Western(22754631);Affinity Capture-Western(25324549);Reconstituted Complex(11160821)	4	2	NA	NA	1
S	YDR083W	NA	NA	Affinity Capture-MS(14759368)	1	1	0	NA	1
S	YDR084C	0	NA	Two-hybrid(11283351)	1	0	0	NA	0
S	YDR086C	NA	NA	PCA(16093310)	1	0	0	NA	0
S	YDR087C	0	NA	Affinity Capture-MS(15100437);Affinity Capture-MS(16554755);Two-hybrid(25877921)	3	1	NA	NA	1
S	YDR095C	NA	NA	NA	NA	NA	0	NA	0
S	YDR100W	1	NA	PCA(18467557);Two-hybrid(18719252)	2	1	1	NA	1
S	YDR101C	0	NA	Affinity Capture-MS(14759368);Affinity Capture-Western(16651379);Affinity Capture-Western(19737519);Affinity Capture-Western(23142978);Two-hybrid(16651379)	5	2	NA	NA	1
S	YDR104C	0	NA	NA	NA	NA	0	NA	0
S	YDR105C	1	NA	NA	NA	NA	0	NA	1
S	YDR106W	0	NA	Affinity Capture-Western(16291862);Two-hybrid(16291862)	2	0	0	NA	0
S	YDR108W	0	NA	Affinity Capture-MS(16554755);Affinity Capture-Western(21453443)	2	0	0	NA	0
S	YDR112W	NA	NA	NA	NA	NA	0	NA	0
S	YDR113C	0	NA	Protein-peptide(11967834)	1	1	0	NA	1
S	YDR114C	NA	NA	NA	NA	NA	0	NA	0
S	YDR115W	NA	NA	NA	NA	NA	0	NA	0
S	YDR116C	NA	NA	NA	NA	NA	0	NA	0
S	YDR117C	0	NA	Affinity Capture-MS(14759368)	1	1	0	NA	1
S	YDR118W	0	NA	Affinity Capture-MS(12477395);Affinity Capture-MS(15060174);Affinity Capture-MS(16554755);Affinity Capture-MS(9469814);Affinity Capture-Western(12477395);Affinity Capture-Western(21186364);Two-hybrid(17634282)	7	2	NA	NA	1
S	YDR123C	NA	NA	NA	NA	NA	0	NA	0
S	YDR124W	NA	NA	NA	NA	NA	0	NA	0
S	YDR127W	NA	NA	NA	NA	NA	0	NA	0
S	YDR129C	NA	NA	Affinity Capture-MS(11805837);PCA(18467557)	2	0	NA	NA	0
S	YDR130C	NA	NA	Affinity Capture-Western(17804403);Protein-peptide(11967834);Two-hybrid(11931638)	3	3	0	NA	1
S	YDR133C	NA	NA	NA	NA	NA	0	NA	0
S	YDR136C	NA	NA	NA	NA	NA	0	NA	0
S	YDR137W	NA	NA	Affinity Capture-MS(16554755)	1	0	0	NA	0
S	YDR140W	0	NA	Two-hybrid(11283351)	1	0	0	NA	0
S	YDR141C	0	NA	Affinity Capture-Western(20477991);PCA(18467557)	2	1	NA	NA	1
S	YDR149C	NA	NA	NA	NA	NA	0	NA	0
S	YDR152W	1	NA	Affinity Capture-MS(14759368)	1	1	0	NA	1
S	YDR154C	NA	NA	NA	NA	NA	0	NA	0
S	YDR156W	NA	NA	Affinity Capture-MS(16554755);PCA(18467557)	2	1	NA	NA	1
S	YDR157W	NA	NA	NA	NA	NA	0	NA	0
S	YDR158W	NA	NA	NA	NA	NA	0	NA	0
S	YDR159W	NA	NA	Affinity Capture-MS(17922018);Affinity Capture-Western(19328066);Two-hybrid(22875988)	3	1	0	NA	1
S	YDR161W	0	NA	NA	NA	NA	0	NA	0
S	YDR167W	0	NA	Affinity Capture-MS(10788514);Affinity Capture-MS(12052880);Affinity Capture-MS(16554755);Affinity Capture-Western(10788514);Affinity Capture-Western(8662725);Two-hybrid(8662725)	6	2	0	NA	1
S	YDR179C	0	NA	Affinity Capture-MS(16554755);Affinity Capture-MS(21289098);Affinity Capture-Western(21289098);Two-hybrid(10688190);Two-hybrid(12446563);Two-hybrid(12672462)	6	0	0	NA	0
S	YDR179W-A	NA	NA	NA	NA	NA	0	NA	0
S	YDR184C	NA	NA	NA	NA	NA	0	NA	0
S	YDR187C	NA	NA	NA	NA	NA	0	NA	0
S	YDR193W	NA	NA	NA	NA	NA	0	NA	0
S	YDR194W-A	0	NA	NA	NA	NA	NA	NA	0
S	YDR195W	0	NA	Affinity Capture-MS(16554755)	1	0	0	NA	0
S	YDR196C	NA	NA	Reconstituted Complex(23789928);Two-hybrid(23789928)	2	0	0	NA	0
S	YDR199W	NA	NA	NA	NA	NA	0	NA	0
S	YDR202C	1	NA	NA	NA	NA	0	NA	1
S	YDR203W	NA	NA	NA	NA	NA	0	NA	0
S	YDR204W	0	NA	NA	NA	NA	0	NA	0
S	YDR209C	NA	NA	NA	NA	NA	0	NA	0
S	YDR210W	0	NA	NA	NA	NA	NA	NA	0
S	YDR215C	NA	NA	NA	NA	NA	0	NA	0
S	YDR219C	0	NA	NA	NA	NA	0	NA	0
S	YDR229W	NA	NA	Two-hybrid(22875988)	1	0	1	NA	1
S	YDR230W	NA	NA	NA	NA	NA	0	NA	0
S	YDR231C	NA	NA	NA	NA	NA	0	NA	0
S	YDR236C	NA	NA	NA	NA	NA	0	NA	0
S	YDR239C	0	NA	NA	NA	NA	NA	NA	0
S	YDR240C	0	NA	Affinity Capture-MS(16554755);Affinity Capture-MS(29051543)	2	1	0	NA	1
S	YDR241W	NA	NA	NA	NA	NA	0	NA	0
S	YDR246W	0	NA	Two-hybrid(17027922)	1	0	0	NA	0
S	YDR248C	0	NA	NA	NA	NA	0	NA	0
S	YDR249C	NA	NA	NA	NA	NA	0	NA	0
S	YDR250C	NA	NA	NA	NA	NA	0	NA	0
S	YDR254W	NA	NA	Affinity Capture-MS(16554755);Affinity Capture-MS(22561346);Reconstituted Complex(24075991);Reconstituted Complex(24311582);Two-hybrid(17634282)	5	1	0	NA	1
S	YDR262W	0	NA	NA	NA	NA	0	NA	0
S	YDR266C	0	NA	Protein-peptide(11967834)	1	1	0	NA	1
S	YDR271C	NA	NA	NA	NA	NA	0	NA	0
S	YDR274C	NA	NA	NA	NA	NA	0	NA	0
S	YDR278C	NA	NA	NA	NA	NA	0	NA	0
S	YDR279W	0	NA	Affinity Capture-MS(16554755)	1	0	0	NA	0
S	YDR280W	NA	NA	Affinity Capture-MS(14759368);Affinity Capture-MS(16554755)	2	1	0	NA	1
S	YDR281C	0	NA	NA	NA	NA	0	NA	0
S	YDR286C	0	NA	NA	NA	NA	0	NA	0
S	YDR288W	0	NA	Affinity Capture-MS(16554755)	1	0	0	NA	0
S	YDR296W	0	NA	NA	NA	NA	0	NA	0
S	YDR298C	0	NA	Affinity Capture-MS(22940862)	1	1	0	NA	1
S	YDR301W	0	NA	Affinity Capture-MS(16554755);Reconstituted Complex(12853609)	2	0	0	NA	0
S	YDR302W	0	NA	NA	NA	NA	0	NA	0
S	YDR306C	0	NA	Biochemical Activity(14747994)	1	1	0	NA	1
S	YDR308C	0	NA	Affinity Capture-MS(16554755);Affinity Capture-Western(16758199);Two-hybrid(16758199)	3	1	0	NA	1
S	YDR311W	0	NA	Affinity Capture-MS(15837426);Affinity Capture-MS(16554755);Two-hybrid(10688190)	3	1	0	NA	1
S	YDR315C	0	NA	NA	NA	NA	0	NA	0
S	YDR316W	NA	NA	Affinity Capture-MS(22940862)	1	1	0	NA	1
S	YDR317W	NA	NA	NA	NA	NA	0	NA	0
S	YDR320C-A	NA	NA	FRET(24930965);Two-hybrid(22875988)	2	1	NA	NA	1
S	YDR322C-A	1	NA	Affinity Capture-Western(12377768);Affinity Capture-Western(16716082);Affinity Capture-Western(19635484)	3	3	1	NA	1
S	YDR328C	NA	NA	Affinity Capture-MS(11805837);Affinity Capture-MS(16432255);Affinity Capture-Western(19073600);Reconstituted Complex(10352012);Reconstituted Complex(14747994);Reconstituted Complex(19073600);Two-hybrid(10688190);Two-hybrid(19073600)	8	4	0	NA	1
S	YDR329C	1	NA	PCA(12876220);PCA(19822674)	2	2	0	NA	1
S	YDR331W	1	NA	Affinity Capture-Western(28374821);PCA(16093310);Reconstituted Complex(28374821)	3	1	NA	NA	1
S	YDR333C	NA	NA	Affinity Capture-MS(28298488)	1	1	0	NA	1
S	YDR335W	NA	NA	Two-hybrid(18719252)	1	0	0	NA	0
S	YDR344C	NA	NA	NA	NA	NA	0	NA	0
S	YDR350C	0	NA	NA	NA	NA	0	NA	0
S	YDR354W	1	NA	NA	NA	NA	0	NA	1
S	YDR357C	0	NA	Affinity Capture-MS(16554755)	1	0	0	NA	0
S	YDR360W	NA	NA	NA	NA	NA	0	NA	0
S	YDR361C	NA	NA	Affinity Capture-MS(14759368);Two-hybrid(18719252)	2	1	1	NA	1
S	YDR362C	0	NA	Affinity Capture-MS(16554755)	1	0	0	NA	0
S	YDR363W	0	NA	NA	NA	NA	0	NA	0
S	YDR363W-A	1	NA	Affinity Capture-MS(16554755)	1	0	0	NA	1
S	YDR366C	0	NA	NA	NA	NA	NA	NA	0
S	YDR370C	0	NA	NA	NA	NA	0	NA	0
S	YDR371W	0	NA	Affinity Capture-MS(22940862)	1	1	0	NA	1
S	YDR372C	NA	NA	Co-crystal Structure(18410729)	1	1	0	NA	1
S	YDR374C	NA	NA	NA	NA	NA	0	NA	0
S	YDR377W	1	NA	NA	NA	NA	NA	NA	1
S	YDR379C-A	0	NA	NA	NA	NA	0	NA	0
S	YDR381C-A	0	NA	NA	NA	NA	NA	NA	0
S	YDR383C	NA	NA	NA	NA	NA	0	NA	0
S	YDR386W	0	NA	NA	NA	NA	0	NA	0
S	YDR392W	NA	NA	Affinity Capture-MS(16554755)	1	0	0	NA	0
S	YDR400W	0	NA	NA	NA	NA	0	NA	0
S	YDR401W	NA	NA	NA	NA	NA	0	NA	0
S	YDR403W	0	NA	NA	NA	NA	0	NA	0
S	YDR405W	NA	NA	Affinity Capture-MS(16554755)	1	0	0	NA	0
S	YDR407C	NA	NA	Affinity Capture-MS(22940862)	1	1	NA	NA	1
S	YDR408C	0	NA	NA	NA	NA	0	NA	0
S	YDR410C	0	NA	Affinity Capture-Western(20202940);Reconstituted Complex(20202940)	2	2	0	NA	1
S	YDR412W	1	NA	NA	NA	NA	1	NA	1
S	YDR413C	NA	NA	NA	NA	NA	0	NA	0
S	YDR416W	0	NA	Affinity Capture-Western(11842115);Two-hybrid(10688190);Two-hybrid(11102353);Two-hybrid(11842115)	4	1	0	NA	1
S	YDR417C	NA	NA	NA	NA	NA	0	NA	0
S	YDR419W	0	NA	PCA(18467557)	1	0	0	NA	0
S	YDR424C	0	NA	Co-crystal Structure(22411995);Co-crystal Structure(23761070);Reconstituted Complex(22411995);Reconstituted Complex(27839866)	4	4	0	NA	1
S	YDR426C	NA	NA	NA	NA	NA	0	NA	0
S	YDR427W	NA	NA	Affinity Capture-MS(16554755);PCA(18467557);Two-hybrid(11742986)	3	0	0	NA	0
S	YDR428C	0	NA	NA	NA	NA	NA	NA	0
S	YDR431W	NA	NA	NA	NA	NA	0	NA	0
S	YDR433W	NA	NA	NA	NA	NA	0	NA	0
S	YDR434W	NA	NA	NA	NA	NA	0	NA	0
S	YDR437W	NA	NA	NA	NA	NA	0	NA	0
S	YDR445C	NA	NA	NA	NA	NA	0	NA	0
S	YDR452W	0	NA	NA	NA	NA	0	NA	0
S	YDR455C	NA	NA	NA	NA	NA	0	NA	0
S	YDR456W	0	NA	PCA(16093310)	1	1	0	NA	1
S	YDR460W	NA	NA	Affinity Capture-MS(11805837);Affinity Capture-MS(16554755)	2	0	0	NA	0
S	YDR462W	NA	NA	Affinity Capture-MS(16554755)	1	0	0	NA	0
S	YDR465C	0	NA	NA	NA	NA	NA	NA	0
S	YDR469W	0	NA	Affinity Capture-MS(16554755);Two-hybrid(16921172)	2	1	0	NA	1
S	YDR470C	NA	NA	Affinity Capture-Western(19237599)	1	1	0	NA	1
S	YDR472W	NA	NA	Affinity Capture-MS(16554755);Two-hybrid(17027922)	2	1	0	NA	1
S	YDR473C	NA	NA	Affinity Capture-MS(14759368);Affinity Capture-MS(16554755);Two-hybrid(10696880);Two-hybrid(11283351);Two-hybrid(9826507)	5	2	0	NA	1
S	YDR474C	NA	NA	NA	NA	NA	0	NA	0
S	YDR476C	NA	NA	Two-hybrid(18719252)	1	0	0	NA	0
S	YDR478W	0	NA	Affinity Capture-Western(17881380);Two-hybrid(11880623)	2	1	0	NA	1
S	YDR481C	0	NA	Affinity Capture-Western(19497047)	1	1	0	NA	1
S	YDR482C	0	NA	Affinity Capture-MS(16554755)	1	0	0	NA	0
S	YDR488C	0	NA	NA	NA	NA	0	NA	0
S	YDR489W	NA	NA	Affinity Capture-MS(16531994);Affinity Capture-Western(19913425);Affinity Capture-Western(23499531)	3	3	0	NA	1
S	YDR491C	NA	NA	NA	NA	NA	0	NA	0
S	YDR493W	0	NA	NA	NA	NA	0	NA	0
S	YDR494W	NA	NA	NA	NA	NA	0	NA	0
S	YDR499W	0	NA	Affinity Capture-Western(29033322);Co-crystal Structure(29033322)	2	2	0	NA	1
S	YDR504C	NA	NA	NA	NA	NA	0	NA	0
S	YDR509W	NA	NA	NA	NA	NA	0	NA	0
S	YDR510W	NA	NA	Two-hybrid(10688190);Two-hybrid(11283351);Two-hybrid(18719252);Two-hybrid(23034805)	4	2	0	NA	1
S	YDR511W	0	NA	NA	NA	NA	0	NA	0
S	YDR512C	0	NA	NA	NA	NA	0	NA	0
S	YDR517W	0	NA	PCA(18467557)	1	0	0	NA	0
S	YDR521W	NA	NA	NA	NA	NA	0	NA	0
S	YDR525W	NA	NA	NA	NA	NA	0	NA	0
S	YDR526C	NA	NA	NA	NA	NA	0	NA	0
S	YDR527W	NA	NA	NA	NA	NA	0	NA	0
S	YDR529C	0	NA	Affinity Capture-Western(24841564)	1	1	NA	NA	1
S	YDR531W	0	NA	Two-hybrid(18719252)	1	1	0	NA	1
S	YDR535C	NA	NA	NA	NA	NA	0	NA	0
S	YDR537C	NA	NA	NA	NA	NA	0	NA	0
S	YDR538W	0	NA	NA	NA	NA	0	NA	0
S	YDR539W	1	NA	NA	NA	NA	0	NA	1
S	YDR540C	NA	NA	NA	NA	NA	0	NA	0
S	YDR543C	NA	NA	NA	NA	NA	0	NA	0
S	YDR544C	NA	NA	NA	NA	NA	0	NA	0
S	YEL001C	NA	NA	NA	NA	NA	0	NA	0
S	YEL002C	NA	NA	PCA(16093310);PCA(16096345);PCA(18467557)	3	1	0	NA	1
S	YEL003W	NA	NA	Affinity Capture-MS(16554755);Two-hybrid(22875988)	2	0	0	NA	0
S	YEL004W	0	NA	NA	NA	NA	0	NA	0
S	YEL005C	0	NA	NA	NA	NA	0	NA	0
S	YEL008W	NA	NA	NA	NA	NA	0	NA	0
S	YEL010W	NA	NA	NA	NA	NA	0	NA	0
S	YEL017W	NA	NA	PCA(18467557);Two-hybrid(11283351)	2	2	0	NA	1
S	YEL021W	NA	NA	Co-crystal Structure(19435314);Two-hybrid(10688190)	2	2	0	NA	1
S	YEL023C	NA	NA	Affinity Capture-MS(16554755)	1	0	0	NA	0
S	YEL024W	0	NA	NA	NA	NA	0	NA	0
S	YEL028W	NA	NA	NA	NA	NA	0	NA	0
S	YEL033W	NA	NA	NA	NA	NA	0	NA	0
S	YEL035C	0	NA	NA	NA	NA	0	NA	0
S	YEL038W	NA	NA	NA	NA	NA	0	NA	0
S	YEL044W	0	NA	NA	NA	NA	0	NA	0
S	YEL046C	NA	NA	NA	NA	NA	1	NA	1
S	YEL048C	0	NA	Affinity Capture-MS(19220810)	1	1	0	NA	1
S	YEL052W	NA	NA	Affinity Capture-MS(22940862)	1	1	0	NA	1
S	YEL053C	0	NA	NA	NA	NA	0	NA	0
S	YEL055C	0	NA	Affinity Capture-MS(16554755)	1	0	NA	NA	0
S	YEL057C	0	NA	NA	NA	NA	0	NA	0
S	YEL059C-A	0	NA	NA	NA	NA	0	NA	0
S	YEL062W	0	NA	NA	NA	NA	0	NA	0
S	YEL067C	NA	NA	NA	NA	NA	0	NA	0
S	YEL068C	NA	NA	NA	NA	NA	0	NA	0
S	YEL072W	0	NA	NA	NA	NA	0	NA	0
S	YEL074W	NA	NA	NA	NA	NA	0	NA	0
S	YER003C	NA	NA	NA	NA	NA	0	NA	0
S	YER004W	NA	NA	NA	NA	NA	0	NA	0
S	YER007C-A	1	NA	NA	NA	NA	0	NA	1
S	YER009W	NA	NA	Two-hybrid(18719252)	1	1	NA	NA	1
S	YER010C	0	NA	Two-hybrid(18719252)	1	1	0	NA	1
S	YER014C-A	0	NA	NA	NA	NA	0	NA	0
S	YER016W	1	NA	Affinity Capture-MS(16554755);Affinity Capture-Western(16571681);Co-crystal Structure(22461628);Two-hybrid(16571681);Two-hybrid(17634282)	5	3	0	NA	1
S	YER018C	0	NA	Affinity Capture-MS(16554755);FRET(24930965);Two-hybrid(11179222);Two-hybrid(17634282);Two-hybrid(18719252);Two-hybrid(22875988)	6	2	0	NA	1
S	YER019W	0	NA	NA	NA	NA	0	NA	0
S	YER023W	1	NA	Affinity Capture-MS(16554755);PCA(18467557);Two-hybrid(10688190);Two-hybrid(18719252)	4	3	1	NA	1
S	YER030W	0	NA	Affinity Capture-MS(16554755)	1	0	NA	NA	0
S	YER032W	0	NA	NA	NA	NA	0	NA	0
S	YER034W	0	NA	NA	NA	NA	0	NA	0
S	YER042W	0	NA	Co-crystal Structure(21345799);PCA(18467557)	2	1	0	NA	1
S	YER043C	NA	NA	NA	NA	NA	0	NA	0
S	YER044C	NA	NA	Affinity Capture-Western(15995173);PCA(16300994);Two-hybrid(15995173)	3	2	0	NA	1
S	YER044C-A	0	NA	NA	NA	NA	0	NA	0
S	YER046W	NA	NA	NA	NA	NA	0	NA	0
S	YER048W-A	0	NA	NA	NA	NA	NA	NA	0
S	YER049W	NA	NA	Affinity Capture-MS(14759368);Affinity Capture-MS(16554755)	2	1	NA	NA	1
S	YER050C	NA	NA	NA	NA	NA	0	NA	0
S	YER051W	0	NA	NA	NA	NA	0	NA	0
S	YER052C	NA	NA	Two-hybrid(18719252)	1	1	1	NA	1
S	YER053C-A	NA	NA	NA	NA	NA	0	NA	0
S	YER058W	0	NA	NA	NA	NA	0	NA	0
S	YER060w-A	NA	NA	NA	NA	NA	0	NA	0
S	YER063W	NA	NA	PCA(18467557)	1	1	0	NA	1
S	YER066C-A	NA	NA	NA	NA	NA	0	NA	0
S	YER068W	1	NA	Affinity Capture-Western(19707589);Affinity Capture-Western(9463387);PCA(18467557)	3	1	0	NA	1
S	YER069W	NA	NA	Affinity Capture-MS(16554755)	1	0	0	NA	0
S	YER071C	0	NA	Co-crystal Structure(28706108);Reconstituted Complex(28706108)	2	2	0	NA	1
S	YER074W-A	0	NA	NA	NA	NA	NA	NA	0
S	YER076C	NA	NA	NA	NA	NA	0	NA	0
S	YER077C	0	NA	NA	NA	NA	0	NA	0
S	YER078W-A	0	NA	NA	NA	NA	NA	NA	0
S	YER083C	NA	NA	Co-crystal Structure(21719644)	1	0	0	NA	0
S	YER085C	0	NA	NA	NA	NA	0	NA	0
S	YER087C-A	NA	NA	NA	NA	NA	0	NA	0
S	YER091C	NA	NA	Affinity Capture-MS(16554755)	1	0	NA	NA	0
S	YER091C-A	NA	NA	NA	NA	NA	0	NA	0
S	YER097W	NA	NA	NA	NA	NA	0	NA	0
S	YER104W	0	NA	NA	NA	NA	0	NA	0
S	YER115C	0	NA	NA	NA	NA	0	NA	0
S	YER119C-A	NA	NA	NA	NA	NA	0	NA	0
S	YER121W	NA	NA	NA	NA	NA	0	NA	0
S	YER124C	0	NA	NA	NA	NA	0	NA	0
S	YER126C	0	NA	Two-hybrid(16861225);Two-hybrid(25877921)	2	1	0	NA	1
S	YER127W	0	NA	NA	NA	NA	0	NA	0
S	YER128W	0	NA	NA	NA	NA	0	NA	0
S	YER134C	0	NA	NA	NA	NA	0	NA	0
S	YER135C	NA	NA	NA	NA	NA	0	NA	0
S	YER137C	1	NA	NA	NA	NA	0	NA	1
S	YER140W	0	NA	NA	NA	NA	0	NA	0
S	YER141W	NA	NA	Affinity Capture-Western(27998984);Affinity Capture-Western(30181213)	2	2	NA	NA	1
S	YER147C	0	NA	Affinity Capture-MS(16554755)	1	0	0	NA	0
S	YER148W	NA	NA	Affinity Capture-MS(10788514);Affinity Capture-MS(12052880);Affinity Capture-Western(10788514);Affinity Capture-Western(14534318);Reconstituted Complex(17683121);Two-hybrid(14534318)	6	4	NA	NA	1
S	YER149C	NA	NA	PCA(25547157);Reconstituted Complex(25547157);Two-hybrid(11087867);Two-hybrid(22875988)	4	1	0	NA	1
S	YER153C	0	NA	NA	NA	NA	0	NA	0
S	YER154W	NA	NA	Affinity Capture-Western(19450532)	1	1	0	NA	1
S	YER156C	1	NA	NA	NA	NA	1	NA	1
S	YER157W	1	NA	Affinity Capture-Western(15932880);PCA(18467557);PCA(22615397);Two-hybrid(15932880);Two-hybrid(22875988)	5	2	0	NA	1
S	YER161C	0	NA	Affinity Capture-MS(11805837);Affinity Capture-Western(9632800)	2	1	0	NA	1
S	YER163C	0	NA	NA	NA	NA	0	NA	0
S	YER168C	0	NA	NA	NA	NA	0	NA	0
S	YER173W	0	NA	Affinity Capture-Western(10913172)	1	1	NA	NA	1
S	YER178W	0	NA	NA	NA	NA	NA	NA	0
S	YER180C	NA	NA	NA	NA	NA	0	NA	0
S	YER180C-A	0	NA	NA	NA	NA	NA	NA	0
S	YER181C	NA	NA	NA	NA	NA	0	NA	0
S	YER182W	0	NA	NA	NA	NA	0	NA	0
S	YER183C	0	NA	NA	NA	NA	0	NA	0
S	YER188W	NA	NA	NA	NA	NA	0	NA	0
S	YFL006W	NA	NA	NA	NA	NA	0	NA	0
S	YFL007W	0	NA	Affinity Capture-MS(16554755);Affinity Capture-MS(22940862)	2	2	0	NA	1
S	YFL010C	NA	NA	Reconstituted Complex(19345193)	1	1	0	NA	1
S	YFL012W	0	NA	NA	NA	NA	0	NA	0
S	YFL013W-A	NA	NA	NA	NA	NA	0	NA	0
S	YFL014W	NA	NA	Affinity Capture-MS(16554755)	1	0	NA	NA	0
S	YFL017C	0	NA	Co-crystal Structure(11278591);Reconstituted Complex(11278591);Two-hybrid(18719252)	3	3	0	NA	1
S	YFL019C	NA	NA	NA	NA	NA	0	NA	0
S	YFL024C	0	NA	Affinity Capture-MS(16554755)	1	0	0	NA	0
S	YFL025C	0	NA	PCA(16093310)	1	0	0	NA	0
S	YFL026W	0	NA	Affinity Capture-Western(10982387);Affinity Capture-Western(19839649);FRET(15352875);FRET(22923047);FRET(27993568);PCA(24122388);PCA(24682008);PCA(28073700);Reconstituted Complex(22268895);Reconstituted Complex(25157670)	10	10	0	NA	1
S	YFL027C	0	NA	NA	NA	NA	0	NA	0
S	YFL028C	0	NA	Two-hybrid(11113136)	1	1	0	NA	1
S	YFL030W	0	NA	NA	NA	NA	0	NA	0
S	YFL031W	0	NA	Two-hybrid(8932376)	1	1	0	NA	1
S	YFL032W	NA	NA	NA	NA	NA	0	NA	0
S	YFL034W	NA	NA	Affinity Capture-MS(11805837)	1	0	NA	NA	0
S	YFL036W	0	NA	NA	NA	NA	0	NA	0
S	YFL043C	NA	NA	NA	NA	NA	0	NA	0
S	YFL044C	0	NA	Affinity Capture-MS(22902402);Two-hybrid(18719252)	2	1	0	NA	1
S	YFL045C	NA	NA	NA	NA	NA	0	NA	0
S	YFL046W	NA	NA	Two-hybrid(22875988)	1	0	0	NA	0
S	YFL063W	NA	NA	NA	NA	NA	0	NA	0
S	YFL068W	NA	NA	NA	NA	NA	0	NA	0
S	YFR001W	1	NA	Affinity Capture-Western(25877921);Two-hybrid(25877921)	2	2	1	NA	1
S	YFR003C	0	NA	Affinity Capture-MS(11805837)	1	0	0	NA	0
S	YFR005C	0	NA	NA	NA	NA	0	NA	0
S	YFR007W	0	NA	NA	NA	NA	0	NA	0
S	YFR011C	0	NA	NA	NA	NA	1	NA	1
S	YFR012W-A	NA	NA	NA	NA	NA	0	NA	0
S	YFR018C	0	NA	NA	NA	NA	0	NA	0
S	YFR024C	NA	NA	NA	NA	NA	0	NA	0
S	YFR025C	0	NA	NA	NA	NA	0	NA	0
S	YFR026C	0	NA	NA	NA	NA	NA	NA	0
S	YFR027W	0	NA	Affinity Capture-Western(19692582);Biochemical Activity(11864574);Biochemical Activity(18614053);Biochemical Activity(20703090);Biochemical Activity(20832720);Biochemical Activity(22593213)	6	6	0	NA	1
S	YFR029W	0	NA	Affinity Capture-Western(17984223);Two-hybrid(11489133);Two-hybrid(23447701)	3	3	0	NA	1
S	YFR032C	0	NA	NA	NA	NA	0	NA	0
S	YFR032C-A	NA	NA	NA	NA	NA	0	NA	0
S	YFR032C-B	0	NA	NA	NA	NA	NA	NA	0
S	YFR035C	0	NA	NA	NA	NA	NA	NA	0
S	YFR036W	0	NA	Affinity Capture-Western(8895471)	1	0	NA	NA	0
S	YFR042W	0	NA	NA	NA	NA	NA	NA	0
S	YFR043C	NA	NA	NA	NA	NA	0	NA	0
S	YFR046C	0	NA	Affinity Capture-MS(22561346);Affinity Capture-MS(27524485);Two-hybrid(17634282)	3	1	0	NA	1
S	YFR047C	0	NA	Co-crystal Structure(18321072);Two-hybrid(10688190);Two-hybrid(11283351);Two-hybrid(18719252)	4	4	0	NA	1
S	YFR049W	NA	NA	NA	NA	NA	0	NA	0
S	YFR052W	0	NA	Affinity Capture-MS(16554755);Affinity Capture-MS(22940862)	2	1	0	NA	1
S	YFR054C	NA	NA	NA	NA	NA	0	NA	0
S	YFR056C	NA	NA	NA	NA	NA	0	NA	0
S	YGL007W	NA	NA	NA	NA	NA	0	NA	0
S	YGL010W	0	NA	NA	NA	NA	0	NA	0
S	YGL015C	0	NA	NA	NA	NA	0	NA	0
S	YGL016W	NA	NA	NA	NA	NA	0	NA	0
S	YGL017W	0	NA	Affinity Capture-MS(16554755)	1	0	0	NA	0
S	YGL020C	0	NA	Reconstituted Complex(21719644)	1	0	0	NA	0
S	YGL022W	0	NA	Affinity Capture-Western(16096345)	1	1	0	NA	1
S	YGL024W	NA	NA	NA	NA	NA	0	NA	0
S	YGL025C	0	NA	Affinity Capture-MS(16554755)	1	0	0	NA	0
S	YGL027C	0	NA	Affinity Capture-MS(22940862)	1	1	0	NA	1
S	YGL030W	NA	NA	NA	NA	NA	0	NA	0
S	YGL032C	NA	NA	NA	NA	NA	0	NA	0
S	YGL033W	NA	NA	NA	NA	NA	0	NA	0
S	YGL034C	NA	NA	NA	NA	NA	0	NA	0
S	YGL036W	NA	NA	NA	NA	NA	0	NA	0
S	YGL037C	NA	NA	Two-hybrid(18719252)	1	1	NA	NA	1
S	YGL040C	NA	NA	PCA(18467557);Two-hybrid(11283351)	2	2	0	NA	1
S	YGL041C	NA	NA	NA	NA	NA	0	NA	0
S	YGL041C-B	0	NA	NA	NA	NA	NA	NA	0
S	YGL042C	NA	NA	NA	NA	NA	0	NA	0
S	YGL045W	0	NA	Affinity Capture-MS(16554755)	1	0	0	NA	0
S	YGL047W	1	NA	Affinity Capture-Western(19129246);Co-crystal Structure(18547528)	2	2	0	NA	1
S	YGL050W	0	NA	Affinity Capture-MS(16554755)	1	0	0	NA	0
S	YGL052W	NA	NA	NA	NA	NA	0	NA	0
S	YGL057C	0	NA	NA	NA	NA	NA	NA	0
S	YGL061C	0	NA	Affinity Capture-MS(16554755);Reconstituted Complex(12925767);Two-hybrid(10688190);Two-hybrid(11283351);Two-hybrid(17634282)	5	1	0	NA	1
S	YGL067W	NA	NA	NA	NA	NA	0	NA	0
S	YGL068W	NA	NA	Protein-peptide(11967834)	1	1	0	NA	1
S	YGL069C	NA	NA	NA	NA	NA	0	NA	0
S	YGL072C	NA	NA	NA	NA	NA	0	NA	0
S	YGL074C	NA	NA	NA	NA	NA	0	NA	0
S	YGL081W	NA	NA	NA	NA	NA	0	NA	0
S	YGL085W	0	NA	NA	NA	NA	0	NA	0
S	YGL088W	NA	NA	NA	NA	NA	0	NA	0
S	YGL090W	0	NA	Affinity Capture-Western(17567543);Two-hybrid(17567543);Two-hybrid(18719252);Two-hybrid(23571759)	4	1	0	NA	1
S	YGL098W	NA	NA	NA	NA	NA	0	NA	0
S	YGL105W	NA	NA	Affinity Capture-MS(16554755)	1	0	NA	NA	0
S	YGL108C	1	NA	PCA(18467557)	1	0	0	NA	1
S	YGL109W	NA	NA	NA	NA	NA	0	NA	0
S	YGL111W	0	NA	Affinity Capture-MS(18559667);Affinity Capture-Western(18559667)	2	1	NA	NA	1
S	YGL112C	NA	NA	Affinity Capture-MS(10788514);Affinity Capture-MS(12052880);Affinity Capture-MS(15657441);Affinity Capture-MS(16554755);Affinity Capture-MS(21734642);Affinity Capture-Western(8662725);Two-hybrid(11283351)	7	2	0	NA	1
S	YGL113W	NA	NA	NA	NA	NA	0	NA	0
S	YGL114W	0	NA	NA	NA	NA	0	NA	0
S	YGL115W	0	NA	Affinity Capture-MS(11805837);Affinity Capture-MS(22940862);Affinity Capture-Western(17223533);Co-crystal Structure(17223533);Two-hybrid(10688190);Two-hybrid(18719252)	6	3	0	NA	1
S	YGL117W	0	NA	NA	NA	NA	0	NA	0
S	YGL118C	NA	NA	NA	NA	NA	0	NA	0
S	YGL121C	0	NA	NA	NA	NA	0	NA	0
S	YGL124C	NA	NA	Affinity Capture-MS(16554755);Two-hybrid(14662743);Two-hybrid(20797862)	3	2	0	NA	1
S	YGL127C	0	NA	Affinity Capture-MS(16554755)	1	0	0	NA	0
S	YGL129C	NA	NA	NA	NA	NA	0	NA	0
S	YGL130W	0	NA	NA	NA	NA	0	NA	0
S	YGL132W	NA	NA	NA	NA	NA	0	NA	0
S	YGL138C	0	NA	NA	NA	NA	0	NA	0
S	YGL140C	NA	NA	NA	NA	NA	0	NA	0
S	YGL145W	1	NA	Two-hybrid(11283351);Two-hybrid(22875988)	2	0	0	NA	1
S	YGL146C	0	NA	NA	NA	NA	0	NA	0
S	YGL148W	NA	NA	NA	NA	NA	0	NA	0
S	YGL149W	NA	NA	NA	NA	NA	0	NA	0
S	YGL151W	0	NA	Affinity Capture-MS(16554755)	1	0	0	NA	0
S	YGL152C	NA	NA	NA	NA	NA	0	NA	0
S	YGL154C	NA	NA	Two-hybrid(11283351)	1	0	0	NA	0
S	YGL156W	0	NA	Co-crystal Structure(27266708)	1	1	0	NA	1
S	YGL159W	0	NA	NA	NA	NA	0	NA	0
S	YGL165C	NA	NA	NA	NA	NA	0	NA	0
S	YGL168W	0	NA	NA	NA	NA	0	NA	0
S	YGL169W	0	NA	NA	NA	NA	0	NA	0
S	YGL170C	NA	NA	Two-hybrid(12796288)	1	1	0	NA	1
S	YGL174W	0	NA	Affinity Capture-MS(11805837);Two-hybrid(16314500)	2	0	0	NA	0
S	YGL175C	0	NA	Affinity Capture-Western(18245357);Reconstituted Complex(18042458);Reconstituted Complex(24344201);Two-hybrid(10688190)	4	4	0	NA	1
S	YGL176C	NA	NA	NA	NA	NA	0	NA	0
S	YGL177W	NA	NA	NA	NA	NA	0	NA	0
S	YGL182C	NA	NA	NA	NA	NA	0	NA	0
S	YGL183C	0	NA	NA	NA	NA	0	NA	0
S	YGL187C	0	NA	Affinity Capture-MS(23864706);Affinity Capture-Western(23864706)	2	1	NA	NA	1
S	YGL188C	NA	NA	NA	NA	NA	0	NA	0
S	YGL188C-A	0	NA	NA	NA	NA	NA	NA	0
S	YGL191W	NA	NA	NA	NA	NA	0	NA	0
S	YGL192W	0	NA	NA	NA	NA	0	NA	0
S	YGL193C	NA	NA	NA	NA	NA	0	NA	0
S	YGL196W	0	NA	NA	NA	NA	0	NA	0
S	YGL198W	0	NA	Reconstituted Complex(11943201);Two-hybrid(10688190);Two-hybrid(11283351);Two-hybrid(11943201)	4	2	0	NA	1
S	YGL199C	NA	NA	NA	NA	NA	0	NA	0
S	YGL204C	NA	NA	NA	NA	NA	0	NA	0
S	YGL205W	0	NA	NA	NA	NA	NA	NA	0
S	YGL206C	0	NA	PCA(18467557)	1	0	NA	NA	0
S	YGL207W	NA	NA	Affinity Capture-MS(14759368);Affinity Capture-MS(16554755);Affinity Capture-MS(27143358);PCA(18467557)	4	2	NA	NA	1
S	YGL211W	0	NA	Affinity Capture-MS(19145231);Two-hybrid(19145231)	2	0	0	NA	0
S	YGL214W	NA	NA	NA	NA	NA	0	NA	0
S	YGL217C	NA	NA	NA	NA	NA	0	NA	0
S	YGL218W	NA	NA	NA	NA	NA	0	NA	0
S	YGL219C	NA	NA	NA	NA	NA	0	NA	0
S	YGL221C	NA	NA	Two-hybrid(10688190);Two-hybrid(18719252)	2	2	0	NA	1
S	YGL223C	0	NA	Two-hybrid(15932880)	1	1	0	NA	1
S	YGL226C-A	0	NA	PCA(16096345)	1	1	0	NA	1
S	YGL230C	NA	NA	NA	NA	NA	0	NA	0
S	YGL231C	0	NA	NA	NA	NA	0	NA	0
S	YGL232W	NA	NA	Affinity Capture-MS(16554755)	1	0	0	NA	0
S	YGL235W	NA	NA	NA	NA	NA	0	NA	0
S	YGL236C	NA	NA	NA	NA	NA	0	NA	0
S	YGL237C	0	NA	NA	NA	NA	0	NA	0
S	YGL240W	0	NA	Affinity Capture-MS(16554755)	1	0	0	NA	0
S	YGL243W	0	NA	NA	NA	NA	0	NA	0
S	YGL246C	0	NA	NA	NA	NA	1	NA	1
S	YGL248W	0	NA	NA	NA	NA	0	NA	0
S	YGL249W	0	NA	NA	NA	NA	NA	NA	0
S	YGL250W	0	NA	NA	NA	NA	0	NA	0
S	YGL252C	0	NA	Affinity Capture-MS(16554755);Two-hybrid(18719252)	2	1	0	NA	1
S	YGL256W	NA	NA	PCA(18467557)	1	0	0	NA	0
S	YGR001C	NA	NA	NA	NA	NA	0	NA	0
S	YGR005C	0	NA	Affinity Capture-MS(14759368)	1	0	0	NA	0
S	YGR006W	0	NA	NA	NA	NA	NA	NA	0
S	YGR016W	NA	NA	NA	NA	NA	0	NA	0
S	YGR017W	NA	NA	NA	NA	NA	0	NA	0
S	YGR018C	NA	NA	NA	NA	NA	0	NA	0
S	YGR021W	NA	NA	NA	NA	NA	0	NA	0
S	YGR022C	NA	NA	NA	NA	NA	0	NA	0
S	YGR024C	0	NA	Co-crystal Structure(28623126);Two-hybrid(10688190);Two-hybrid(18719252)	3	3	0	NA	1
S	YGR025W	NA	NA	NA	NA	NA	0	NA	0
S	YGR026W	NA	NA	NA	NA	NA	0	NA	0
S	YGR030C	NA	NA	Affinity Capture-Western(17881380);Two-hybrid(11880623)	2	0	0	NA	0
S	YGR033C	0	NA	Affinity Capture-Western(15878866)	1	0	0	NA	0
S	YGR037C	NA	NA	PCA(18467557)	1	0	NA	NA	0
S	YGR039W	NA	NA	NA	NA	NA	0	NA	0
S	YGR044C	0	NA	NA	NA	NA	0	NA	0
S	YGR045C	0	NA	NA	NA	NA	0	NA	0
S	YGR046W	0	NA	NA	NA	NA	0	NA	0
S	YGR048W	NA	NA	Affinity Capture-MS(16554755);Affinity Capture-MS(22940862);Affinity Capture-Western(11733065);Two-hybrid(11283351)	4	1	0	NA	1
S	YGR050C	NA	NA	NA	NA	NA	0	NA	0
S	YGR051C	NA	NA	NA	NA	NA	0	NA	0
S	YGR053C	NA	NA	NA	NA	NA	0	NA	0
S	YGR057C	0	NA	NA	NA	NA	0	NA	0
S	YGR058W	0	NA	Two-hybrid(10688190);Two-hybrid(11283351)	2	2	0	NA	1
S	YGR061C	NA	NA	NA	NA	NA	0	NA	0
S	YGR062C	0	NA	NA	NA	NA	0	NA	0
S	YGR063C	0	NA	Affinity Capture-MS(16554755);Affinity Capture-Western(9504914)	2	0	NA	NA	0
S	YGR064W	NA	NA	NA	NA	NA	0	NA	0
S	YGR069W	NA	NA	NA	NA	NA	0	NA	0
S	YGR072W	0	NA	NA	NA	NA	0	NA	0
S	YGR073C	NA	NA	NA	NA	NA	0	NA	0
S	YGR075C	NA	NA	NA	NA	NA	0	NA	0
S	YGR076C	NA	NA	NA	NA	NA	0	NA	0
S	YGR077C	0	NA	NA	NA	NA	0	NA	0
S	YGR078C	0	NA	Affinity Capture-MS(16554755)	1	0	0	NA	0
S	YGR079W	0	NA	NA	NA	NA	0	NA	0
S	YGR082W	0	NA	Affinity Capture-MS(22940862);PCA(18467557)	2	1	0	NA	1
S	YGR084C	NA	NA	Affinity Capture-MS(16554755)	1	0	0	NA	0
S	YGR090W	1	NA	Affinity Capture-MS(12150911);Affinity Capture-MS(14759368);Affinity Capture-MS(16554755)	3	1	NA	NA	1
S	YGR093W	0	NA	NA	NA	NA	0	NA	0
S	YGR099W	0	NA	NA	NA	NA	0	NA	0
S	YGR101W	0	NA	NA	NA	NA	NA	NA	0
S	YGR102C	0	NA	NA	NA	NA	0	NA	0
S	YGR103W	0	NA	Affinity Capture-MS(11805837);Affinity Capture-MS(14759368);Affinity Capture-MS(16554755);Affinity Capture-MS(18559667);Affinity Capture-MS(21926967);Affinity Capture-Western(16287855);Affinity Capture-Western(18559667)	7	4	NA	NA	1
S	YGR105W	1	NA	Affinity Capture-MS(18799613);PCA(18467557)	2	1	1	NA	1
S	YGR106C	1	NA	PCA(18467557)	1	0	NA	NA	1
S	YGR107W	NA	NA	NA	NA	NA	0	NA	0
S	YGR111W	0	NA	NA	NA	NA	0	NA	0
S	YGR112W	0	NA	NA	NA	NA	0	NA	0
S	YGR114C	NA	NA	NA	NA	NA	0	NA	0
S	YGR115C	NA	NA	NA	NA	NA	0	NA	0
S	YGR117C	0	NA	NA	NA	NA	0	NA	0
S	YGR121W-A	0	NA	NA	NA	NA	NA	NA	0
S	YGR122C-A	NA	NA	NA	NA	NA	0	NA	0
S	YGR122W	0	NA	NA	NA	NA	0	NA	0
S	YGR127W	0	NA	NA	NA	NA	0	NA	0
S	YGR128C	0	NA	Affinity Capture-MS(12150911);Affinity Capture-MS(14759368);Affinity Capture-MS(16554755);Affinity Capture-MS(17634288);Affinity Capture-Western(17634288);PCA(18467557);Reconstituted Complex(17634288);Two-hybrid(20385600)	8	2	1	NA	1
S	YGR134W	NA	NA	Affinity Capture-Western(19707589)	1	1	0	NA	1
S	YGR137W	NA	NA	NA	NA	NA	0	NA	0
S	YGR140W	0	NA	Co-crystal Structure(22139014);Protein-peptide(11967834);Reconstituted Complex(10352012);Reconstituted Complex(22139014)	4	3	0	NA	1
S	YGR146C	0	NA	NA	NA	NA	0	NA	0
S	YGR146C-A	0	NA	NA	NA	NA	NA	NA	0
S	YGR147C	NA	NA	NA	NA	NA	0	NA	0
S	YGR149W	NA	NA	Two-hybrid(18719252)	1	0	0	NA	0
S	YGR150C	0	NA	NA	NA	NA	0	NA	0
S	YGR153W	NA	NA	NA	NA	NA	0	NA	0
S	YGR156W	0	NA	Affinity Capture-MS(16554755)	1	0	NA	NA	0
S	YGR157W	0	NA	NA	NA	NA	0	NA	0
S	YGR158C	NA	NA	Two-hybrid(10688190)	1	0	0	NA	0
S	YGR160W	NA	NA	NA	NA	NA	0	NA	0
S	YGR161C	0	NA	Affinity Capture-MS(16554755);PCA(18467557)	2	0	0	NA	0
S	YGR164W	NA	NA	NA	NA	NA	0	NA	0
S	YGR166W	NA	NA	NA	NA	NA	0	NA	0
S	YGR168C	NA	NA	PCA(28049721)	1	1	NA	NA	1
S	YGR172C	0	NA	Reconstituted Complex(11943201)	1	0	NA	NA	0
S	YGR174C	0	NA	Affinity Capture-Western(24841564)	1	0	0	NA	0
S	YGR175C	NA	NA	PCA(16093310);PCA(16300994)	2	0	NA	NA	0
S	YGR176W	NA	NA	NA	NA	NA	0	NA	0
S	YGR178C	0	NA	PCA(18467557);Two-hybrid(11283351);Two-hybrid(15121841);Two-hybrid(15169912)	4	2	0	NA	1
S	YGR183C	0	NA	NA	NA	NA	NA	NA	0
S	YGR187C	NA	NA	Affinity Capture-MS(14759368)	1	1	0	NA	1
S	YGR190C	NA	NA	NA	NA	NA	0	NA	0
S	YGR194C	NA	NA	NA	NA	NA	0	NA	0
S	YGR204C-A	0	NA	NA	NA	NA	NA	NA	0
S	YGR205W	NA	NA	NA	NA	NA	0	NA	0
S	YGR206W	1	NA	NA	NA	NA	0	NA	1
S	YGR207C	0	NA	NA	NA	NA	0	NA	0
S	YGR208W	NA	NA	NA	NA	NA	0	NA	0
S	YGR211W	0	NA	NA	NA	NA	1	NA	1
S	YGR212W	NA	NA	NA	NA	NA	0	NA	0
S	YGR216C	0	NA	PCA(16093310)	1	0	0	NA	0
S	YGR217W	0	NA	NA	NA	NA	0	NA	0
S	YGR219W	NA	NA	NA	NA	NA	0	NA	0
S	YGR220C	NA	NA	Affinity Capture-MS(16554755)	1	0	0	NA	0
S	YGR222W	0	NA	NA	NA	NA	0	NA	0
S	YGR226C	NA	NA	NA	NA	NA	0	NA	0
S	YGR227W	0	NA	NA	NA	NA	0	NA	0
S	YGR228W	NA	NA	NA	NA	NA	0	NA	0
S	YGR235C	NA	NA	NA	NA	NA	0	NA	0
S	YGR236C	0	NA	NA	NA	NA	0	NA	0
S	YGR240C-A	0	NA	NA	NA	NA	NA	NA	0
S	YGR242W	NA	NA	NA	NA	NA	0	NA	0
S	YGR244C	0	NA	NA	NA	NA	0	NA	0
S	YGR247W	0	NA	NA	NA	NA	0	NA	0
S	YGR251W	0	NA	Affinity Capture-MS(16554755)	1	0	NA	NA	0
S	YGR255C	0	NA	NA	NA	NA	0	NA	0
S	YGR259C	NA	NA	NA	NA	NA	0	NA	0
S	YGR262C	NA	NA	Biochemical Activity(19172740);Reconstituted Complex(18951093)	2	1	NA	NA	1
S	YGR263C	0	NA	NA	NA	NA	0	NA	0
S	YGR265W	NA	NA	NA	NA	NA	0	NA	0
S	YGR266W	0	NA	NA	NA	NA	0	NA	0
S	YGR267C	NA	NA	Two-hybrid(10688190)	1	1	0	NA	1
S	YGR268C	0	NA	Two-hybrid(11283351);Two-hybrid(18719252)	2	1	0	NA	1
S	YGR269W	NA	NA	NA	NA	NA	0	NA	0
S	YGR271C-A	1	NA	Affinity Capture-MS(16554755)	1	0	NA	NA	1
S	YGR275W	0	NA	Affinity Capture-MS(14729968);Affinity Capture-MS(14759368);Affinity Capture-MS(16554755)	3	1	0	NA	1
S	YGR277C	NA	NA	Affinity Capture-MS(22940862);Reconstituted Complex(23789928);Two-hybrid(23789928)	3	1	0	NA	1
S	YGR278W	0	NA	NA	NA	NA	0	NA	0
S	YGR280C	0	NA	PCA(18467557)	1	1	0	NA	1
S	YGR284C	1	NA	PCA(18467557)	1	1	NA	NA	1
S	YGR286C	0	NA	NA	NA	NA	0	NA	0
S	YGR290W	NA	NA	NA	NA	NA	0	NA	0
S	YGR291C	NA	NA	NA	NA	NA	0	NA	0
S	YGR293C	NA	NA	NA	NA	NA	0	NA	0
S	YHL005C	NA	NA	NA	NA	NA	0	NA	0
S	YHL006C	0	NA	Two-hybrid(10688190);Two-hybrid(11283351)	2	0	0	NA	0
S	YHL015W-A	0	NA	NA	NA	NA	NA	NA	0
S	YHL016C	NA	NA	PCA(18467557)	1	0	0	NA	0
S	YHL018W	NA	NA	Two-hybrid(10688190);Two-hybrid(18719252)	2	2	0	NA	1
S	YHL020C	0	NA	NA	NA	NA	0	NA	0
S	YHL021C	NA	NA	NA	NA	NA	1	NA	1
S	YHL022C	0	NA	Affinity Capture-Western(17264124);Two-hybrid(14992724)	2	1	0	NA	1
S	YHL023C	NA	NA	NA	NA	NA	0	NA	0
S	YHL025W	0	NA	Affinity Capture-MS(16554755);Affinity Capture-Western(18644858);Co-crystal Structure(18644858)	3	2	0	NA	1
S	YHL026C	0	NA	NA	NA	NA	0	NA	0
S	YHL029C	0	NA	NA	NA	NA	0	NA	0
S	YHL030W	NA	NA	NA	NA	NA	0	NA	0
S	YHL031C	0	NA	Reconstituted Complex(10591633)	1	1	NA	NA	1
S	YHL037C	NA	NA	NA	NA	NA	0	NA	0
S	YHL038C	NA	NA	NA	NA	NA	0	NA	0
S	YHL041W	NA	NA	NA	NA	NA	0	NA	0
S	YHL045W	NA	NA	NA	NA	NA	0	NA	0
S	YHL048C-A	0	NA	NA	NA	NA	NA	NA	0
S	YHR001W-A	1	NA	NA	NA	NA	1	NA	1
S	YHR007C-A	0	NA	NA	NA	NA	NA	NA	0
S	YHR008C	0	NA	Co-crystal Structure(22102021);PCA(18467557);Reconstituted Complex(22077216);Reconstituted Complex(23667478)	4	3	0	NA	1
S	YHR009C	0	NA	Affinity Capture-MS(22940862)	1	1	0	NA	1
S	YHR014W	NA	NA	NA	NA	NA	0	NA	0
S	YHR017W	0	NA	NA	NA	NA	NA	NA	0
S	YHR020W	0	NA	NA	NA	NA	NA	NA	0
S	YHR021W-A	0	NA	NA	NA	NA	0	NA	0
S	YHR022C-A	0	NA	NA	NA	NA	NA	NA	0
S	YHR025W	NA	NA	Two-hybrid(11283351);Two-hybrid(18719252)	2	2	NA	NA	1
S	YHR029C	0	NA	NA	NA	NA	0	NA	0
S	YHR034C	NA	NA	Affinity Capture-MS(16554755);Two-hybrid(18268104);Two-hybrid(18719252)	3	1	0	NA	1
S	YHR038W	0	NA	NA	NA	NA	0	NA	0
S	YHR039C-A	NA	NA	Affinity Capture-MS(16554755);Affinity Capture-Western(16774922);Far Western(16774922);Protein-peptide(23071676);Reconstituted Complex(12832076)	5	2	0	NA	1
S	YHR041C	NA	NA	Affinity Capture-MS(16554755)	1	0	0	NA	0
S	YHR045W	NA	NA	NA	NA	NA	0	NA	0
S	YHR049C-A	NA	NA	NA	NA	NA	0	NA	0
S	YHR050W-A	0	NA	NA	NA	NA	NA	NA	0
S	YHR051W	0	NA	Affinity Capture-Western(23864706)	1	0	NA	NA	0
S	YHR058C	0	NA	NA	NA	NA	0	NA	0
S	YHR059W	0	NA	PCA(18467557)	1	0	0	NA	0
S	YHR060W	0	NA	Two-hybrid(10688190);Two-hybrid(11283351)	2	0	0	NA	0
S	YHR062C	NA	NA	Affinity Capture-MS(16554755);Affinity Capture-Western(17881380);Two-hybrid(11880623)	3	1	NA	NA	1
S	YHR067W	0	NA	NA	NA	NA	0	NA	0
S	YHR068W	NA	NA	Two-hybrid(18719252)	1	1	NA	NA	1
S	YHR069C	0	NA	Affinity Capture-MS(16554755);PCA(18467557)	2	0	0	NA	0
S	YHR070W	0	NA	Affinity Capture-MS(16554755)	1	0	0	NA	0
S	YHR072W	NA	NA	PCA(16093310);PCA(16300994);PCA(18467557)	3	2	NA	NA	1
S	YHR072W-A	NA	NA	PCA(18467557)	1	0	NA	NA	0
S	YHR074W	1	NA	PCA(18467557);PCA(22615397);Two-hybrid(11283351);Two-hybrid(18719252)	4	4	NA	NA	1
S	YHR075C	NA	NA	NA	NA	NA	0	NA	0
S	YHR076W	0	NA	NA	NA	NA	NA	NA	0
S	YHR078W	NA	NA	PCA(16093310)	1	0	0	NA	0
S	YHR081W	NA	NA	Affinity Capture-MS(14759368);Affinity Capture-MS(16554755);Reconstituted Complex(17704127);Reconstituted Complex(23580640)	4	3	0	NA	1
S	YHR083W	0	NA	Affinity Capture-Western(20111053)	1	1	0	NA	1
S	YHR084W	NA	NA	Affinity Capture-MS(16554755);PCA(18467557)	2	0	0	NA	0
S	YHR085W	0	NA	Affinity Capture-MS(14759368)	1	1	0	NA	1
S	YHR086W-A	0	NA	NA	NA	NA	NA	NA	0
S	YHR089C	1	NA	Affinity Capture-MS(14759368);Affinity Capture-MS(16554755);PCA(18467557)	3	2	0	NA	1
S	YHR093W	NA	NA	NA	NA	NA	0	NA	0
S	YHR095W	NA	NA	NA	NA	NA	0	NA	0
S	YHR100C	0	NA	NA	NA	NA	0	NA	0
S	YHR101C	0	NA	Affinity Capture-MS(22940862)	1	1	NA	NA	1
S	YHR109W	0	NA	NA	NA	NA	0	NA	0
S	YHR116W	0	NA	NA	NA	NA	0	NA	0
S	YHR118C	0	NA	Affinity Capture-MS(16554755);Affinity Capture-MS(17880717);Two-hybrid(17825065)	3	2	0	NA	1
S	YHR121W	1	NA	Affinity Capture-MS(16554755);Two-hybrid(11283351)	2	0	0	NA	1
S	YHR122W	0	NA	Two-hybrid(11283351)	1	0	NA	NA	0
S	YHR124W	0	NA	NA	NA	NA	0	NA	0
S	YHR125W	NA	NA	NA	NA	NA	0	NA	0
S	YHR127W	NA	NA	NA	NA	NA	1	NA	1
S	YHR130C	NA	NA	NA	NA	NA	0	NA	0
S	YHR132C	0	NA	NA	NA	NA	0	NA	0
S	YHR134W	0	NA	Affinity Capture-MS(26349035);Affinity Capture-Western(20516210);Biochemical Activity(24998930);Biochemical Activity(26349035);Reconstituted Complex(26349035);Two-hybrid(20516210)	6	2	0	NA	1
S	YHR136C	0	NA	NA	NA	NA	0	NA	0
S	YHR139C-A	NA	NA	NA	NA	NA	0	NA	0
S	YHR140W	0	NA	PCA(16093310)	1	1	0	NA	1
S	YHR142W	0	NA	PCA(16093310)	1	0	0	NA	0
S	YHR143W	0	NA	NA	NA	NA	0	NA	0
S	YHR143W-A	NA	NA	Affinity Capture-MS(16554755)	1	0	0	NA	0
S	YHR144C	0	NA	NA	NA	NA	0	NA	0
S	YHR145C	NA	NA	NA	NA	NA	0	NA	0
S	YHR151C	0	NA	NA	NA	NA	0	NA	0
S	YHR153C	0	NA	NA	NA	NA	0	NA	0
S	YHR157W	0	NA	Two-hybrid(14992724)	1	0	0	NA	0
S	YHR165C	NA	NA	Affinity Capture-MS(16554755)	1	0	0	NA	0
S	YHR170W	0	NA	Affinity Capture-Western(23907389)	1	1	0	NA	1
S	YHR172W	0	NA	Affinity Capture-Western(9384578);FRET(17978090);Two-hybrid(9693376)	3	0	NA	NA	0
S	YHR173C	NA	NA	NA	NA	NA	0	NA	0
S	YHR176W	0	NA	NA	NA	NA	0	NA	0
S	YHR180W	NA	NA	NA	NA	NA	0	NA	0
S	YHR181W	NA	NA	Affinity Capture-Western(16107716);Affinity Capture-Western(19574229);Reconstituted Complex(19574229)	3	2	0	NA	1
S	YHR185C	NA	NA	NA	NA	NA	0	NA	0
S	YHR187W	1	NA	Affinity Capture-MS(16554755);PCA(18467557)	2	1	0	NA	1
S	YHR188C	NA	NA	PCA(16093310);PCA(18467557)	2	0	0	NA	0
S	YHR189W	0	NA	NA	NA	NA	0	NA	0
S	YHR190W	0	NA	PCA(16093310);PCA(16300994)	2	0	0	NA	0
S	YHR191C	NA	NA	NA	NA	NA	0	NA	0
S	YHR193C	NA	NA	Affinity Capture-MS(16554755);PCA(25487825)	2	1	NA	NA	1
S	YHR197W	NA	NA	Affinity Capture-MS(11805837);Affinity Capture-MS(16554755);Affinity Capture-Western(19737519)	3	0	NA	NA	0
S	YHR199C-A	0	NA	NA	NA	NA	NA	NA	0
S	YHR200W	0	NA	Affinity Capture-MS(14759368);Affinity Capture-MS(16554755)	2	1	0	NA	1
S	YHR201C	NA	NA	NA	NA	NA	0	NA	0
S	YHR202W	0	NA	NA	NA	NA	0	NA	0
S	YHR212C	NA	NA	NA	NA	NA	0	NA	0
S	YHR213W-A	0	NA	NA	NA	NA	NA	NA	0
S	YHR214C-E	0	NA	NA	NA	NA	NA	NA	0
S	YHR214W-A	NA	NA	NA	NA	NA	0	NA	0
S	YIL002W-A	0	NA	NA	NA	NA	NA	NA	0
S	YIL004C	0	NA	Reconstituted Complex(10591633)	1	0	NA	NA	0
S	YIL007C	0	NA	Two-hybrid(11283351);Two-hybrid(11489916);Two-hybrid(18719252)	3	0	0	NA	0
S	YIL008W	0	NA	Affinity Capture-MS(19145231);Co-crystal Structure(18260097);Two-hybrid(11283351);Two-hybrid(19145231)	4	1	NA	NA	1
S	YIL009C-A	0	NA	Reconstituted Complex(20714845);Reconstituted Complex(20884318)	2	2	0	NA	1
S	YIL010W	0	NA	NA	NA	NA	0	NA	0
S	YIL012W	NA	NA	NA	NA	NA	0	NA	0
S	YIL016W	0	NA	NA	NA	NA	0	NA	0
S	YIL017C	NA	NA	Affinity Capture-MS(16554755);Affinity Capture-MS(22940862)	2	0	0	NA	0
S	YIL019W	0	NA	NA	NA	NA	0	NA	0
S	YIL020C	0	NA	NA	NA	NA	0	NA	0
S	YIL022W	NA	NA	Reconstituted Complex(10393182);Reconstituted Complex(21969381)	2	1	0	NA	1
S	YIL023C	0	NA	NA	NA	NA	0	NA	0
S	YIL024C	0	NA	NA	NA	NA	0	NA	0
S	YIL026C	0	NA	NA	NA	NA	0	NA	0
S	YIL027C	1	NA	PCA(18467557)	1	1	0	NA	1
S	YIL028W	NA	NA	NA	NA	NA	0	NA	0
S	YIL030C	0	NA	Biochemical Activity(11641273);Biochemical Activity(27570077)	2	2	0	NA	1
S	YIL032C	NA	NA	NA	NA	NA	0	NA	0
S	YIL033C	1	NA	Affinity Capture-MS(16554755);PCA(18467557);Reconstituted Complex(26687415);Two-hybrid(18719252)	4	3	0	NA	1
S	YIL034C	1	NA	PCA(18467557);PCA(22615397)	2	2	0	NA	1
S	YIL037C	0	NA	NA	NA	NA	0	NA	0
S	YIL040W	NA	NA	NA	NA	NA	0	NA	0
S	YIL046W-A	0	NA	NA	NA	NA	NA	NA	0
S	YIL054W	NA	NA	NA	NA	NA	0	NA	0
S	YIL055C	NA	NA	NA	NA	NA	0	NA	0
S	YIL058W	NA	NA	NA	NA	NA	0	NA	0
S	YIL059C	NA	NA	NA	NA	NA	0	NA	0
S	YIL062C	NA	NA	PCA(18467557)	1	0	NA	NA	0
S	YIL064W	NA	NA	NA	NA	NA	0	NA	0
S	YIL065C	0	NA	Affinity Capture-MS(22940862);Reconstituted Complex(22789569);Two-hybrid(12163467);Two-hybrid(16009724);Two-hybrid(22789569)	5	3	0	NA	1
S	YIL067C	NA	NA	NA	NA	NA	0	NA	0
S	YIL068C	NA	NA	PCA(18467557)	1	1	NA	NA	1
S	YIL070C	0	NA	Affinity Capture-MS(16554755);Co-crystal Structure(21600990);PCA(18467557)	3	1	NA	NA	1
S	YIL071C	0	NA	Affinity Capture-MS(16554755)	1	0	0	NA	0
S	YIL072W	0	NA	Protein-peptide(29186573);Reconstituted Complex(23841450);Reconstituted Complex(9488458)	3	3	0	NA	1
S	YIL073C	0	NA	NA	NA	NA	NA	NA	0
S	YIL076W	NA	NA	Affinity Capture-MS(16554755);Affinity Capture-MS(22940862);PCA(27440402)	3	2	0	NA	1
S	YIL084C	0	NA	NA	NA	NA	0	NA	0
S	YIL086C	NA	NA	NA	NA	NA	0	NA	0
S	YIL087C	NA	NA	NA	NA	NA	0	NA	0
S	YIL090W	NA	NA	NA	NA	NA	0	NA	0
S	YIL091C	NA	NA	Affinity Capture-MS(16554755);Two-hybrid(20884785)	2	0	0	NA	0
S	YIL092W	NA	NA	NA	NA	NA	0	NA	0
S	YIL093C	NA	NA	Affinity Capture-MS(16554755)	1	0	NA	NA	0
S	YIL096C	0	NA	Affinity Capture-MS(16554755)	1	0	0	NA	0
S	YIL097W	0	NA	Affinity Capture-MS(16554755)	1	0	0	NA	0
S	YIL098C	0	NA	NA	NA	NA	0	NA	0
S	YIL100W	NA	NA	NA	NA	NA	0	NA	0
S	YIL101C	0	NA	NA	NA	NA	0	NA	0
S	YIL104C	0	NA	NA	NA	NA	0	NA	0
S	YIL108W	NA	NA	Affinity Capture-MS(16554755)	1	0	0	NA	0
S	YIL110W	0	NA	NA	NA	NA	0	NA	0
S	YIL122W	0	NA	Protein-peptide(11967834);Two-hybrid(18719252)	2	2	0	NA	1
S	YIL125W	0	NA	Affinity Capture-MS(22940862)	1	1	1	NA	1
S	YIL127C	NA	NA	NA	NA	NA	0	NA	0
S	YIL128W	0	NA	Affinity Capture-MS(11805837)	1	0	0	NA	0
S	YIL129C	1	NA	NA	NA	NA	0	NA	1
S	YIL132C	0	NA	Affinity Capture-Western(26215801);Two-hybrid(11283351);Two-hybrid(24339919);Two-hybrid(26215801)	4	0	0	NA	0
S	YIL139C	NA	NA	NA	NA	NA	0	NA	0
S	YIL141W	NA	NA	NA	NA	NA	0	NA	0
S	YIL143C	NA	NA	PCA(18467557)	1	0	0	NA	0
S	YIL145C	0	NA	Affinity Capture-MS(22940862)	1	1	0	NA	1
S	YIL146C	0	NA	NA	NA	NA	0	NA	0
S	YIL150C	NA	NA	Affinity Capture-Western(26686640);Reconstituted Complex(12844493);Reconstituted Complex(19605346);Reconstituted Complex(26686640);Reconstituted Complex(28510759);Two-hybrid(12844493);Two-hybrid(24972833)	7	5	0	NA	1
S	YIL152W	0	NA	NA	NA	NA	0	NA	0
S	YIL154C	0	NA	Affinity Capture-MS(22940862)	1	1	0	NA	1
S	YIL155C	0	NA	NA	NA	NA	0	NA	0
S	YIL157C	0	NA	NA	NA	NA	0	NA	0
S	YIL161W	NA	NA	NA	NA	NA	0	NA	0
S	YIL163C	NA	NA	NA	NA	NA	0	NA	0
S	YIL164C	0	NA	NA	NA	NA	0	NA	0
S	YIL165C	0	NA	NA	NA	NA	0	NA	0
S	YIL167W	NA	NA	NA	NA	NA	0	NA	0
S	YIL168W	NA	NA	NA	NA	NA	0	NA	0
S	YIL170W	NA	NA	NA	NA	NA	0	NA	0
S	YIL171W	NA	NA	PCA(16093310)	1	0	0	NA	0
S	YIL174W	NA	NA	NA	NA	NA	0	NA	0
S	YIL175W	NA	NA	NA	NA	NA	0	NA	0
S	YIR007W	0	NA	NA	NA	NA	0	NA	0
S	YIR008C	0	NA	NA	NA	NA	NA	NA	0
S	YIR010W	0	NA	Affinity Capture-MS(16554755);Affinity Capture-MS(21107429);FRET(24930965)	3	2	0	NA	1
S	YIR011C	NA	NA	NA	NA	NA	0	NA	0
S	YIR014W	0	NA	NA	NA	NA	NA	NA	0
S	YIR015W	NA	NA	Two-hybrid(11880623)	1	1	0	NA	1
S	YIR018C-A	0	NA	NA	NA	NA	NA	NA	0
S	YIR020C	NA	NA	NA	NA	NA	0	NA	0
S	YIR020W-B	NA	NA	NA	NA	NA	0	NA	0
S	YIR022W	NA	NA	Affinity Capture-MS(16554755);Affinity Capture-MS(22940862);PCA(16093310)	3	1	0	NA	1
S	YIR024C	0	NA	NA	NA	NA	0	NA	0
S	YIR025W	0	NA	Affinity Capture-MS(12477395);Affinity Capture-Western(12477395)	2	1	0	NA	1
S	YIR027C	NA	NA	NA	NA	NA	0	NA	0
S	YIR029W	NA	NA	Co-crystal Structure(15020593)	1	1	0	NA	1
S	YIR030C	0	NA	NA	NA	NA	0	NA	0
S	YIR032C	NA	NA	Two-hybrid(10688190);Two-hybrid(18719252)	2	2	0	NA	1
S	YIR034C	NA	NA	Affinity Capture-MS(11805837)	1	0	0	NA	0
S	YIR038C	0	NA	PCA(18467557);Two-hybrid(18719252);Two-hybrid(9792709)	3	2	0	NA	1
S	YIR042C	1	NA	NA	NA	NA	0	NA	1
S	YIR043C	NA	NA	NA	NA	NA	0	NA	0
S	YIR044C	NA	NA	NA	NA	NA	0	NA	0
S	YJL002C	NA	NA	PCA(16096345)	1	1	0	NA	1
S	YJL004C	0	NA	PCA(16093310)	1	1	0	NA	1
S	YJL006C	NA	NA	NA	NA	NA	0	NA	0
S	YJL007C	NA	NA	NA	NA	NA	0	NA	0
S	YJL010C	0	NA	NA	NA	NA	0	NA	0
S	YJL011C	NA	NA	Affinity Capture-MS(14759368);Affinity Capture-MS(16554755)	2	1	0	NA	1
S	YJL012C-A	NA	NA	NA	NA	NA	0	NA	0
S	YJL015C	NA	NA	NA	NA	NA	0	NA	0
S	YJL017W	NA	NA	NA	NA	NA	0	NA	0
S	YJL019W	0	NA	Affinity Capture-MS(25897084);Affinity Capture-Western(28609436);Two-hybrid(17634282);Two-hybrid(18719252);Two-hybrid(21822217);Two-hybrid(22875988)	6	2	NA	NA	1
S	YJL020C	1	NA	Affinity Capture-MS(11805837);Affinity Capture-MS(16554755);PCA(18467557);PCA(22615397);Two-hybrid(11743162);Two-hybrid(19841731);Two-hybrid(22875988)	7	3	0	NA	1
S	YJL021C	NA	NA	NA	NA	NA	0	NA	0
S	YJL022W	NA	NA	NA	NA	NA	0	NA	0
S	YJL023C	0	NA	Affinity Capture-MS(16554755)	1	0	0	NA	0
S	YJL025W	NA	NA	Affinity Capture-Western(8702872);Two-hybrid(8887672)	2	1	0	NA	1
S	YJL027C	0	NA	NA	NA	NA	0	NA	0
S	YJL028W	NA	NA	NA	NA	NA	0	NA	0
S	YJL029C	0	NA	NA	NA	NA	0	NA	0
S	YJL030W	0	NA	Affinity Capture-Western(23000150);PCA(18467557);Reconstituted Complex(19143472);Two-hybrid(17634282)	4	3	0	NA	1
S	YJL032W	NA	NA	NA	NA	NA	0	NA	0
S	YJL039C	1	NA	Affinity Capture-MS(18046405)	1	0	0	NA	1
S	YJL044C	NA	NA	NA	NA	NA	0	NA	0
S	YJL046W	NA	NA	NA	NA	NA	0	NA	0
S	YJL047C-A	0	NA	NA	NA	NA	NA	NA	0
S	YJL052C-A	0	NA	NA	NA	NA	0	NA	0
S	YJL053W	0	NA	PCA(18467557)	1	0	0	NA	0
S	YJL054W	0	NA	NA	NA	NA	0	NA	0
S	YJL055W	NA	NA	NA	NA	NA	0	NA	0
S	YJL059W	0	NA	PCA(16093310)	1	0	0	NA	0
S	YJL062W-A	NA	NA	NA	NA	NA	0	NA	0
S	YJL063C	NA	NA	Affinity Capture-MS(16554755)	1	0	0	NA	0
S	YJL064W	NA	NA	NA	NA	NA	0	NA	0
S	YJL066C	0	NA	NA	NA	NA	0	NA	0
S	YJL067W	NA	NA	NA	NA	NA	0	NA	0
S	YJL068C	1	NA	Affinity Capture-MS(11805837);Co-crystal Structure(18707125);PCA(18467557);PCA(22615397);Reconstituted Complex(18707125);Two-hybrid(18719252)	6	5	0	NA	1
S	YJL069C	0	NA	Affinity Capture-MS(11805837);Affinity Capture-MS(12150911);Affinity Capture-MS(14759368);Affinity Capture-MS(16554755)	4	2	NA	NA	1
S	YJL071W	0	NA	NA	NA	NA	NA	NA	0
S	YJL072C	0	NA	NA	NA	NA	NA	NA	0
S	YJL075C	NA	NA	NA	NA	NA	0	NA	0
S	YJL077C	0	NA	NA	NA	NA	0	NA	0
S	YJL077W-B	0	NA	NA	NA	NA	NA	NA	0
S	YJL086C	NA	NA	NA	NA	NA	0	NA	0
S	YJL087C	0	NA	NA	NA	NA	0	NA	0
S	YJL090C	0	NA	NA	NA	NA	0	NA	0
S	YJL091C	NA	NA	NA	NA	NA	0	NA	0
S	YJL093C	0	NA	NA	NA	NA	0	NA	0
S	YJL094C	0	NA	NA	NA	NA	0	NA	0
S	YJL096W	NA	NA	NA	NA	NA	0	NA	0
S	YJL097W	NA	NA	NA	NA	NA	0	NA	0
S	YJL100W	0	NA	NA	NA	NA	0	NA	0
S	YJL101C	0	NA	NA	NA	NA	0	NA	0
S	YJL104W	0	NA	Affinity Capture-Western(15878866);Affinity Capture-Western(16105940);Reconstituted Complex(16105940);Reconstituted Complex(26714107)	4	2	0	NA	1
S	YJL108C	0	NA	PCA(16093310)	1	0	NA	NA	0
S	YJL109C	1	NA	Affinity Capture-MS(12150911);Affinity Capture-MS(14759368);Affinity Capture-MS(16554755);Two-hybrid(20385600)	4	2	NA	NA	1
S	YJL115W	NA	NA	Affinity Capture-MS(16554755);PCA(18467557);Reconstituted Complex(22323608)	3	0	0	NA	0
S	YJL117W	1	NA	PCA(16093310);PCA(18467557)	2	0	NA	NA	1
S	YJL118W	NA	NA	NA	NA	NA	0	NA	0
S	YJL119C	NA	NA	NA	NA	NA	0	NA	0
S	YJL120W	NA	NA	NA	NA	NA	0	NA	0
S	YJL121C	0	NA	Two-hybrid(18719252)	1	1	0	NA	1
S	YJL123C	NA	NA	NA	NA	NA	0	NA	0
S	YJL125C	0	NA	Two-hybrid(9660829)	1	0	0	NA	0
S	YJL127C-B	0	NA	NA	NA	NA	NA	NA	0
S	YJL127W-A	NA	NA	NA	NA	NA	0	NA	0
S	YJL131C	NA	NA	NA	NA	NA	0	NA	0
S	YJL132W	0	NA	NA	NA	NA	0	NA	0
S	YJL133C-A	1	NA	NA	NA	NA	NA	NA	1
S	YJL135W	NA	NA	NA	NA	NA	0	NA	0
S	YJL136W-A	0	NA	NA	NA	NA	NA	NA	0
S	YJL140W	NA	NA	Affinity Capture-MS(21406554)	1	1	0	NA	1
S	YJL142C	NA	NA	NA	NA	NA	0	NA	0
S	YJL147C	0	NA	NA	NA	NA	0	NA	0
S	YJL148W	1	NA	Affinity Capture-MS(14759368);Affinity Capture-MS(16554755);PCA(18467557)	3	2	NA	NA	1
S	YJL150W	NA	NA	NA	NA	NA	0	NA	0
S	YJL152W	NA	NA	NA	NA	NA	0	NA	0
S	YJL153C	0	NA	PCA(18467557);PCA(22615397)	2	1	0	NA	1
S	YJL154C	1	NA	Affinity Capture-MS(16554755);Affinity Capture-MS(22940862);Affinity Capture-Western(9700157);PCA(18467557)	4	2	1	NA	1
S	YJL156C	NA	NA	NA	NA	NA	0	NA	0
S	YJL156W-A	NA	NA	NA	NA	NA	0	NA	0
S	YJL161W	NA	NA	NA	NA	NA	0	NA	0
S	YJL163C	0	NA	NA	NA	NA	0	NA	0
S	YJL167W	0	NA	NA	NA	NA	0	NA	0
S	YJL169W	NA	NA	NA	NA	NA	0	NA	0
S	YJL170C	0	NA	NA	NA	NA	0	NA	0
S	YJL173C	NA	NA	Affinity Capture-MS(16554755);Two-hybrid(18342608)	2	1	NA	NA	1
S	YJL175W	NA	NA	NA	NA	NA	0	NA	0
S	YJL178C	1	NA	Affinity Capture-MS(23904270);Affinity Capture-Western(17426440);PCA(18467557);Two-hybrid(17426440)	4	2	NA	NA	1
S	YJL179W	0	NA	Affinity Capture-MS(16554755);Two-hybrid(22875988)	2	0	1	NA	1
S	YJL180C	0	NA	Affinity Capture-MS(16554755)	1	0	0	NA	0
S	YJL182C	NA	NA	NA	NA	NA	0	NA	0
S	YJL184W	NA	NA	Two-hybrid(11283351);Two-hybrid(22875988)	2	0	0	NA	0
S	YJL185C	NA	NA	NA	NA	NA	0	NA	0
S	YJL188C	NA	NA	NA	NA	NA	0	NA	0
S	YJL192C	1	NA	PCA(18467557);PCA(22615397)	2	0	0	NA	1
S	YJL195C	NA	NA	NA	NA	NA	0	NA	0
S	YJL199C	NA	NA	NA	NA	NA	0	NA	0
S	YJL201W	0	NA	NA	NA	NA	0	NA	0
S	YJL203W	0	NA	Affinity Capture-MS(16554755)	1	0	NA	NA	0
S	YJL205C	0	NA	NA	NA	NA	NA	NA	0
S	YJL205C-A	NA	NA	NA	NA	NA	0	NA	0
S	YJL207C	0	NA	NA	NA	NA	0	NA	0
S	YJL208C	0	NA	Affinity Capture-MS(22940862)	1	1	0	NA	1
S	YJL209W	NA	NA	NA	NA	NA	0	NA	0
S	YJL210W	0	NA	NA	NA	NA	0	NA	0
S	YJL211C	NA	NA	NA	NA	NA	0	NA	0
S	YJL213W	0	NA	NA	NA	NA	0	NA	0
S	YJL215C	NA	NA	NA	NA	NA	0	NA	0
S	YJL217W	0	NA	NA	NA	NA	0	NA	0
S	YJL218W	0	NA	Two-hybrid(11283351)	1	1	0	NA	1
S	YJL220W	NA	NA	NA	NA	NA	0	NA	0
S	YJR004C	0	NA	NA	NA	NA	NA	NA	0
S	YJR006W	0	NA	NA	NA	NA	0	NA	0
S	YJR007W	0	NA	Affinity Capture-MS(11805837);Affinity Capture-MS(16554755)	2	0	0	NA	0
S	YJR008W	NA	NA	NA	NA	NA	0	NA	0
S	YJR010C-A	1	NA	PCA(16093310);PCA(18467557)	2	0	0	NA	1
S	YJR010W	1	NA	Co-crystal Structure(14983089);PCA(22615397);Reconstituted Complex(14983089);Two-hybrid(11283351)	4	4	0	NA	1
S	YJR011C	NA	NA	Affinity Capture-MS(16554755)	1	0	0	NA	0
S	YJR012C	NA	NA	NA	NA	NA	0	NA	0
S	YJR013W	0	NA	NA	NA	NA	0	NA	0
S	YJR016C	NA	NA	Affinity Capture-MS(22940862)	1	1	0	NA	1
S	YJR018W	NA	NA	NA	NA	NA	0	NA	0
S	YJR019C	NA	NA	NA	NA	NA	0	NA	0
S	YJR020W	NA	NA	NA	NA	NA	0	NA	0
S	YJR024C	0	NA	Two-hybrid(10688190);Two-hybrid(18719252)	2	2	0	NA	1
S	YJR025C	0	NA	Co-crystal Structure(16522801)	1	1	0	NA	1
S	YJR033C	NA	NA	Affinity Capture-MS(16554755)	1	0	NA	NA	0
S	YJR034W	0	NA	Affinity Capture-Western(18503002);PCA(18467557)	2	1	NA	NA	1
S	YJR037W	NA	NA	NA	NA	NA	0	NA	0
S	YJR038C	NA	NA	NA	NA	NA	0	NA	0
S	YJR039W	0	NA	NA	NA	NA	0	NA	0
S	YJR040W	1	NA	Affinity Capture-Western(16260785);PCA(16093310)	2	0	0	NA	1
S	YJR041C	NA	NA	Two-hybrid(25877921)	1	0	NA	NA	0
S	YJR042W	NA	NA	Affinity Capture-MS(11805837);Affinity Capture-MS(15741174);Affinity Capture-MS(18046405);PCA(18467557);Reconstituted Complex(18046405)	5	0	NA	NA	0
S	YJR044C	NA	NA	NA	NA	NA	0	NA	0
S	YJR046W	0	NA	NA	NA	NA	0	NA	0
S	YJR050W	0	NA	Reconstituted Complex(11102353);Two-hybrid(11018040);Two-hybrid(11102353)	3	3	0	NA	1
S	YJR053W	NA	NA	Affinity Capture-MS(11805837)	1	0	0	NA	0
S	YJR057W	1	NA	Two-hybrid(18719252)	1	1	0	NA	1
S	YJR067C	0	NA	Affinity Capture-MS(16554755)	1	0	0	NA	0
S	YJR069C	NA	NA	NA	NA	NA	0	NA	0
S	YJR070C	0	NA	NA	NA	NA	NA	NA	0
S	YJR071W	NA	NA	NA	NA	NA	0	NA	0
S	YJR073C	NA	NA	NA	NA	NA	0	NA	0
S	YJR074W	0	NA	Two-hybrid(10688190)	1	0	0	NA	0
S	YJR078W	0	NA	NA	NA	NA	0	NA	0
S	YJR079W	0	NA	NA	NA	NA	0	NA	0
S	YJR080C	0	NA	NA	NA	NA	1	NA	1
S	YJR082C	0	NA	Affinity Capture-MS(16554755);Two-hybrid(22875988)	2	0	0	NA	0
S	YJR084W	NA	NA	Two-hybrid(12446563);Two-hybrid(12672462)	2	2	0	NA	1
S	YJR085C	NA	NA	NA	NA	NA	0	NA	0
S	YJR086W	NA	NA	NA	NA	NA	0	NA	0
S	YJR087W	NA	NA	NA	NA	NA	0	NA	0
S	YJR088C	NA	NA	NA	NA	NA	0	NA	0
S	YJR093C	NA	NA	Affinity Capture-MS(16554755)	1	0	0	NA	0
S	YJR098C	0	NA	NA	NA	NA	0	NA	0
S	YJR099W	0	NA	NA	NA	NA	0	NA	0
S	YJR100C	0	NA	NA	NA	NA	0	NA	0
S	YJR104C	NA	NA	Co-crystal Structure(1772629)	1	1	NA	NA	1
S	YJR107W	NA	NA	NA	NA	NA	0	NA	0
S	YJR110W	0	NA	NA	NA	NA	0	NA	0
S	YJR111C	0	NA	NA	NA	NA	0	NA	0
S	YJR112W-A	0	NA	NA	NA	NA	NA	NA	0
S	YJR114W	0	NA	NA	NA	NA	0	NA	0
S	YJR117W	NA	NA	PCA(18467557)	1	0	NA	NA	0
S	YJR118C	1	NA	PCA(18467557)	1	1	0	NA	1
S	YJR120W	0	NA	NA	NA	NA	0	NA	0
S	YJR122W	0	NA	NA	NA	NA	0	NA	0
S	YJR124C	0	NA	NA	NA	NA	0	NA	0
S	YJR128W	NA	NA	NA	NA	NA	0	NA	0
S	YJR136C	NA	NA	NA	NA	NA	0	NA	0
S	YJR138W	0	NA	NA	NA	NA	0	NA	0
S	YJR139C	NA	NA	Co-crystal Structure(10700284)	1	1	NA	NA	1
S	YJR140C	0	NA	Affinity Capture-MS(16554755)	1	0	0	NA	0
S	YJR141W	0	NA	Two-hybrid(11283351)	1	0	0	NA	0
S	YJR142W	0	NA	NA	NA	NA	0	NA	0
S	YJR144W	NA	NA	Reconstituted Complex(22948312)	1	1	0	NA	1
S	YJR149W	0	NA	NA	NA	NA	0	NA	0
S	YJR151W-A	0	NA	NA	NA	NA	NA	NA	0
S	YJR153W	0	NA	NA	NA	NA	0	NA	0
S	YJR154W	NA	NA	NA	NA	NA	0	NA	0
S	YJR157W	NA	NA	NA	NA	NA	0	NA	0
S	YJR162C	NA	NA	NA	NA	NA	0	NA	0
S	YKL001C	NA	NA	NA	NA	NA	1	NA	1
S	YKL003C	NA	NA	NA	NA	NA	0	NA	0
S	YKL003W-A	NA	NA	NA	NA	NA	0	NA	0
S	YKL006C-A	NA	NA	NA	NA	NA	0	NA	0
S	YKL007W	NA	NA	Two-hybrid(11489916)	1	0	0	NA	0
S	YKL013C	NA	NA	PCA(18467557)	1	0	NA	NA	0
S	YKL014C	0	NA	Affinity Capture-MS(14759368);Affinity Capture-Western(25877921);Two-hybrid(25877921)	3	2	NA	NA	1
S	YKL018C-A	NA	NA	NA	NA	NA	0	NA	0
S	YKL028W	0	NA	Affinity Capture-MS(16554755)	1	0	0	NA	0
S	YKL029C	NA	NA	NA	NA	NA	0	NA	0
S	YKL030W	NA	NA	NA	NA	NA	0	NA	0
S	YKL031W	NA	NA	NA	NA	NA	0	NA	0
S	YKL033W	NA	NA	NA	NA	NA	0	NA	0
S	YKL033W-A	NA	NA	NA	NA	NA	0	NA	0
S	YKL036C	NA	NA	NA	NA	NA	0	NA	0
S	YKL037W	0	NA	NA	NA	NA	0	NA	0
S	YKL040C	0	NA	NA	NA	NA	0	NA	0
S	YKL044W	NA	NA	NA	NA	NA	0	NA	0
S	YKL045W	0	NA	NA	NA	NA	0	NA	0
S	YKL047W	NA	NA	NA	NA	NA	0	NA	0
S	YKL051W	1	NA	PCA(18467557)	1	1	0	NA	1
S	YKL052C	0	NA	Affinity Capture-MS(11782438);Affinity Capture-MS(16554755)	2	0	0	NA	0
S	YKL053C-A	NA	NA	NA	NA	NA	0	NA	0
S	YKL053W	NA	NA	NA	NA	NA	0	NA	0
S	YKL054C	1	NA	Affinity Capture-MS(29180430);PCA(18467557);PCA(22615397);Reconstituted Complex(19345193)	4	3	NA	NA	1
S	YKL056C	NA	NA	Affinity Capture-MS(16554755)	1	0	NA	NA	0
S	YKL057C	0	NA	Affinity Capture-MS(15741174);Affinity Capture-MS(18046405)	2	1	NA	NA	1
S	YKL058W	0	NA	NA	NA	NA	0	NA	0
S	YKL059C	0	NA	Affinity Capture-MS(14759368);Affinity Capture-MS(16554755)	2	0	0	NA	0
S	YKL063C	NA	NA	NA	NA	NA	0	NA	0
S	YKL066W	NA	NA	NA	NA	NA	0	NA	0
S	YKL067W	1	NA	Biochemical Activity(12472466);Co-crystal Structure(18607079);PCA(18467557);Two-hybrid(10688190)	4	4	0	NA	1
S	YKL069W	NA	NA	Two-hybrid(18719252)	1	1	0	NA	1
S	YKL070W	0	NA	NA	NA	NA	0	NA	0
S	YKL074C	0	NA	Affinity Capture-MS(30053068);Two-hybrid(16314500)	2	1	0	NA	1
S	YKL075C	1	NA	NA	NA	NA	0	NA	1
S	YKL076C	NA	NA	NA	NA	NA	0	NA	0
S	YKL077W	0	NA	NA	NA	NA	1	NA	1
S	YKL080W	0	NA	PCA(18467557);Protein-peptide(23071676)	2	1	0	NA	1
S	YKL083W	NA	NA	NA	NA	NA	0	NA	0
S	YKL084W	0	NA	NA	NA	NA	0	NA	0
S	YKL086W	0	NA	Reconstituted Complex(18552404)	1	1	0	NA	1
S	YKL089W	NA	NA	Co-crystal Structure(18701705);Reconstituted Complex(18701705);Reconstituted Complex(29074736)	3	3	0	NA	1
S	YKL090W	0	NA	NA	NA	NA	0	NA	0
S	YKL094W	NA	NA	Co-crystal Structure(26869448)	1	1	0	NA	1
S	YKL095W	0	NA	NA	NA	NA	0	NA	0
S	YKL096W	0	NA	NA	NA	NA	NA	NA	0
S	YKL096W-A	1	NA	NA	NA	NA	0	NA	1
S	YKL097C	NA	NA	NA	NA	NA	0	NA	0
S	YKL098W	0	NA	NA	NA	NA	0	NA	0
S	YKL100C	0	NA	NA	NA	NA	NA	NA	0
S	YKL102C	NA	NA	NA	NA	NA	0	NA	0
S	YKL106C-A	NA	NA	NA	NA	NA	0	NA	0
S	YKL108W	0	NA	NA	NA	NA	0	NA	0
S	YKL109W	0	NA	NA	NA	NA	0	NA	0
S	YKL110C	0	NA	NA	NA	NA	0	NA	0
S	YKL111C	NA	NA	NA	NA	NA	0	NA	0
S	YKL112W	NA	NA	NA	NA	NA	0	NA	0
S	YKL114C	NA	NA	Affinity Capture-MS(16554755)	1	0	0	NA	0
S	YKL117W	NA	NA	Affinity Capture-MS(16554755);Two-hybrid(18719252)	2	0	0	NA	0
S	YKL118W	NA	NA	NA	NA	NA	0	NA	0
S	YKL119C	0	NA	NA	NA	NA	0	NA	0
S	YKL122C	0	NA	Affinity Capture-MS(16554755)	1	0	NA	NA	0
S	YKL123W	NA	NA	NA	NA	NA	0	NA	0
S	YKL125W	0	NA	Co-crystal Structure(21940764);Reconstituted Complex(21940764)	2	2	0	NA	1
S	YKL128C	NA	NA	NA	NA	NA	0	NA	0
S	YKL130C	1	NA	Affinity Capture-MS(17922018);Affinity Capture-Western(20457760);Co-crystal Structure(15537539);Co-crystal Structure(19710186);Reconstituted Complex(15537539);Reconstituted Complex(19710186)	6	6	0	NA	1
S	YKL136W	NA	NA	NA	NA	NA	0	NA	0
S	YKL137W	0	NA	NA	NA	NA	0	NA	0
S	YKL138C-A	NA	NA	PCA(22875988);Two-hybrid(22875988)	2	0	NA	NA	0
S	YKL142W	0	NA	Affinity Capture-MS(16554755);Two-hybrid(10688190);Two-hybrid(18719252)	3	2	0	NA	1
S	YKL147C	NA	NA	NA	NA	NA	0	NA	0
S	YKL149C	0	NA	NA	NA	NA	0	NA	0
S	YKL151C	NA	NA	NA	NA	NA	0	NA	0
S	YKL155C	NA	NA	Affinity Capture-MS(16554755)	1	0	0	NA	0
S	YKL159C	0	NA	NA	NA	NA	0	NA	0
S	YKL160W	NA	NA	NA	NA	NA	1	NA	1
S	YKL162C	0	NA	NA	NA	NA	0	NA	0
S	YKL165C-A	NA	NA	NA	NA	NA	0	NA	0
S	YKL167C	NA	NA	NA	NA	NA	0	NA	0
S	YKL172W	0	NA	Affinity Capture-MS(16554755);PCA(18467557);Two-hybrid(21822217);Two-hybrid(25877921)	4	2	0	NA	1
S	YKL175W	0	NA	NA	NA	NA	0	NA	0
S	YKL176C	0	NA	NA	NA	NA	NA	NA	0
S	YKL177W	NA	NA	NA	NA	NA	0	NA	0
S	YKL178C	NA	NA	NA	NA	NA	0	NA	0
S	YKL183W	0	NA	NA	NA	NA	0	NA	0
S	YKL184W	0	NA	Affinity Capture-Western(21295581);Two-hybrid(21295581)	2	2	0	NA	1
S	YKL185W	0	NA	Affinity Capture-MS(16314178)	1	1	0	NA	1
S	YKL186C	0	NA	NA	NA	NA	0	NA	0
S	YKL189W	0	NA	NA	NA	NA	0	NA	0
S	YKL192C	0	NA	NA	NA	NA	0	NA	0
S	YKL199C	NA	NA	NA	NA	NA	0	NA	0
S	YKL202W	NA	NA	NA	NA	NA	0	NA	0
S	YKL204W	0	NA	Affinity Capture-MS(16554755)	1	0	0	NA	0
S	YKL206C	NA	NA	Affinity Capture-MS(16554755)	1	0	0	NA	0
S	YKL207W	NA	NA	NA	NA	NA	0	NA	0
S	YKL215C	0	NA	NA	NA	NA	0	NA	0
S	YKR002W	NA	NA	Affinity Capture-MS(16554755)	1	0	NA	NA	0
S	YKR004C	NA	NA	NA	NA	NA	0	NA	0
S	YKR005C	0	NA	NA	NA	NA	0	NA	0
S	YKR006C	NA	NA	NA	NA	NA	0	NA	0
S	YKR011C	NA	NA	NA	NA	NA	0	NA	0
S	YKR012C	NA	NA	NA	NA	NA	0	NA	0
S	YKR022C	0	NA	Affinity Capture-MS(16554755);Affinity Capture-Western(16357217);Two-hybrid(10688190);Two-hybrid(11283351);Two-hybrid(16357217);Two-hybrid(22875988)	6	0	0	NA	0
S	YKR023W	NA	NA	NA	NA	NA	0	NA	0
S	YKR025W	0	NA	Affinity Capture-MS(16554755)	1	0	0	NA	0
S	YKR031C	NA	NA	Two-hybrid(22875988)	1	0	0	NA	0
S	YKR032W	NA	NA	NA	NA	NA	0	NA	0
S	YKR033C	NA	NA	NA	NA	NA	0	NA	0
S	YKR035C	NA	NA	NA	NA	NA	0	NA	0
S	YKR037C	NA	NA	Affinity Capture-MS(11782438);Affinity Capture-MS(16554755);Reconstituted Complex(12925767);Two-hybrid(11283351);Two-hybrid(17634282)	5	1	0	NA	1
S	YKR040C	NA	NA	NA	NA	NA	0	NA	0
S	YKR041W	NA	NA	NA	NA	NA	0	NA	0
S	YKR044W	0	NA	NA	NA	NA	0	NA	0
S	YKR045C	0	NA	NA	NA	NA	0	NA	0
S	YKR047W	NA	NA	NA	NA	NA	0	NA	0
S	YKR048C	1	NA	Affinity Capture-MS(16554755);Co-crystal Structure(16432217);Co-crystal Structure(18068721);Co-crystal Structure(24688059);PCA(18467557);Reconstituted Complex(15301556);Reconstituted Complex(18068721);Reconstituted Complex(18728017);Reconstituted Complex(24688059);Two-hybrid(18719252)	10	9	0	NA	1
S	YKR049C	0	NA	NA	NA	NA	0	NA	0
S	YKR056W	0	NA	NA	NA	NA	NA	NA	0
S	YKR062W	0	NA	NA	NA	NA	0	NA	0
S	YKR063C	NA	NA	Affinity Capture-MS(22083961);Two-hybrid(25877921)	2	1	NA	NA	1
S	YKR065C	0	NA	NA	NA	NA	0	NA	0
S	YKR069W	NA	NA	NA	NA	NA	0	NA	0
S	YKR070W	0	NA	Co-crystal Structure(26071590)	1	1	0	NA	1
S	YKR071C	0	NA	PCA(18467557)	1	0	0	NA	0
S	YKR074W	0	NA	NA	NA	NA	0	NA	0
S	YKR079C	NA	NA	Affinity Capture-MS(14759368)	1	1	0	NA	1
S	YKR081C	NA	NA	Affinity Capture-MS(16554755);Affinity Capture-MS(21926967);Two-hybrid(25877921)	3	1	NA	NA	1
S	YKR082W	NA	NA	Affinity Capture-MS(15741174);Affinity Capture-MS(18046405)	2	0	NA	NA	0
S	YKR083C	0	NA	Affinity Capture-MS(11782438);Affinity Capture-MS(16554755);PCA(22875988);Two-hybrid(11283351);Two-hybrid(17634282);Two-hybrid(22875988)	6	3	0	NA	1
S	YKR085C	NA	NA	NA	NA	NA	0	NA	0
S	YKR087C	0	NA	Affinity Capture-Western(24648523)	1	1	0	NA	1
S	YKR088C	0	NA	PCA(16093310);PCA(18467557)	2	0	0	NA	0
S	YKR093W	0	NA	NA	NA	NA	0	NA	0
S	YKR095W-A	0	NA	Reconstituted Complex(18951093);Reconstituted Complex(25735745)	2	2	NA	NA	1
S	YKR097W	1	NA	PCA(18467557);Two-hybrid(18719252)	2	2	0	NA	1
S	YLL002W	NA	NA	Biochemical Activity(17272723);Biochemical Activity(21606491);Reconstituted Complex(18723682);Reconstituted Complex(19172748);Reconstituted Complex(19172749)	5	2	0	NA	1
S	YLL003W	0	NA	Reconstituted Complex(26076691)	1	1	0	NA	1
S	YLL004W	NA	NA	Affinity Capture-MS(16554755);Affinity Capture-MS(17880717);Affinity Capture-Western(17880717);Two-hybrid(17825065)	4	1	NA	NA	1
S	YLL007C	0	NA	NA	NA	NA	0	NA	0
S	YLL009C	NA	NA	Reconstituted Complex(11170391)	1	1	0	NA	1
S	YLL014W	0	NA	NA	NA	NA	0	NA	0
S	YLL016W	0	NA	NA	NA	NA	0	NA	0
S	YLL017W	NA	NA	NA	NA	NA	0	NA	0
S	YLL018C-A	0	NA	NA	NA	NA	0	NA	0
S	YLL022C	0	NA	Affinity Capture-MS(16554755);Affinity Capture-MS(17880717);PCA(18467557)	3	1	0	NA	1
S	YLL030C	NA	NA	NA	NA	NA	0	NA	0
S	YLL033W	0	NA	NA	NA	NA	0	NA	0
S	YLL036C	NA	NA	Affinity Capture-MS(11805837);Affinity Capture-MS(11884590);Affinity Capture-MS(14759368);Affinity Capture-MS(16554755);Affinity Capture-Western(11842115);Affinity Capture-Western(15601865);Affinity Capture-Western(16357217);Far Western(10092627);Protein-peptide(11967834);Reconstituted Complex(15601865);Two-hybrid(11018040);Two-hybrid(12434004);Two-hybrid(15601865);Two-hybrid(18719252);Two-hybrid…	15	7	NA	NA	1
S	YLL040C	0	NA	NA	NA	NA	0	NA	0
S	YLL042C	0	NA	Reconstituted Complex(21193819)	1	1	0	NA	1
S	YLL044W	NA	NA	NA	NA	NA	0	NA	0
S	YLL047W	NA	NA	NA	NA	NA	0	NA	0
S	YLL049W	0	NA	Affinity Capture-Western(18245366);Two-hybrid(11283351);Two-hybrid(18245366)	3	2	0	NA	1
S	YLL057C	NA	NA	Two-hybrid(10688190);Two-hybrid(18719252)	2	2	0	NA	1
S	YLL059C	NA	NA	NA	NA	NA	0	NA	0
S	YLL060C	0	NA	Two-hybrid(18719252);Two-hybrid(9792709)	2	2	NA	NA	1
S	YLL063C	0	NA	NA	NA	NA	0	NA	0
S	YLR001C	NA	NA	NA	NA	NA	0	NA	0
S	YLR003C	0	NA	NA	NA	NA	0	NA	0
S	YLR005W	0	NA	Affinity Capture-MS(16554755);Reconstituted Complex(8171014)	2	1	0	NA	1
S	YLR007W	0	NA	NA	NA	NA	0	NA	0
S	YLR010C	NA	NA	Affinity Capture-Western(19532124)	1	0	0	NA	0
S	YLR011W	1	NA	Reconstituted Complex(16752898);Reconstituted Complex(24866129);Two-hybrid(18719252)	3	3	0	NA	1
S	YLR012C	NA	NA	NA	NA	NA	0	NA	0
S	YLR015W	0	NA	Affinity Capture-MS(16554755)	1	0	0	NA	0
S	YLR018C	0	NA	Affinity Capture-MS(18046405);PCA(16093310)	2	0	NA	NA	0
S	YLR021W	NA	NA	NA	NA	NA	0	NA	0
S	YLR022C	1	NA	PCA(18467557)	1	1	0	NA	1
S	YLR030W	0	NA	NA	NA	NA	0	NA	0
S	YLR033W	0	NA	Affinity Capture-MS(12052880);Affinity Capture-MS(14729968);Affinity Capture-MS(14759368);Affinity Capture-MS(16554755);PCA(18467557)	5	2	0	NA	1
S	YLR038C	0	NA	NA	NA	NA	0	NA	0
S	YLR039C	NA	NA	NA	NA	NA	0	NA	0
S	YLR041W	NA	NA	NA	NA	NA	0	NA	0
S	YLR042C	0	NA	NA	NA	NA	0	NA	0
S	YLR049C	0	NA	NA	NA	NA	0	NA	0
S	YLR050C	NA	NA	NA	NA	NA	0	NA	0
S	YLR053C	0	NA	NA	NA	NA	NA	NA	0
S	YLR059C	0	NA	NA	NA	NA	0	NA	0
S	YLR060W	NA	NA	Affinity Capture-MS(16554755)	1	0	0	NA	0
S	YLR062C	NA	NA	NA	NA	NA	0	NA	0
S	YLR063W	0	NA	NA	NA	NA	0	NA	0
S	YLR065C	0	NA	NA	NA	NA	NA	NA	0
S	YLR066W	0	NA	Affinity Capture-MS(22940862)	1	0	0	NA	0
S	YLR067C	NA	NA	NA	NA	NA	0	NA	0
S	YLR071C	NA	NA	Affinity Capture-MS(16554755)	1	0	0	NA	0
S	YLR073C	0	NA	NA	NA	NA	0	NA	0
S	YLR077W	0	NA	NA	NA	NA	0	NA	0
S	YLR082C	0	NA	PCA(18467557);Two-hybrid(10688190);Two-hybrid(11283351);Two-hybrid(18719252);Two-hybrid(22875988)	5	4	0	NA	1
S	YLR087C	0	NA	NA	NA	NA	0	NA	0
S	YLR088W	0	NA	Affinity Capture-Western(28374821)	1	0	NA	NA	0
S	YLR091W	0	NA	NA	NA	NA	0	NA	0
S	YLR094C	0	NA	NA	NA	NA	0	NA	0
S	YLR097C	0	NA	Biochemical Activity(14747994)	1	1	0	NA	1
S	YLR099W-A	NA	NA	NA	NA	NA	0	NA	0
S	YLR100W	1	NA	PCA(16300994);PCA(18467557)	2	1	0	NA	1
S	YLR102C	0	NA	NA	NA	NA	0	NA	0
S	YLR103C	NA	NA	Reconstituted Complex(28510759)	1	0	0	NA	0
S	YLR104W	1	NA	NA	NA	NA	0	NA	1
S	YLR105C	NA	NA	NA	NA	NA	0	NA	0
S	YLR109W	NA	NA	Affinity Capture-MS(16554755);Co-crystal Structure(22474296);Reconstituted Complex(9888818)	3	2	0	NA	1
S	YLR111W	NA	NA	NA	NA	NA	0	NA	0
S	YLR112W	NA	NA	NA	NA	NA	0	NA	0
S	YLR118C	0	NA	NA	NA	NA	0	NA	0
S	YLR122C	NA	NA	NA	NA	NA	0	NA	0
S	YLR123C	NA	NA	NA	NA	NA	0	NA	0
S	YLR124W	NA	NA	NA	NA	NA	0	NA	0
S	YLR127C	NA	NA	Affinity Capture-MS(15060174);Affinity Capture-MS(16554755);Affinity Capture-MS(9469814)	3	1	NA	NA	1
S	YLR128W	NA	NA	Co-crystal Structure(18206966);Reconstituted Complex(18206966);Two-hybrid(18206966)	3	1	0	NA	1
S	YLR132C	0	NA	NA	NA	NA	0	NA	0
S	YLR137W	0	NA	NA	NA	NA	0	NA	0
S	YLR138W	NA	NA	Affinity Capture-Western(16360116);PCA(16093310);PCA(18467557);Reconstituted Complex(16360116)	4	2	0	NA	1
S	YLR139C	0	NA	Affinity Capture-MS(22940862)	1	1	0	NA	1
S	YLR140W	NA	NA	NA	NA	NA	0	NA	0
S	YLR141W	NA	NA	NA	NA	NA	0	NA	0
S	YLR142W	0	NA	Affinity Capture-MS(22940862)	1	1	0	NA	1
S	YLR145W	NA	NA	Affinity Capture-Western(17881380)	1	1	0	NA	1
S	YLR149C	0	NA	NA	NA	NA	0	NA	0
S	YLR149C-A	NA	NA	NA	NA	NA	0	NA	0
S	YLR151C	0	NA	NA	NA	NA	0	NA	0
S	YLR154C	NA	NA	Affinity Capture-MS(16554755)	1	0	0	NA	0
S	YLR154C-G	0	NA	NA	NA	NA	NA	NA	0
S	YLR154W-B	0	NA	NA	NA	NA	NA	NA	0
S	YLR154W-C	0	NA	NA	NA	NA	NA	NA	0
S	YLR154W-F	0	NA	NA	NA	NA	NA	NA	0
S	YLR155C	0	NA	NA	NA	NA	0	NA	0
S	YLR156C-A	0	NA	NA	NA	NA	NA	NA	0
S	YLR156W	NA	NA	NA	NA	NA	0	NA	0
S	YLR157C	0	NA	NA	NA	NA	0	NA	0
S	YLR157W-D	0	NA	NA	NA	NA	NA	NA	0
S	YLR162W	NA	NA	NA	NA	NA	0	NA	0
S	YLR162W-A	0	NA	NA	NA	NA	NA	NA	0
S	YLR169W	NA	NA	NA	NA	NA	0	NA	0
S	YLR171W	NA	NA	NA	NA	NA	0	NA	0
S	YLR172C	1	NA	PCA(18467557);PCA(22615397)	2	2	0	NA	1
S	YLR173W	0	NA	NA	NA	NA	0	NA	0
S	YLR175W	NA	NA	Affinity Capture-MS(11805837);Affinity Capture-MS(16554755);Two-hybrid(11283351)	3	0	NA	NA	0
S	YLR176C	NA	NA	NA	NA	NA	0	NA	0
S	YLR184W	NA	NA	NA	NA	NA	0	NA	0
S	YLR186W	NA	NA	Co-crystal Structure(21087996);Reconstituted Complex(18063569)	2	2	0	NA	1
S	YLR190W	0	NA	Two-hybrid(11087867);Two-hybrid(22875988)	2	0	0	NA	0
S	YLR192C	NA	NA	NA	NA	NA	0	NA	0
S	YLR194C	NA	NA	NA	NA	NA	0	NA	0
S	YLR195C	NA	NA	NA	NA	NA	0	NA	0
S	YLR199C	0	NA	Affinity Capture-MS(16554755)	1	0	0	NA	0
S	YLR201C	0	NA	NA	NA	NA	0	NA	0
S	YLR202C	NA	NA	NA	NA	NA	0	NA	0
S	YLR203C	NA	NA	Affinity Capture-MS(22940862)	1	1	0	NA	1
S	YLR204W	0	NA	NA	NA	NA	0	NA	0
S	YLR205C	0	NA	NA	NA	NA	0	NA	0
S	YLR215C	0	NA	Affinity Capture-MS(16554755);Two-hybrid(10688190)	2	0	0	NA	0
S	YLR217W	NA	NA	NA	NA	NA	0	NA	0
S	YLR218C	NA	NA	NA	NA	NA	0	NA	0
S	YLR220W	0	NA	NA	NA	NA	0	NA	0
S	YLR224W	0	NA	Biochemical Activity(14747994)	1	1	0	NA	1
S	YLR226W	NA	NA	NA	NA	NA	0	NA	0
S	YLR227C	0	NA	NA	NA	NA	0	NA	0
S	YLR231C	0	NA	NA	NA	NA	0	NA	0
S	YLR232W	NA	NA	NA	NA	NA	0	NA	0
S	YLR234W	0	NA	NA	NA	NA	0	NA	0
S	YLR236C	NA	NA	NA	NA	NA	0	NA	0
S	YLR239C	NA	NA	NA	NA	NA	0	NA	0
S	YLR242C	0	NA	NA	NA	NA	0	NA	0
S	YLR245C	1	NA	PCA(18467557);Two-hybrid(10688190);Two-hybrid(11283351);Two-hybrid(18719252)	4	4	0	NA	1
S	YLR250W	0	NA	NA	NA	NA	1	NA	1
S	YLR252W	NA	NA	NA	NA	NA	0	NA	0
S	YLR255C	NA	NA	NA	NA	NA	0	NA	0
S	YLR261C	NA	NA	NA	NA	NA	0	NA	0
S	YLR262C-A	NA	NA	NA	NA	NA	0	NA	0
S	YLR265C	0	NA	Affinity Capture-Western(17567543);Two-hybrid(17567543)	2	1	0	NA	1
S	YLR267W	0	NA	Two-hybrid(18719252)	1	0	0	NA	0
S	YLR269C	NA	NA	NA	NA	NA	0	NA	0
S	YLR271W	NA	NA	NA	NA	NA	0	NA	0
S	YLR279W	NA	NA	NA	NA	NA	0	NA	0
S	YLR280C	NA	NA	NA	NA	NA	0	NA	0
S	YLR282C	NA	NA	NA	NA	NA	0	NA	0
S	YLR283W	NA	NA	NA	NA	NA	0	NA	0
S	YLR285W	NA	NA	Affinity Capture-MS(23349634)	1	1	0	NA	1
S	YLR286C	NA	NA	NA	NA	NA	0	NA	0
S	YLR287C	0	NA	NA	NA	NA	0	NA	0
S	YLR288C	0	NA	Affinity Capture-MS(11805837);Two-hybrid(10688190);Two-hybrid(11283351)	3	0	0	NA	0
S	YLR292C	NA	NA	Affinity Capture-MS(22940862);PCA(16093310)	2	1	NA	NA	1
S	YLR295C	NA	NA	Affinity Capture-Western(16716082)	1	1	NA	NA	1
S	YLR296W	NA	NA	NA	NA	NA	0	NA	0
S	YLR298C	0	NA	Affinity Capture-MS(16554755);Affinity Capture-MS(29051543)	2	1	0	NA	1
S	YLR299W	0	NA	NA	NA	NA	0	NA	0
S	YLR301W	0	NA	Affinity Capture-MS(22940862);Co-crystal Structure(22525751)	2	2	0	NA	1
S	YLR302C	NA	NA	NA	NA	NA	0	NA	0
S	YLR311C	NA	NA	NA	NA	NA	0	NA	0
S	YLR312C	0	NA	NA	NA	NA	0	NA	0
S	YLR312W-A	NA	NA	NA	NA	NA	0	NA	0
S	YLR315W	0	NA	Affinity Capture-MS(16554755);Two-hybrid(10688190);Two-hybrid(18719252)	3	0	0	NA	0
S	YLR316C	0	NA	NA	NA	NA	0	NA	0
S	YLR322W	NA	NA	NA	NA	NA	0	NA	0
S	YLR325C	NA	NA	NA	NA	NA	0	NA	0
S	YLR326W	1	NA	PCA(18467557)	1	0	0	NA	1
S	YLR329W	0	NA	NA	NA	NA	0	NA	0
S	YLR331C	NA	NA	NA	NA	NA	0	NA	0
S	YLR334C	NA	NA	NA	NA	NA	0	NA	0
S	YLR338W	NA	NA	NA	NA	NA	0	NA	0
S	YLR339C	NA	NA	NA	NA	NA	0	NA	0
S	YLR342W-A	0	NA	NA	NA	NA	NA	NA	0
S	YLR349W	NA	NA	NA	NA	NA	0	NA	0
S	YLR352W	0	NA	Affinity Capture-MS(11805837)	1	0	0	NA	0
S	YLR355C	0	NA	Affinity Capture-MS(22940862)	1	1	0	NA	1
S	YLR358C	NA	NA	NA	NA	NA	0	NA	0
S	YLR361C-A	0	NA	NA	NA	NA	NA	NA	0
S	YLR363C	0	NA	NA	NA	NA	0	NA	0
S	YLR363W-A	0	NA	NA	NA	NA	0	NA	0
S	YLR365W	NA	NA	NA	NA	NA	0	NA	0
S	YLR368W	0	NA	Two-hybrid(10688190)	1	0	0	NA	0
S	YLR370C	1	NA	Affinity Capture-MS(16554755);PCA(18467557)	2	1	0	NA	1
S	YLR374C	NA	NA	NA	NA	NA	0	NA	0
S	YLR376C	NA	NA	Affinity Capture-Western(26215801);Two-hybrid(11283351);Two-hybrid(18719252)	3	0	0	NA	0
S	YLR377C	NA	NA	Two-hybrid(11283351);Two-hybrid(18719252)	2	2	1	NA	1
S	YLR379W	NA	NA	NA	NA	NA	0	NA	0
S	YLR381W	NA	NA	Affinity Capture-MS(27524485);Two-hybrid(17634282)	2	0	NA	NA	0
S	YLR384C	0	NA	Affinity Capture-MS(16554755);Affinity Capture-Western(22343726);Affinity Capture-Western(24750273);Affinity Capture-Western(26261306);Co-crystal Structure(26261306);PCA(18467557)	6	3	0	NA	1
S	YLR385C	0	NA	Affinity Capture-MS(16554755)	1	0	0	NA	0
S	YLR390W	0	NA	NA	NA	NA	0	NA	0
S	YLR390W-A	NA	NA	NA	NA	NA	0	NA	0
S	YLR392C	NA	NA	NA	NA	NA	0	NA	0
S	YLR393W	0	NA	Affinity Capture-MS(22940862)	1	1	1	NA	1
S	YLR394W	0	NA	NA	NA	NA	0	NA	0
S	YLR395C	0	NA	NA	NA	NA	NA	NA	0
S	YLR400W	NA	NA	NA	NA	NA	0	NA	0
S	YLR403W	NA	NA	Affinity Capture-MS(11805837)	1	0	0	NA	0
S	YLR404W	NA	NA	Affinity Capture-MS(22940862);Affinity Capture-Western(24434579);Two-hybrid(24434579)	3	3	0	NA	1
S	YLR406C-A	0	NA	NA	NA	NA	NA	NA	0
S	YLR407W	0	NA	NA	NA	NA	0	NA	0
S	YLR408C	0	NA	Affinity Capture-MS(16554755);Two-hybrid(22875988)	2	0	NA	NA	0
S	YLR410W	0	NA	Affinity Capture-MS(14759368);Affinity Capture-MS(16554755)	2	1	0	NA	1
S	YLR412C-A	0	NA	NA	NA	NA	NA	NA	0
S	YLR412W	0	NA	NA	NA	NA	0	NA	0
S	YLR415C	NA	NA	NA	NA	NA	0	NA	0
S	YLR417W	0	NA	Affinity Capture-MS(22940862);Two-hybrid(15086794)	2	1	0	NA	1
S	YLR418C	NA	NA	Affinity Capture-MS(14759368);Affinity Capture-MS(16554755);PCA(11525400);Reconstituted Complex(28585565)	4	2	0	NA	1
S	YLR420W	NA	NA	PCA(18467557)	1	0	0	NA	0
S	YLR421C	0	NA	Affinity Capture-MS(11029046);Two-hybrid(17707817)	2	0	0	NA	0
S	YLR422W	NA	NA	NA	NA	NA	0	NA	0
S	YLR428C	NA	NA	NA	NA	NA	0	NA	0
S	YLR434C	NA	NA	NA	NA	NA	0	NA	0
S	YLR435W	0	NA	Affinity Capture-MS(14759368);Affinity Capture-MS(16554755)	2	1	0	NA	1
S	YLR436C	NA	NA	NA	NA	NA	0	NA	0
S	YLR437C	NA	NA	NA	NA	NA	0	NA	0
S	YLR439W	NA	NA	NA	NA	NA	0	NA	0
S	YLR440C	0	NA	Affinity Capture-MS(22940862);Affinity Capture-MS(27440402)	2	0	0	NA	0
S	YLR443W	NA	NA	NA	NA	NA	0	NA	0
S	YLR444C	NA	NA	NA	NA	NA	0	NA	0
S	YLR447C	0	NA	PCA(18467557);Two-hybrid(11283351)	2	0	0	NA	0
S	YLR452C	0	NA	NA	NA	NA	0	NA	0
S	YLR458W	NA	NA	NA	NA	NA	0	NA	0
S	YLR463C	NA	NA	NA	NA	NA	0	NA	0
S	YML002W	NA	NA	NA	NA	NA	0	NA	0
S	YML003W	0	NA	NA	NA	NA	0	NA	0
S	YML004C	0	NA	NA	NA	NA	0	NA	0
S	YML005W	0	NA	NA	NA	NA	0	NA	0
S	YML006C	NA	NA	NA	NA	NA	0	NA	0
S	YML007C-A	0	NA	NA	NA	NA	0	NA	0
S	YML009C	NA	NA	NA	NA	NA	0	NA	0
S	YML009C-A	NA	NA	NA	NA	NA	1	NA	1
S	YML010W	0	NA	Affinity Capture-MS(14759368);Affinity Capture-MS(16554755)	2	0	NA	NA	0
S	YML010W-A	NA	NA	NA	NA	NA	0	NA	0
S	YML011C	0	NA	Affinity Capture-MS(16554755)	1	0	0	NA	0
S	YML013C-A	NA	NA	NA	NA	NA	0	NA	0
S	YML014W	0	NA	NA	NA	NA	0	NA	0
S	YML015C	0	NA	Affinity Capture-MS(10788514);Affinity Capture-MS(12052880);Affinity Capture-Western(15060133)	3	1	0	NA	1
S	YML021C	NA	NA	NA	NA	NA	0	NA	0
S	YML023C	0	NA	NA	NA	NA	0	NA	0
S	YML025C	NA	NA	NA	NA	NA	0	NA	0
S	YML029W	1	NA	Affinity Capture-Western(24292014);Two-hybrid(18719252)	2	1	0	NA	1
S	YML030W	0	NA	Affinity Capture-Western(22310663)	1	1	0	NA	1
S	YML035C-A	NA	NA	NA	NA	NA	0	NA	0
S	YML036W	NA	NA	Far Western(18951093)	1	0	0	NA	0
S	YML037C	NA	NA	NA	NA	NA	0	NA	0
S	YML041C	NA	NA	Affinity Capture-MS(14690608);Affinity Capture-MS(16554755)	2	0	0	NA	0
S	YML043C	NA	NA	Affinity Capture-Western(8702872);Two-hybrid(8887672)	2	1	0	NA	1
S	YML048W	NA	NA	Affinity Capture-MS(22940862);PCA(16093310)	2	2	0	NA	1
S	YML049C	1	NA	NA	NA	NA	NA	NA	1
S	YML051W	0	NA	Co-crystal Structure(22302941);PCA(18467557);PCA(22615397);PCA(28333434);Reconstituted Complex(11179228);Reconstituted Complex(23858060);Two-hybrid(15695361);Two-hybrid(18719252)	8	7	NA	NA	1
S	YML053C	0	NA	NA	NA	NA	0	NA	0
S	YML054C-A	0	NA	NA	NA	NA	NA	NA	0
S	YML055W	NA	NA	PCA(18467557)	1	0	0	NA	0
S	YML058C-A	NA	NA	NA	NA	NA	0	NA	0
S	YML058W	0	NA	Co-crystal Structure(19086274);Reconstituted Complex(11811965);Reconstituted Complex(19086274)	3	3	0	NA	1
S	YML058W-A	1	NA	PCA(18467557)	1	0	0	NA	1
S	YML059C	0	NA	NA	NA	NA	NA	NA	0
S	YML060W	0	NA	NA	NA	NA	0	NA	0
S	YML066C	NA	NA	NA	NA	NA	0	NA	0
S	YML077W	0	NA	Two-hybrid(17027922)	1	0	NA	NA	0
S	YML079W	0	NA	Co-crystal Structure(15608122);Reconstituted Complex(15608122);Two-hybrid(18719252)	3	3	0	NA	1
S	YML081C-A	1	NA	Affinity Capture-Western(12206911);Affinity Capture-Western(16716082)	2	2	0	NA	1
S	YML083C	0	NA	NA	NA	NA	0	NA	0
S	YML086C	1	NA	Affinity Capture-MS(22940862);PCA(18467557);PCA(22615397)	3	2	NA	NA	1
S	YML088W	NA	NA	Affinity Capture-MS(11805837);Affinity Capture-Western(22815701);Biochemical Activity(14747994)	3	2	0	NA	1
S	YML089C	NA	NA	NA	NA	NA	0	NA	0
S	YML090W	NA	NA	NA	NA	NA	0	NA	0
S	YML091C	NA	NA	Affinity Capture-MS(16554755)	1	0	0	NA	0
S	YML094W	0	NA	NA	NA	NA	0	NA	0
S	YML095C	0	NA	Affinity Capture-MS(16554755)	1	0	0	NA	0
S	YML095C-A	NA	NA	NA	NA	NA	0	NA	0
S	YML098W	0	NA	Affinity Capture-MS(10788514);Affinity Capture-MS(12052880);Affinity Capture-MS(16554755)	3	0	0	NA	0
S	YML102C-A	NA	NA	NA	NA	NA	0	NA	0
S	YML103C	0	NA	Affinity Capture-MS(18046405)	1	0	0	NA	0
S	YML104C	NA	NA	NA	NA	NA	0	NA	0
S	YML105C	0	NA	NA	NA	NA	0	NA	0
S	YML107C	0	NA	NA	NA	NA	0	NA	0
S	YML108W	NA	NA	NA	NA	NA	0	NA	0
S	YML110C	NA	NA	Co-crystal Structure(25084328)	1	1	0	NA	1
S	YML112W	0	NA	Affinity Capture-MS(16554755)	1	0	0	NA	0
S	YML113W	NA	NA	NA	NA	NA	0	NA	0
S	YML117W-A	NA	NA	NA	NA	NA	0	NA	0
S	YML122C	NA	NA	NA	NA	NA	0	NA	0
S	YML127W	0	NA	Affinity Capture-MS(11931764);Affinity Capture-MS(14759368);Affinity Capture-MS(16554755)	3	1	0	NA	1
S	YML128C	0	NA	NA	NA	NA	0	NA	0
S	YML129C	0	NA	NA	NA	NA	0	NA	0
S	YML130C	NA	NA	NA	NA	NA	0	NA	0
S	YMR001C-A	0	NA	NA	NA	NA	NA	NA	0
S	YMR002W	0	NA	NA	NA	NA	0	NA	0
S	YMR003W	1	NA	NA	NA	NA	0	NA	1
S	YMR005W	0	NA	Affinity Capture-MS(10788514);Affinity Capture-MS(12052880);Affinity Capture-MS(16554755);Affinity Capture-Western(10788514);Affinity Capture-Western(23814059);Reconstituted Complex(23814059)	6	1	NA	NA	1
S	YMR009W	0	NA	NA	NA	NA	0	NA	0
S	YMR010W	1	NA	PCA(18467557);PCA(22615397)	2	1	1	NA	1
S	YMR013W-A	0	NA	NA	NA	NA	0	NA	0
S	YMR014W	0	NA	NA	NA	NA	0	NA	0
S	YMR020W	0	NA	NA	NA	NA	0	NA	0
S	YMR024W	NA	NA	NA	NA	NA	0	NA	0
S	YMR025W	0	NA	Two-hybrid(10688190);Two-hybrid(12446563);Two-hybrid(12672462)	3	0	0	NA	0
S	YMR026C	1	NA	Two-hybrid(11370741)	1	1	0	NA	1
S	YMR028W	NA	NA	NA	NA	NA	0	NA	0
S	YMR030W-A	0	NA	NA	NA	NA	NA	NA	0
S	YMR036C	NA	NA	NA	NA	NA	0	NA	0
S	YMR038C	NA	NA	Affinity Capture-MS(16554755);Co-crystal Structure(10426947)	2	1	0	NA	1
S	YMR046W-A	NA	NA	NA	NA	NA	0	NA	0
S	YMR048W	0	NA	Affinity Capture-MS(16554755)	1	0	0	NA	0
S	YMR052C-A	NA	NA	NA	NA	NA	0	NA	0
S	YMR052W	NA	NA	Affinity Capture-Western(20977626);Two-hybrid(10688190);Two-hybrid(20977626);Two-hybrid(22875988)	4	2	0	NA	1
S	YMR057C	NA	NA	NA	NA	NA	0	NA	0
S	YMR059W	0	NA	NA	NA	NA	0	NA	0
S	YMR060C	NA	NA	NA	NA	NA	0	NA	0
S	YMR061W	0	NA	Two-hybrid(18719252);Two-hybrid(9199303)	2	1	NA	NA	1
S	YMR062C	1	NA	NA	NA	NA	0	NA	1
S	YMR064W	0	NA	NA	NA	NA	0	NA	0
S	YMR067C	NA	NA	Affinity Capture-MS(16554755)	1	0	0	NA	0
S	YMR071C	NA	NA	Two-hybrid(18719252)	1	0	0	NA	0
S	YMR074C	NA	NA	Affinity Capture-MS(16554755)	1	0	0	NA	0
S	YMR075C-A	NA	NA	NA	NA	NA	0	NA	0
S	YMR082C	NA	NA	NA	NA	NA	0	NA	0
S	YMR086C-A	NA	NA	NA	NA	NA	0	NA	0
S	YMR087W	0	NA	Two-hybrid(18719252)	1	1	0	NA	1
S	YMR090W	0	NA	NA	NA	NA	0	NA	0
S	YMR094W	0	NA	Biochemical Activity(14747994);Reconstituted Complex(10352012);Two-hybrid(10688190)	3	1	NA	NA	1
S	YMR098C	NA	NA	NA	NA	NA	0	NA	0
S	YMR099C	0	NA	NA	NA	NA	0	NA	0
S	YMR103C	NA	NA	NA	NA	NA	0	NA	0
S	YMR105W-A	0	NA	NA	NA	NA	NA	NA	0
S	YMR107W	NA	NA	NA	NA	NA	0	NA	0
S	YMR112C	NA	NA	Two-hybrid(10688190)	1	0	NA	NA	0
S	YMR117C	0	NA	Affinity Capture-MS(12408861);FRET(24930965);PCA(22875988);Two-hybrid(11087867);Two-hybrid(11179222);Two-hybrid(22875988)	6	4	1	NA	1
S	YMR119W-A	NA	NA	NA	NA	NA	0	NA	0
S	YMR122C	NA	NA	NA	NA	NA	0	NA	0
S	YMR122W-A	NA	NA	NA	NA	NA	1	NA	1
S	YMR125W	NA	NA	Affinity Capture-MS(14759368);Affinity Capture-MS(16554755);Affinity Capture-MS(17922018)	3	2	NA	NA	1
S	YMR126C	0	NA	NA	NA	NA	0	NA	0
S	YMR129W	NA	NA	Affinity Capture-MS(18046405);Affinity Capture-MS(22940862)	2	1	0	NA	1
S	YMR132C	0	NA	NA	NA	NA	0	NA	0
S	YMR133W	NA	NA	Two-hybrid(14992724)	1	1	0	NA	1
S	YMR134W	0	NA	NA	NA	NA	0	NA	0
S	YMR135W-A	NA	NA	NA	NA	NA	0	NA	0
S	YMR137C	0	NA	NA	NA	NA	0	NA	0
S	YMR140W	0	NA	Affinity Capture-MS(16554755)	1	0	0	NA	0
S	YMR147W	NA	NA	NA	NA	NA	0	NA	0
S	YMR148W	NA	NA	NA	NA	NA	0	NA	0
S	YMR149W	NA	NA	Affinity Capture-MS(22940862);PCA(16093310);PCA(16096345);PCA(18467557)	4	2	0	NA	1
S	YMR151W	NA	NA	NA	NA	NA	0	NA	0
S	YMR154C	NA	NA	NA	NA	NA	0	NA	0
S	YMR155W	NA	NA	NA	NA	NA	0	NA	0
S	YMR156C	NA	NA	NA	NA	NA	0	NA	0
S	YMR158C-A	0	NA	NA	NA	NA	0	NA	0
S	YMR158W	NA	NA	NA	NA	NA	0	NA	0
S	YMR158W-A	NA	NA	NA	NA	NA	0	NA	0
S	YMR163C	0	NA	NA	NA	NA	0	NA	0
S	YMR165C	1	NA	NA	NA	NA	0	NA	1
S	YMR172C-A	NA	NA	NA	NA	NA	0	NA	0
S	YMR173W-A	NA	NA	NA	NA	NA	0	NA	0
S	YMR174C	0	NA	NA	NA	NA	0	NA	0
S	YMR175W-A	0	NA	NA	NA	NA	NA	NA	0
S	YMR178W	0	NA	NA	NA	NA	0	NA	0
S	YMR182W-A	0	NA	NA	NA	NA	NA	NA	0
S	YMR184W	NA	NA	NA	NA	NA	0	NA	0
S	YMR185W	0	NA	NA	NA	NA	0	NA	0
S	YMR187C	0	NA	NA	NA	NA	0	NA	0
S	YMR188C	NA	NA	Affinity Capture-MS(16554755);Two-hybrid(22875988)	2	1	0	NA	1
S	YMR189W	0	NA	NA	NA	NA	1	NA	1
S	YMR191W	0	NA	NA	NA	NA	0	NA	0
S	YMR193C-A	NA	NA	NA	NA	NA	0	NA	0
S	YMR193W	NA	NA	Affinity Capture-MS(16554755)	1	0	0	NA	0
S	YMR194C-A	NA	NA	NA	NA	NA	0	NA	0
S	YMR194C-B	0	NA	NA	NA	NA	NA	NA	0
S	YMR196W	0	NA	NA	NA	NA	0	NA	0
S	YMR200W	NA	NA	NA	NA	NA	0	NA	0
S	YMR201C	0	NA	Co-crystal Structure(27223336)	1	1	0	NA	1
S	YMR202W	0	NA	Affinity Capture-MS(22940862);PCA(16300994)	2	2	0	NA	1
S	YMR203W	NA	NA	PCA(16093310);Reconstituted Complex(11336653)	2	1	0	NA	1
S	YMR204C	0	NA	NA	NA	NA	0	NA	0
S	YMR208W	NA	NA	Affinity Capture-MS(22940862)	1	1	0	NA	1
S	YMR209C	NA	NA	NA	NA	NA	0	NA	0
S	YMR211W	NA	NA	NA	NA	NA	0	NA	0
S	YMR218C	0	NA	Affinity Capture-Western(21453443)	1	1	0	NA	1
S	YMR220W	0	NA	NA	NA	NA	0	NA	0
S	YMR221C	0	NA	PCA(18467557)	1	0	NA	NA	0
S	YMR224C	0	NA	Affinity Capture-MS(16554755);Reconstituted Complex(9799249);Two-hybrid(10219078);Two-hybrid(23122649);Two-hybrid(7789757)	5	4	0	NA	1
S	YMR225C	NA	NA	NA	NA	NA	0	NA	0
S	YMR228W	NA	NA	NA	NA	NA	0	NA	0
S	YMR230W-A	0	NA	NA	NA	NA	NA	NA	0
S	YMR231W	NA	NA	Affinity Capture-Western(22754631);Two-hybrid(10978279)	2	2	NA	NA	1
S	YMR232W	0	NA	NA	NA	NA	0	NA	0
S	YMR234W	0	NA	NA	NA	NA	0	NA	0
S	YMR235C	NA	NA	Affinity Capture-MS(11805837);Two-hybrid(22875988)	2	0	NA	NA	0
S	YMR236W	0	NA	Affinity Capture-MS(10788514);Affinity Capture-MS(12052880);Affinity Capture-MS(16554755);Affinity Capture-MS(21734642);Two-hybrid(11283351)	5	1	0	NA	1
S	YMR239C	0	NA	Affinity Capture-MS(14759368);Affinity Capture-MS(16554755);Co-crystal Structure(24703949);Reconstituted Complex(10648595);Two-hybrid(10648595)	5	4	0	NA	1
S	YMR240C	0	NA	Affinity Capture-MS(16314500);Affinity Capture-MS(16554755);Two-hybrid(16314500)	3	1	0	NA	1
S	YMR244C-A	NA	NA	NA	NA	NA	0	NA	0
S	YMR245W	NA	NA	NA	NA	NA	0	NA	0
S	YMR247W-A	0	NA	NA	NA	NA	NA	NA	0
S	YMR252C	0	NA	NA	NA	NA	0	NA	0
S	YMR255W	NA	NA	Two-hybrid(10523319);Two-hybrid(10688190)	2	1	0	NA	1
S	YMR256C	0	NA	PCA(18467557)	1	0	1	NA	1
S	YMR257C	NA	NA	NA	NA	NA	0	NA	0
S	YMR258C	0	NA	NA	NA	NA	0	NA	0
S	YMR259C	0	NA	NA	NA	NA	0	NA	0
S	YMR260C	0	NA	NA	NA	NA	0	NA	0
S	YMR262W	0	NA	NA	NA	NA	0	NA	0
S	YMR263W	0	NA	Affinity Capture-MS(16286008);Affinity Capture-MS(16554755)	2	1	0	NA	1
S	YMR265C	0	NA	NA	NA	NA	0	NA	0
S	YMR269W	NA	NA	NA	NA	NA	0	NA	0
S	YMR272W-B	0	NA	NA	NA	NA	NA	NA	0
S	YMR274C	NA	NA	PCA(16093310)	1	0	0	NA	0
S	YMR281W	0	NA	NA	NA	NA	0	NA	0
S	YMR282C	0	NA	NA	NA	NA	0	NA	0
S	YMR283C	0	NA	NA	NA	NA	0	NA	0
S	YMR286W	NA	NA	NA	NA	NA	0	NA	0
S	YMR289W	0	NA	Reconstituted Complex(17873082)	1	1	NA	NA	1
S	YMR290W-A	NA	NA	NA	NA	NA	0	NA	0
S	YMR292W	1	NA	PCA(18467557)	1	0	0	NA	1
S	YMR294W-A	NA	NA	NA	NA	NA	0	NA	0
S	YMR298W	0	NA	Affinity Capture-Western(15692566);Two-hybrid(11283351)	2	1	NA	NA	1
S	YMR299C	0	NA	PCA(18467557)	1	0	0	NA	0
S	YMR302C	0	NA	NA	NA	NA	NA	NA	0
S	YMR304C-A	NA	NA	NA	NA	NA	0	NA	0
S	YMR306C-A	NA	NA	NA	NA	NA	0	NA	0
S	YMR309C	NA	NA	Affinity Capture-MS(14759368);Affinity Capture-MS(16554755);Affinity Capture-MS(21280672);Reconstituted Complex(9660829);Two-hybrid(22875988);Two-hybrid(9660829)	6	1	NA	NA	1
S	YMR311C	0	NA	Affinity Capture-MS(11805837)	1	0	NA	NA	0
S	YMR312W	0	NA	Affinity Capture-Western(22343726)	1	1	0	NA	1
S	YMR315W	NA	NA	NA	NA	NA	0	NA	0
S	YMR315W-A	0	NA	NA	NA	NA	NA	NA	0
S	YMR316C-A	NA	NA	NA	NA	NA	0	NA	0
S	YMR319C	0	NA	NA	NA	NA	0	NA	0
S	YMR320W	NA	NA	NA	NA	NA	0	NA	0
S	YMR324C	NA	NA	NA	NA	NA	0	NA	0
S	YMR325W	NA	NA	NA	NA	NA	0	NA	0
S	YMR326C	NA	NA	NA	NA	NA	0	NA	0
S	YNL005C	NA	NA	Affinity Capture-MS(16554755)	1	0	0	NA	0
S	YNL010W	0	NA	NA	NA	NA	0	NA	0
S	YNL011C	0	NA	NA	NA	NA	0	NA	0
S	YNL013C	NA	NA	NA	NA	NA	0	NA	0
S	YNL023C	NA	NA	Affinity Capture-MS(16554755);Protein-peptide(11967834)	2	1	0	NA	1
S	YNL024C-A	0	NA	NA	NA	NA	NA	NA	0
S	YNL026W	NA	NA	Affinity Capture-Western(20111053)	1	0	NA	NA	0
S	YNL028W	NA	NA	NA	NA	NA	0	NA	0
S	YNL036W	0	NA	Co-crystal Structure(19852838)	1	1	0	NA	1
S	YNL038W	0	NA	NA	NA	NA	0	NA	0
S	YNL039W	0	NA	NA	NA	NA	0	NA	0
S	YNL042W-B	0	NA	NA	NA	NA	NA	NA	0
S	YNL043C	NA	NA	NA	NA	NA	0	NA	0
S	YNL044W	NA	NA	Two-hybrid(11283351);Two-hybrid(18719252)	2	2	0	NA	1
S	YNL046W	0	NA	NA	NA	NA	0	NA	0
S	YNL050C	1	NA	NA	NA	NA	NA	NA	1
S	YNL051W	NA	NA	Affinity Capture-MS(16554755);Affinity Capture-Western(15932880);Two-hybrid(15932880)	3	2	0	NA	1
S	YNL057W	NA	NA	NA	NA	NA	0	NA	0
S	YNL062C	1	NA	Two-hybrid(9660829)	1	0	NA	NA	1
S	YNL063W	0	NA	NA	NA	NA	NA	NA	0
S	YNL067W-A	NA	NA	NA	NA	NA	0	NA	0
S	YNL067W-B	0	NA	NA	NA	NA	NA	NA	0
S	YNL070W	0	NA	NA	NA	NA	0	NA	0
S	YNL072W	0	NA	Affinity Capture-MS(16554755)	1	0	0	NA	0
S	YNL078W	0	NA	Two-hybrid(10688190);Two-hybrid(11283351)	2	0	0	NA	0
S	YNL080C	0	NA	NA	NA	NA	0	NA	0
S	YNL084C	NA	NA	Affinity Capture-MS(16554755);PCA(18467557);Two-hybrid(22875988)	3	1	0	NA	1
S	YNL085W	0	NA	Affinity Capture-MS(16554755)	1	0	0	NA	0
S	YNL086W	0	NA	Two-hybrid(10688190);Two-hybrid(11283351);Two-hybrid(22875988)	3	0	0	NA	0
S	YNL089C	NA	NA	NA	NA	NA	0	NA	0
S	YNL092W	0	NA	Biochemical Activity(24651469);Two-hybrid(11283351)	2	1	0	NA	1
S	YNL094W	0	NA	Two-hybrid(11489916)	1	0	0	NA	0
S	YNL097C-B	0	NA	NA	NA	NA	NA	NA	0
S	YNL100W	0	NA	NA	NA	NA	0	NA	0
S	YNL103W	0	NA	FRET(23661758);Two-hybrid(11087867)	2	2	0	NA	1
S	YNL105W	NA	NA	NA	NA	NA	0	NA	0
S	YNL114C	NA	NA	NA	NA	NA	0	NA	0
S	YNL120C	NA	NA	NA	NA	NA	0	NA	0
S	YNL122C	NA	NA	Affinity Capture-MS(16554755)	1	0	0	NA	0
S	YNL123W	0	NA	NA	NA	NA	0	NA	0
S	YNL124W	0	NA	Two-hybrid(11283351);Two-hybrid(18719252)	2	1	0	NA	1
S	YNL126W	0	NA	Affinity Capture-MS(16554755);Affinity Capture-Western(9384578);FRET(17978090);Two-hybrid(17634282);Two-hybrid(9693376)	5	0	0	NA	0
S	YNL127W	0	NA	Two-hybrid(10688190)	1	0	0	NA	0
S	YNL130C-A	0	NA	NA	NA	NA	NA	NA	0
S	YNL131W	0	NA	Affinity Capture-Western(8754801);PCA(16093310)	2	1	0	NA	1
S	YNL132W	NA	NA	NA	NA	NA	0	NA	0
S	YNL133C	NA	NA	NA	NA	NA	0	NA	0
S	YNL138W	1	NA	Affinity Capture-MS(16554755);Affinity Capture-Western(8663401);PCA(18467557);PCA(22615397);Reconstituted Complex(19201756);Reconstituted Complex(23135996);Two-hybrid(11489916);Two-hybrid(8663401)	8	7	0	NA	1
S	YNL138W-A	0	NA	NA	NA	NA	NA	NA	0
S	YNL140C	NA	NA	NA	NA	NA	0	NA	0
S	YNL141W	0	NA	Affinity Capture-MS(14759368)	1	1	0	NA	1
S	YNL143C	NA	NA	NA	NA	NA	0	NA	0
S	YNL146C-A	0	NA	NA	NA	NA	NA	NA	0
S	YNL146W	0	NA	NA	NA	NA	0	NA	0
S	YNL148C	NA	NA	NA	NA	NA	0	NA	0
S	YNL149C	0	NA	NA	NA	NA	0	NA	0
S	YNL151C	0	NA	Affinity Capture-MS(16554755)	1	0	NA	NA	0
S	YNL152W	0	NA	PCA(22623719)	1	0	0	NA	0
S	YNL158W	NA	NA	NA	NA	NA	0	NA	0
[truncated: 4,071 more rows]

## Sheet: TableS2
HEADER	DESCRIPTION
Duplication	Mechanism of duplication (S: singleton, SSD: small scale duplication, SSD-successive: successive small-scale duplication, WGD: whole-genome duplication or SSD_WGD: paralogs duplicated by both mechanism of duplication SSD and WGD)
ORF	Systematic name
HM.Stynen	Detection (1) or not (0) of the homomer ORF-ORF tested in Stynen et al., 2018
list.Biogrid.HM.Pubmed.id	List of methods used to detect the homomer ORF-ORF and their associated Pubmed ID
n.Biogrid.study	Number of studies that tested the homomer ORF-ORF in BioGRID
n.Biogrid.HM	Number of times that the homomer ORF-ORF was reported in BioGRID
HM.Biogrid	Homomer ORF-ORF reported (1), potentially tested and undetected (0), not tested (NA) in BioGRID
HM.Kim	Detection (1) or not (0) of the homomer ORF-ORF tested in Kim et al., 2019
HM.PCA	Detection (1) or not (0) of the homomer ORF-ORF tested in this study
HM.final	Combined results of homomer ORF-ORF from BioGRID; Stynen et al., 2018; Kim et al., 2019 data and results from PCA of this study : reported (1), potentially tested and undetected (0), not tested (NA)

## Sheet: TableS3
Set of paralogs studied					Data from PCA of this study																	BioGRID data									Tarassov et al., 2008				Stynen et al., 2018				PDB data
Duplication	Origin.of.WGDs	pair	P1	P2	n.rep.HET.P1P2	n.rep.HET.P2P1	n.rep.HM.P1	n.rep.HM.P2	med.MTX.HET.P1P2	med.MTX.HET.P2P1	med.MTX.HM.P1	med.MTX.HM.P2	HET.P1P2	HET.P2P1	HET.PCA	HM1.PCA	HM2.PCA	nbHET.inter	nbHM.inter	motif.categories.PCA	motif.number.PCA	HM1bg	timesrep.bg.HM1	list.bg.HM1.Pubmed.id	HM2bg	timesrep.bg.HM2	list.bg.HM2.Pubmed.id	HETbg	timesrep.bg.HET	list.bg.HET.Pubmed.id	intensity.HMP1.Tarassov	intensity.HMP2.Tarassov	intensity.HETP1P2.Tarassov	intensity.HETP2P1.Tarassov	HM1.Stynen	HM2.Stynen	med.MTX.HM.P1.Stynen	med.MTX.HM.P2.Stynen	comp.list.PDB.monomer.P1	comp.list.PDB.monomer.P2	comp.list.PDB.HM1	comp.list.PDB.HM2	comp.list.PDB.HET	HM1.PDB	HM2.PDB	HET.PDB	comp.list.PDB.Other.HET.P1	comp.list.PDB.Other.HET.P2	Other.HET.P1
SSD	NA	YAL036C.YGR173W	YAL036C	YGR173W	16	18	16	16	6.20945336562895	6.33941008976201	6.3662957179825	6.26666486615292	0	0	0	0	0	0	0	NI	NI	0	0	NA	1	1	Affinity Capture-MS(14759368)	0	0	NA	NA	NA	NA	NA	0	0	10.9038150340299	11.8671786783771	NA	NA	NA	NA	NA	NA	NA	NA	4a9a_1	NA	1
SSD	NA	YAL042W.YML067C	YAL042W	YML067C	20	20	20	20	8.68822381286987	9.10982533731017	6.99434234338608	9.19352483444651	1	1	1	1	1	2	2	HM&HET	2HM&HET	0	0	NA	1	2	Affinity Capture-MS(22940862);PCA(18467557)	1	5	Affinity Capture-MS(16429126);Affinity Capture-MS(22940862);Affinity Capture-Western(11157978);PCA(16093310);PCA(18467557)	NA	29485	NA	44622	0	1	6.95414939500066	14.9576992069083	NA	3zlc_1	NA	NA	NA	NA	0	NA	NA	NA	0
SSD	NA	YAR033W.YGL051W	YAR033W	YGL051W	18	15	18	18	6.78135971352466	6.3037807481771	6.66138658822728	6.18968918353563	0	0	0	0	0	0	0	NI	NI	1	2	Two-hybrid(11283351);Two-hybrid(18719252)	1	2	PCA(16093310);Two-hybrid(18719252)	1	3	PCA(16093310);Two-hybrid(10688190);Two-hybrid(18719252)	NA	NA	NA	NA	NA	0	NA	12.4262868752942	NA	NA	NA	NA	NA	NA	NA	NA	NA	NA	0
SSD	NA	YAR064W.YHR213W-B	YAR064W	YHR213W-B	12	16	13	18	6.35755200461808	6.2667865406949	6.22881869049588	6.32181537553086	0	0	0	0	0	0	0	NI	NI	NA	NA	NA	NA	NA	NA	NA	NA	NA	NA	NA	NA	NA	NA	NA	11.7599873787307	11.2274874784165	NA	NA	NA	NA	NA	NA	NA	NA	NA	NA	0
SSD	NA	YAR066W.YHR214W	YAR066W	YHR214W	4	5	5	5	6.49929521487266	6.39231742277876	6.59991284218713	6.53915881110803	0	0	0	0	0	0	0	NI	NI	NA	NA	NA	NA	NA	NA	NA	NA	NA	NA	NA	NA	NA	NA	NA	11.6750295855589	NA	NA	NA	NA	NA	NA	NA	NA	NA	NA	NA	0
SSD	NA	YAR071W.YHR215W	YAR071W	YHR215W	4	4	4	5	6.70734261790361	6.70017289826735	6.85108634268277	6.4093909361377	0	0	0	0	0	0	0	NI	NI	NA	NA	NA	NA	NA	NA	NA	NA	NA	NA	NA	NA	NA	NA	NA	NA	11.5196851215197	NA	NA	NA	NA	NA	NA	NA	NA	NA	NA	0
SSD	NA	YBL005W.YER184C	YBL005W	YER184C	16	17	18	16	6.23837310196973	6.16992500144231	6.13951506822482	6.29459148351968	0	0	0	0	0	0	0	NI	NI	0	0	NA	1	1	Two-hybrid(18719252)	0	0	NA	NA	NA	NA	NA	NA	0	NA	11.6617121279041	NA	NA	NA	NA	NA	NA	NA	NA	NA	NA	0
SSD	NA	YBL089W.YIL088C	YBL089W	YIL088C	13	16	15	16	6.4262647547021	6.30273975903083	6.16992500144231	6.38243579536805	0	0	0	0	0	0	0	NI	NI	NA	NA	NA	NA	NA	NA	NA	NA	NA	NA	NA	NA	NA	NA	NA	10.8347332101459	10.8709317956909	NA	NA	NA	NA	NA	NA	NA	NA	NA	NA	0
SSD	NA	YBR011C.YMR267W	YBR011C	YMR267W	15	15	18	12	6.39231742277876	5.78135971352466	11.0734721539765	5.83289001416474	0	0	0	1	0	0	1	HM	1HM	1	1	Reconstituted Complex(11854292)	0	0	NA	1	1	Affinity Capture-MS(11805826)	NA	NA	NA	NA	NA	NA	11.5117905543115	NA	NA	NA	1m38_1	NA	NA	1	NA	NA	NA	NA	0
SSD	NA	YBR069C.YCL025C	YBR069C	YCL025C	5	5	5	5	7.05528243550119	7.43462822763672	6.65821148275179	11.2888660741658	1	1	1	0	1	2	1	HM&HET	1HM&HET	1	1	Affinity Capture-Western(24875539)	1	1	PCA(16093310)	0	0	NA	NA	NA	NA	NA	0	NA	11.9953577722688	NA	NA	NA	NA	NA	NA	NA	NA	NA	NA	NA	0
SSD	NA	YBR073W.YGL163C	YBR073W	YGL163C	18	18	17	16	6.39139674936668	6.1598360604735	6.35755200461808	6.24792751344359	0	0	0	0	0	0	0	NI	NI	NA	NA	NA	NA	NA	NA	NA	NA	NA	NA	NA	NA	NA	NA	NA	NA	11.7888552423555	NA	NA	NA	NA	NA	NA	NA	NA	NA	NA	0
SSD	NA	YBR168W.YLR324W	YBR168W	YLR324W	18	17	18	18	7.04983827742982	6.4757334309664	6.20826683009979	10.5840229402575	1	0	1	0	1	1	1	HM&HET	1HM&HET	0	0	NA	1	3	Affinity Capture-MS(22940862);PCA(18467557);Two-hybrid(11283351)	1	3	Affinity Capture-MS(27129769);Two-hybrid(14617799)	NA	50695	NA	NA	0	1	11.069499592438	15.04675670465	NA	NA	NA	NA	NA	NA	NA	NA	NA	NA	0
SSD	NA	YBR207W.YER145C	YBR207W	YER145C	18	18	18	18	7.94251450533924	7.21916852046216	10.1331422124006	11.111787735801	1	1	1	1	1	2	2	HM&HET	2HM&HET	1	1	PCA(18467557)	0	0	NA	0	0	NA	68770	NA	NA	NA	NA	1	NA	15.6295243635526	NA	NA	NA	NA	NA	NA	NA	NA	NA	NA	0
SSD	NA	YBR244W.YIR037W	YBR244W	YIR037W	17	18	18	18	6.33985000288462	5.90186376327656	7.06044292139389	5.75488750216347	0	0	0	1	0	0	1	HM	1HM	0	0	NA	1	1	Reconstituted Complex(17720812)	0	0	NA	NA	NA	NA	NA	0	0	12.2285670202955	11.8078754836078	NA	3cmi_1	NA	NA	NA	NA	0	NA	NA	NA	0
SSD	NA	YBR281C.YFR044C	YBR281C	YFR044C	17	18	16	18	6.33985000288462	6.22881869049588	6.22881869049588	10.1535520317081	0	0	0	0	1	0	1	HM	1HM	1	2	Reconstituted Complex(22277648);Two-hybrid(22277648)	1	7	Affinity Capture-Western(17179087);Co-crystal Structure(25427234);Reconstituted Complex(19346245);Reconstituted Complex(20868722);Reconstituted Complex(22277648);Reconstituted Complex(25427234);Two-hybrid(17179087)	1	2	Affinity Capture-Western(17179087);Two-hybrid(17179087)	NA	NA	NA	NA	NA	1	NA	14.1856937190337	NA	NA	NA	4g1p_1	NA	NA	1	NA	NA	NA	0
SSD	NA	YBR283C.YLR378C	YBR283C	YLR378C	15	14	14	13	8.4757334309664	6.84549005094437	7.14971134458859	6.79441586635011	1	1	1	1	0	2	1	HM&HET	1HM&HET	NA	NA	NA	NA	NA	NA	NA	NA	NA	NA	NA	NA	NA	NA	NA	NA	NA	NA	NA	NA	NA	NA	NA	NA	NA	2ww9_1,2wwa_1	NA	1
SSD	NA	YCL057W.YKL134C	YCL057W	YKL134C	15	16	18	16	6.35755200461808	6.3358810931723	6.56222223000429	6.10837292909765	0	0	0	0	0	0	0	NI	NI	0	0	NA	1	1	Affinity Capture-MS(22940862)	0	0	NA	NA	NA	NA	NA	1	0	13.4313443985018	11.6809410401526	NA	NA	NA	NA	NA	NA	NA	NA	NA	NA	0
SSD	NA	YCL073C.YKR106W	YCL073C	YKR106W	17	18	18	18	6.14974711950468	6.20945336562895	6.13951506822482	6.24792751344359	0	0	0	0	0	0	0	NI	NI	NA	NA	NA	NA	NA	NA	NA	NA	NA	NA	NA	NA	NA	NA	NA	11.6885764646374	11.8627998328459	NA	NA	NA	NA	NA	NA	NA	NA	NA	NA	0
SSD	NA	YCR004C.YDR032C	YCR004C	YDR032C	18	18	18	18	10.4665863377192	10.6591039634737	10.8033239190415	10.9893944998447	1	1	1	1	1	2	2	HM&HET	2HM&HET	0	0	NA	1	3	PCA(18467557);Two-hybrid(10688190);Two-hybrid(18719252)	1	2	Two-hybrid(10688190);Two-hybrid(18719252)	NA	96793	NA	NA	NA	1	15.513487372051	15.6695789111011	NA	NA	NA	5mp4_1	NA	NA	1	NA	NA	NA	0
SSD	NA	YCR018C.YPL021W	YCR018C	YPL021W	4	5	4	5	6.67235600496751	6.55458885167764	6.7327832024047	6.74146698640115	0	0	0	0	0	0	0	NI	NI	NA	NA	NA	NA	NA	NA	NA	NA	NA	NA	NA	NA	NA	NA	NA	11.5910546982429	NA	NA	NA	NA	NA	NA	NA	NA	NA	NA	NA	0
SSD	NA	YCR037C.YNR013C	YCR037C	YNR013C	15	15	15	13	6.4262647547021	6.08746284125034	6.44294349584873	6.2667865406949	0	0	0	0	0	0	0	NI	NI	NA	NA	NA	NA	NA	NA	NA	NA	NA	NA	NA	NA	NA	NA	NA	10.7054595888169	11.6458961811965	NA	NA	NA	NA	NA	NA	NA	NA	NA	NA	0
SSD	NA	YCR105W.YMR318C	YCR105W	YMR318C	4	5	4	4	6.83852945785597	6.74146698640115	6.80729741438265	7.52347672565336	1	0	1	0	1	1	1	HM&HET	1HM&HET	1	1	Two-hybrid(18719252)	1	1	Co-crystal Structure(15289102)	0	0	NA	NA	NA	NA	NA	0	NA	11.7210981760558	NA	NA	NA	NA	1piw_1,1ps0_1,1q1n_1	NA	NA	1	NA	NA	NA	0
SSD	NA	YCR106W.YLL054C	YCR106W	YLL054C	5	5	5	4	6.64385618977472	6.49185309632967	6.61470984411521	6.66517835847897	0	0	0	0	0	0	0	NI	NI	NA	NA	NA	NA	NA	NA	NA	NA	NA	NA	NA	NA	NA	NA	NA	10.8628674334195	NA	NA	NA	NA	NA	NA	NA	NA	NA	NA	NA	0
SSD	NA	YDL104C.YKR038C	YDL104C	YKR038C	16	15	16	15	6.19562179471372	6.32192809488736	6.4757334309664	6.35755200461808	0	0	0	0	0	0	0	NI	NI	1	3	Co-crystal Structure(23620299);Co-crystal Structure(25084372);Reconstituted Complex(23620299)	0	0	NA	0	0	NA	NA	NA	NA	NA	0	0	11.8164068761339	11.7789279176961	NA	NA	4k25_1	NA	NA	1	NA	NA	NA	NA	0
SSD	NA	YDL113C.YDR425W	YDL113C	YDR425W	18	16	18	17	6.3388598208205	6.40065209302451	6.89067985676233	7.72109918870719	0	0	0	0	1	0	1	HM	1HM	NA	NA	NA	NA	NA	NA	NA	NA	NA	NA	NA	NA	NA	NA	NA	NA	11.3370587339287	NA	NA	NA	NA	NA	NA	NA	NA	NA	NA	0
SSD	NA	YDL125C.YDR305C	YDL125C	YDR305C	18	13	15	17	6.4178278454199	6.44294349584873	11.333714426094	7.81378119121704	0	0	0	1	1	0	2	HM	2HM	1	2	Affinity Capture-Western(10958787);PCA(18467557)	1	1	PCA(18467557)	0	0	NA	89792	24603	NA	NA	1	0	15.5560999503022	12.2993369041227	NA	NA	NA	NA	NA	NA	NA	NA	NA	NA	0
SSD	NA	YDL164C.YOR005C	YDL164C	YOR005C	12	14	15	14	6.27609437977858	6.27609437977858	6.4093909361377	6.39231742277876	0	0	0	0	0	0	0	NI	NI	NA	NA	NA	NA	NA	NA	NA	NA	NA	NA	NA	NA	NA	NA	NA	12.1680350499948	11.7584833490856	NA	NA	NA	NA	NA	NA	NA	NA	NA	1z56_1	0
SSD	NA	YDR074W.YMR261C	YDR074W	YMR261C	18	18	18	18	10.9166259222112	9.88417051910844	9.96434086779242	10.7984718011016	1	1	1	1	1	2	2	HM&HET	2HM&HET	1	1	Two-hybrid(9194697)	1	2	PCA(18467557);PCA(22615397)	1	5	Affinity Capture-MS(16429126);Affinity Capture-MS(16554755);Affinity Capture-MS(20489023);Two-hybrid(9194697)	NA	112200	NA	NA	NA	1	14.4643329396199	14.8612949984061	NA	NA	NA	NA	NA	NA	NA	NA	NA	NA	0
SSD	NA	YDR109C.YNL249C	YDR109C	YNL249C	16	16	15	18	6.16992500144231	6.30366515687481	6.52356195605701	6.21835577106861	0	0	0	0	0	0	0	NI	NI	0	0	NA	1	1	Two-hybrid(18719252)	0	0	NA	NA	NA	NA	NA	NA	0	NA	11.4583217073446	NA	NA	NA	NA	NA	NA	NA	NA	NA	NA	0
SSD	NA	YDR191W.YOR025W	YDR191W	YOR025W	18	16	17	17	6.39231742277876	6.31262611087344	6.02236781302845	6.32192809488736	0	0	0	0	0	0	0	NI	NI	NA	NA	NA	NA	NA	NA	NA	NA	NA	NA	NA	NA	NA	NA	NA	10.4094252554888	11.3528519421179	NA	NA	NA	NA	NA	NA	NA	NA	NA	NA	0
SSD	NA	YDR197W.YHR063C	YDR197W	YHR063C	15	17	16	18	6.10852445677817	6.22881869049588	6.35755200461808	11.1484765821783	0	0	0	0	1	0	1	HM	1HM	0	0	NA	1	2	Affinity Capture-MS(22940862);PCA(18467557)	0	0	NA	NA	73879	NA	NA	NA	NA	NA	NA	NA	NA	NA	NA	NA	NA	NA	NA	NA	NA	0
SSD	NA	YDR214W.YNL281W	YDR214W	YNL281W	18	16	14	16	7.11373276475084	7.04439411935845	8.36193710943195	6.7614133499629	1	1	1	1	0	2	1	HM&HET	1HM&HET	1	1	Affinity Capture-Western(24614167)	0	0	NA	1	2	Co-crystal Structure(14739935);Two-hybrid(12604615)	NA	NA	NA	NA	NA	1	13.2426874575579	12.6804894967099	NA	NA	NA	NA	NA	NA	NA	NA	1usv_1	NA	1
SSD	NA	YDR244W.YMR018W	YDR244W	YMR018W	18	18	18	18	6.20945336562895	6.13660640492717	6.04439411935845	6.06608919045777	0	0	0	0	0	0	0	NI	NI	1	1	PCA(12876220)	0	0	NA	0	0	NA	NA	NA	NA	NA	NA	0	NA	10.6271221817669	NA	NA	NA	NA	NA	NA	NA	NA	NA	NA	0
SSD	NA	YDR245W.YJL183W	YDR245W	YJL183W	15	14	13	15	6.06608919045777	6.4093909361377	6.12928301694497	5.70043971814109	0	0	0	0	0	0	0	NI	NI	0	0	NA	1	1	Affinity Capture-MS(22940862)	1	5	Affinity Capture-MS(16429126);Affinity Capture-Western(10037752);Two-hybrid(18719252)	NA	NA	NA	NA	NA	0	NA	9.53546140066299	NA	NA	NA	NA	NA	NA	NA	NA	NA	NA	0
SSD	NA	YDR284C.YDR503C	YDR284C	YDR503C	17	18	18	18	6.4093909361377	6.3037807481771	10.6411485974112	10.4696418172395	0	0	0	1	1	0	2	HM	2HM	1	3	PCA(18467557);PCA(22615397);Two-hybrid(18719252)	1	1	PCA(18467557)	0	0	NA	47574	35471	NA	NA	1	1	14.4138847524377	15.028061446783	NA	NA	NA	NA	NA	NA	NA	NA	NA	NA	0
SSD	NA	YDR373W.YKL190W	YDR373W	YKL190W	15	15	14	14	6.37503943134692	6.22881869049588	6.20945336562895	6.60731134315117	0	0	0	0	0	0	0	NI	NI	NA	NA	NA	NA	NA	NA	NA	NA	NA	NA	NA	NA	NA	NA	NA	11.2622981164282	NA	NA	NA	NA	NA	NA	NA	NA	NA	NA	NA	0
SSD	NA	YDR382W.YOL039W	YDR382W	YOL039W	18	18	18	18	11.0660891904578	10.9188632372746	10.9686667931952	10.9143851321554	1	1	1	1	1	2	2	HM&HET	2HM&HET	1	1	Affinity Capture-Western(17040491)	1	1	Affinity Capture-Western(17040491)	1	3	Affinity Capture-Western(14617190);Affinity Capture-Western(17040491);Two-hybrid(20225338)	NA	NA	NA	NA	NA	NA	15.6865498619674	NA	NA	NA	NA	4v6i_1	NA	NA	1	NA	NA	NA	0
SSD	NA	YDR399W.YJR133W	YDR399W	YJR133W	14	15	14	15	6.13951506822482	9.94544383637791	8.10178871048598	10.8564255286255	0	1	1	1	1	1	2	HM&HET	2HM&HET	1	2	Co-crystal Structure(22610485);Two-hybrid(18719252)	1	1	PCA(18467557)	0	0	NA	NA	70374	NA	NA	0	1	11.3196650544375	14.5606831696412	NA	NA	2jky_1,2jkz_1,2xbu_1	NA	NA	1	NA	NA	NA	NA	0
SSD	NA	YDR461W.YNL145W	YDR461W	YNL145W	5	4	5	5	6.70043971814109	6.9305434529977	6.62935662007961	6.84549005094437	0	1	1	0	0	1	0	HET	HET	NA	NA	NA	NA	NA	NA	NA	NA	NA	NA	NA	NA	NA	NA	NA	NA	10.8085444818046	NA	NA	NA	NA	NA	NA	NA	NA	NA	NA	0
SSD	NA	YDR523C.YHR102W	YDR523C	YHR102W	18	18	17	16	6.12928301694497	6.2667865406949	6.16992500144231	6.02236781302845	0	0	0	0	0	0	0	NI	NI	NA	NA	NA	NA	NA	NA	NA	NA	NA	NA	NA	NA	NA	NA	NA	10.4272698540753	9.8364569394091	NA	NA	NA	NA	NA	NA	NA	NA	NA	NA	0
SSD	NA	YDR525W-A.YJL151C	YDR525W-A	YJL151C	20	20	20	20	9.81937526792989	9.79825322338296	9.88185419476824	9.76404007052167	1	1	1	1	1	2	2	HM&HET	2HM&HET	0	0	NA	1	1	PCA(18467557)	0	0	NA	NA	107178	NA	NA	0	NA	6.92782358301363	NA	NA	NA	NA	NA	NA	NA	NA	NA	NA	NA	0
SSD	NA	YEL007W.YHR177W	YEL007W	YHR177W	5	5	5	5	6.4594316186373	6.39231742277876	7.23840473932508	6.62935662007961	0	0	0	1	0	0	1	HM	1HM	1	1	Reconstituted Complex(28027291)	0	0	NA	0	0	NA	NA	NA	NA	NA	0	0	12.2667380634542	11.7022348620813	NA	NA	NA	NA	NA	NA	NA	NA	NA	NA	0
SSD	NA	YEL064C.YER119C	YEL064C	YER119C	15	18	16	12	6	6.16992500144231	6.2667865406949	6.20932162468795	0	0	0	0	0	0	0	NI	NI	NA	NA	NA	NA	NA	NA	NA	NA	NA	NA	NA	NA	NA	NA	NA	11.6130692966346	11.3564407431545	NA	NA	NA	NA	NA	NA	NA	NA	NA	NA	0
SSD	NA	YEL066W.YPR193C	YEL066W	YPR193C	5	5	4	5	6.52356195605701	6.71424551766612	9.33982251617285	6.58496250072116	0	0	0	1	0	0	1	HM	1HM	1	3	Biochemical Activity(23775086);Two-hybrid(11283351);Two-hybrid(23775086)	1	4	Co-crystal Structure(10600387);Reconstituted Complex(10600387);Two-hybrid(18719252);Two-hybrid(23775086)	0	0	NA	NA	NA	NA	NA	1	NA	13.9936264483489	NA	NA	NA	NA	1qsm_1,1qso_1	NA	NA	1	NA	NA	NA	0
SSD	NA	YER113C.YLR083C	YER113C	YLR083C	15	18	18	12	6.4594316186373	6.12928301694497	9.08746284125034	6.30366515687481	0	0	0	1	0	0	1	HM	1HM	NA	NA	NA	NA	NA	NA	NA	NA	NA	NA	NA	NA	NA	NA	NA	NA	12.5538726747399	NA	NA	NA	NA	NA	NA	NA	NA	NA	NA	0
SSD	NA	YER159C.YOR358W	YER159C	YOR358W	15	14	15	15	6.12928301694497	6.18982455888002	5.93073733756289	6.28540221886225	0	0	0	0	0	0	0	NI	NI	NA	NA	NA	NA	NA	NA	NA	NA	NA	NA	NA	NA	NA	NA	NA	10.7229413775747	11.129193159188	NA	NA	NA	NA	NA	NA	NA	NA	NA	NA	0
SSD	NA	YER166W.YMR162C	YER166W	YMR162C	14	18	18	14	6.4178278454199	6.31285442153223	10.1189410727235	6.17960024256682	0	0	0	1	0	0	1	HM	1HM	1	1	PCA(18467557)	0	0	NA	0	0	NA	37166	NA	NA	NA	1	0	14.3270409469404	11.3922970560015	NA	NA	NA	NA	NA	NA	NA	NA	NA	NA	0
SSD	NA	YFL011W.YMR011W	YFL011W	YMR011W	5	5	5	5	6.52356195605701	6.59991284218713	6.76818432477693	7.98868468677217	0	0	0	0	1	0	1	HM	1HM	NA	NA	NA	NA	NA	NA	NA	NA	NA	NA	NA	NA	NA	NA	NA	7.37527499048924	NA	NA	NA	NA	NA	NA	NA	NA	NA	NA	NA	0
SSD	NA	YFL018C.YPL091W	YFL018C	YPL091W	15	14	15	15	6.22881869049588	6.24792751344359	6.18982455888002	10.2609195336629	0	0	0	0	1	0	1	HM	1HM	0	0	NA	1	2	PCA(18467557);Protein-peptide(11967834)	0	0	NA	NA	68195	NA	NA	0	1	11.6506354032574	14.7119973712864	NA	NA	1jeh_1,1v59_1	NA	NA	1	NA	NA	NA	NA	0
SSD	NA	YFL054C.YLL043W	YFL054C	YLL043W	11	11	11	12	6.52356195605701	6.49185309632967	8.38370429247405	10.121976886239	0	0	0	1	1	0	2	HM	2HM	0	0	NA	1	2	Affinity Capture-Western(22030956);PCA(18467557)	0	0	NA	NA	31128	NA	NA	1	1	12.8763881266505	14.596699937781	NA	NA	NA	NA	NA	NA	NA	NA	NA	NA	0
SSD	NA	YGL006W.YGL167C	YGL006W	YGL167C	20	19	20	18	9.0901099910851	5.85798099512757	9.25264798497323	5.89435916634523	1	0	1	1	0	1	1	HM&HET	1HM&HET	0	0	NA	1	1	Affinity Capture-MS(22940862)	0	0	NA	76636	NA	NA	NA	1	NA	14.6434587844419	NA	NA	NA	NA	NA	NA	NA	NA	NA	NA	NA	0
SSD	NA	YGL080W.YHR162W	YGL080W	YHR162W	15	17	16	13	6.12928301694497	6.20945336562895	6.37336212201292	6.52356195605701	0	0	0	0	0	0	0	NI	NI	1	1	Affinity Capture-Western(24244496)	1	2	Affinity Capture-Western(22628558)	1	7	Affinity Capture-MS(22628558);Affinity Capture-Western(22628554);Affinity Capture-Western(22628558);Affinity Capture-Western(24244496);Affinity Capture-Western(25672363)	NA	NA	NA	NA	NA	0	NA	11.6181598254729	NA	NA	NA	NA	NA	NA	NA	NA	NA	NA	0
SSD	NA	YGL255W.YLR130C	YGL255W	YLR130C	5	5	5	5	6.79441586635011	6.55458885167764	6.84549005094437	6.53915881110803	1	0	1	0	0	1	0	HET	HET	NA	NA	NA	NA	NA	NA	NA	NA	NA	NA	NA	NA	NA	NA	NA	11.4075737753784	6.88409216238846	NA	NA	NA	NA	NA	NA	NA	NA	NA	NA	0
SSD	NA	YGR015C.YGR031W	YGR015C	YGR031W	16	16	18	14	6.33985000288462	6.06608919045777	6.31285442153223	6.30366515687481	0	0	0	0	0	0	0	NI	NI	NA	NA	NA	NA	NA	NA	NA	NA	NA	NA	NA	NA	NA	NA	NA	11.3970873431155	11.3107511880331	NA	NA	NA	NA	NA	NA	NA	NA	NA	NA	0
SSD	NA	YGR032W.YMR306W	YGR032W	YMR306W	15	13	15	13	6.35755200461808	6.18982455888002	6.4093909361377	6.2667865406949	0	0	0	0	0	0	0	NI	NI	NA	NA	NA	NA	NA	NA	NA	NA	NA	NA	NA	NA	NA	NA	NA	11.1608392460368	11.819102161299	NA	NA	NA	NA	NA	NA	NA	NA	NA	NA	0
SSD	NA	YGR110W.YLR099C	YGR110W	YLR099C	15	16	18	18	6.37503943134692	6.3662957179825	6.16992500144231	6.27537339269162	0	0	0	0	0	0	0	NI	NI	NA	NA	NA	NA	NA	NA	NA	NA	NA	NA	NA	NA	NA	NA	NA	NA	11.6468330643925	NA	NA	NA	NA	NA	NA	NA	NA	NA	NA	0
SSD	NA	YGR121C.YNL142W	YGR121C	YNL142W	15	18	18	15	10.7797193551434	10.9686667931952	10.7176764230664	11.6492561775173	1	1	1	1	1	2	2	HM&HET	2HM&HET	0	0	NA	1	2	Affinity Capture-Western(18434596);Co-crystal Structure(27088325)	0	0	NA	NA	NA	NA	NA	1	NA	14.8278138315482	15.8170692080672	NA	NA	NA	5aex_1	NA	NA	1	NA	NA	NA	0
SSD	NA	YGR163W.YML121W	YGR163W	YML121W	17	17	18	18	7	8.25738784269265	9.5352753766208	10.3253054550897	1	1	1	1	1	2	2	HM&HET	2HM&HET	1	2	Reconstituted Complex(16732272)	1	8	Affinity Capture-Western(10388807);PCA(18467557);PCA(22615397);Reconstituted Complex(16143306);Reconstituted Complex(16732272);Two-hybrid(10688190)	1	15	Affinity Capture-MS(16732272);Affinity Capture-Western(19374031);Affinity Capture-Western(23123112);Affinity Capture-Western(24702707);Affinity Capture-Western(26206314);Co-crystal Structure(21816923);Co-crystal Structure(22807443);Reconstituted Complex(16143306);Reconstituted Complex(16732272);Reconstituted Complex(19374031);Two-hybrid(19374031);Two-hybrid(24702707)	NA	32674	NA	NA	1	1	13.7522141007456	14.4360563912396	NA	NA	NA	NA	3r7w_1,4arz_1	NA	NA	1	NA	NA	0
SSD	NA	YGR203W.YPR200C	YGR203W	YPR200C	16	13	14	18	6.22881869049588	6.24792751344359	6.18982455888002	6.11860498037751	0	0	0	0	0	0	0	NI	NI	NA	NA	NA	NA	NA	NA	NA	NA	NA	NA	NA	NA	NA	NA	NA	NA	11.1960769412889	NA	NA	3f4a_1	NA	NA	1	NA	NA	NA	NA	0
SSD	NA	YGR240C.YMR205C	YGR240C	YMR205C	18	18	18	18	10.9957671508778	10.967226258836	10.9314762338868	10.8017083589165	1	1	1	1	1	2	2	HM&HET	2HM&HET	1	2	Co-crystal Structure(12051897);Two-hybrid(18719252)	0	0	NA	1	7	Affinity Capture-MS(11805826);Affinity Capture-MS(11805837);Affinity Capture-MS(16429126);Affinity Capture-MS(16554755);Affinity Capture-Western(20826334);PCA(18313953);Two-hybrid(18719252)	NA	NA	NA	NA	NA	NA	NA	NA	NA	NA	3o8o_1	3o8o_1	3o8o_1	1	1	1	NA	NA	0
SSD	NA	YHR028C.YOR219C	YHR028C	YOR219C	13	15	15	15	6.02236781302845	5.97727992349992	6.02236781302845	6.04439411935845	0	0	0	0	0	0	0	NI	NI	NA	NA	NA	NA	NA	NA	NA	NA	NA	NA	NA	NA	NA	NA	NA	NA	NA	NA	NA	NA	NA	NA	NA	NA	NA	3kl4_1	NA	1
SSD	NA	YHR030C.YPR054W	YHR030C	YPR054W	16	14	16	16	5.9305434529977	6.12928301694497	5.55426222838909	6.285283644436	0	0	0	0	0	0	0	NI	NI	1	2	Affinity Capture-Western(17397108);Affinity Capture-Western(28007574)	1	1	Biochemical Activity(23207907)	1	2	Affinity Capture-MS(11805837)	NA	NA	NA	NA	NA	0	8.7528398840139	11.3710227003923	NA	NA	NA	NA	NA	NA	NA	NA	NA	NA	0
SSD	NA	YHR043C.YHR044C	YHR043C	YHR044C	16	16	14	18	6.30273975903083	6.23811995316193	6.31285442153223	6.1598360604735	0	0	0	0	0	0	0	NI	NI	NA	NA	NA	NA	NA	NA	NA	NA	NA	NA	NA	NA	NA	NA	NA	12.1347532681523	11.8096281900282	NA	NA	NA	NA	NA	NA	NA	NA	NA	NA	0
SSD	NA	YHR047C.YIL137C	YHR047C	YIL137C	15	15	13	15	6.06608919045777	6.06608919045777	6.28540221886225	7.3037807481771	0	0	0	0	1	0	1	HM	1HM	0	0	NA	1	1	Affinity Capture-MS(27580715)	0	0	NA	NA	NA	NA	NA	NA	NA	NA	NA	NA	NA	NA	NA	NA	NA	NA	NA	NA	NA	0
SSD	NA	YHR198C.YHR199C	YHR198C	YHR199C	15	18	16	15	6.32192809488736	6.3037807481771	6.4594316186373	6.24792751344359	0	0	0	0	0	0	0	NI	NI	0	0	NA	1	1	Affinity Capture-MS(22940862)	0	0	NA	NA	NA	NA	NA	0	0	11.5513798506312	11.2315356523534	NA	NA	NA	NA	NA	NA	NA	NA	NA	NA	0
SSD	NA	YIL014C-A.YIL102C	YIL014C-A	YIL102C	4	4	5	5	6.62928301694497	6.66531841236164	6.55458885167764	6.59991284218713	0	0	0	0	0	0	0	NI	NI	NA	NA	NA	NA	NA	NA	NA	NA	NA	NA	NA	NA	NA	NA	NA	11.1389026392234	10.9899791125049	NA	NA	NA	NA	NA	NA	NA	NA	NA	NA	0
SSD	NA	YIL035C.YOR061W	YIL035C	YOR061W	15	17	16	17	6.20945336562895	6.2667865406949	6.28540221886225	7.12928301694497	0	0	0	0	1	0	1	HM	1HM	1	3	Affinity Capture-MS(14759368);Biochemical Activity(27143358)	1	2	Affinity Capture-MS(14759368)	1	12	Affinity Capture-MS(11805837);Affinity Capture-MS(14759368);Affinity Capture-MS(16429126);Affinity Capture-MS(16554755);Affinity Capture-MS(20489023);Affinity Capture-Western(25268174);Two-hybrid(27818142)	NA	NA	NA	NA	0	1	11.3817455989802	12.9968732637251	4fi1_1,4jqe_1,4jr7_1,4mwh_1	NA	4lfi_1	NA	NA	1	NA	NA	NA	NA	0
SSD	NA	YIL169C.YOL155C	YIL169C	YOL155C	5	5	5	5	5.04439411935845	6.53915881110803	5.83289001416474	6.5077946401987	0	0	0	0	0	0	0	NI	NI	NA	NA	NA	NA	NA	NA	NA	NA	NA	NA	NA	NA	NA	NA	NA	NA	NA	NA	NA	NA	NA	NA	NA	NA	NA	NA	NA	0
SSD	NA	YJL016W.YNL278W	YJL016W	YNL278W	17	17	18	18	6.37503943134692	6.39231742277876	9.60917873814198	6.37503943134692	0	0	0	1	0	0	1	HM	1HM	NA	NA	NA	NA	NA	NA	NA	NA	NA	NA	NA	NA	NA	NA	NA	13.7258357833038	12.1660875399699	NA	NA	NA	NA	NA	NA	NA	NA	NA	NA	0
SSD	NA	YJL037W.YJL038C	YJL037W	YJL038C	14	15	13	14	6.28540221886225	6.14974711950468	6.22881869049588	6.2667865406949	0	0	0	0	0	0	0	NI	NI	NA	NA	NA	NA	NA	NA	NA	NA	NA	NA	NA	NA	NA	NA	NA	NA	11.8562303344789	NA	NA	NA	NA	NA	NA	NA	NA	NA	NA	0
SSD	NA	YJL057C.YOL016C	YJL057C	YOL016C	18	16	16	18	6.32181537553086	6.10852445677817	6.34870100375135	7.24792751344359	0	0	0	0	1	0	1	HM	1HM	NA	NA	NA	NA	NA	NA	NA	NA	NA	NA	NA	NA	NA	NA	NA	12.1514288427366	12.1199763727773	NA	NA	NA	NA	NA	NA	NA	NA	NA	NA	0
SSD	NA	YJL102W.YLR069C	YJL102W	YLR069C	18	15	16	16	6.28540221886225	6.24792751344359	6.26629971933649	6.16992500144231	0	0	0	0	0	0	0	NI	NI	NA	NA	NA	NA	NA	NA	NA	NA	NA	NA	NA	NA	NA	NA	NA	11.6472962125762	11.759732705501	NA	NA	NA	NA	NA	NA	NA	NA	NA	NA	0
SSD	NA	YJL194W.YML065W	YJL194W	YML065W	15	14	15	14	6.12928301694497	6.10837292909765	6.16992500144231	6.1598360604735	0	0	0	0	0	0	0	NI	NI	0	0	NA	1	2	Affinity Capture-MS(17880717);Affinity Capture-MS(20595233)	1	7	Affinity Capture-Western(10075735);Reconstituted Complex(10075735);Reconstituted Complex(18647841);Reconstituted Complex(26456755);Reconstituted Complex(28191893);Two-hybrid(22421151)	NA	NA	NA	NA	0	0	11.5960545832348	11.5521334845808	NA	NA	NA	1m4z_1	5udb_1,5v8f_1	NA	1	1	NA	1zhi_1	0
SSD	NA	YJL219W.YOL156W	YJL219W	YOL156W	5	5	5	5	5.35755200461808	6.7279204545632	6.76818432477693	4.70043971814109	0	0	0	0	0	0	0	NI	NI	NA	NA	NA	NA	NA	NA	NA	NA	NA	NA	NA	NA	NA	NA	NA	11.2787334868576	9.59769451488741	NA	NA	NA	NA	NA	NA	NA	NA	NA	NA	0
SSD	NA	YKL046C.YMR238W	YKL046C	YMR238W	14	15	15	13	6.90075314331822	6.8073549220576	6.7279204545632	7.88264304936184	1	1	1	0	1	2	1	HM&HET	1HM&HET	0	0	NA	1	1	Affinity Capture-MS(22940862)	0	0	NA	NA	NA	NA	NA	NA	1	NA	13.1681945741049	NA	NA	NA	NA	NA	NA	NA	NA	NA	NA	0
SSD	NA	YKL140W.YLR020C	YKL140W	YLR020C	16	15	18	14	6.6437840514157	6.06608919045777	11.0230612497353	5.95419631038687	0	0	0	1	0	0	1	HM	1HM	1	1	PCA(18467557)	0	0	NA	0	0	NA	65490	NA	NA	NA	1	0	15.3271240331493	11.52974394184	NA	NA	NA	NA	NA	NA	NA	NA	NA	NA	0
SSD	NA	YKL166C.YPL203W	YKL166C	YPL203W	18	18	17	18	6.23811995316193	6.32192809488736	6.4757334309664	7.8008998999203	0	0	0	0	1	0	1	HM	1HM	1	1	Two-hybrid(10688190)	1	2	Biochemical Activity(16319894)	1	7	Affinity Capture-MS(11805826);Affinity Capture-MS(11805837);Affinity Capture-MS(20489023);Biochemical Activity(12024012);Biochemical Activity(16319894);Two-hybrid(12024012)	NA	NA	NA	NA	0	0	11.157853407242	10.0582735145088	NA	NA	NA	NA	NA	NA	NA	NA	NA	NA	0
SSD	NA	YKL188C.YPL147W	YKL188C	YPL147W	5	5	5	5	6.39231742277876	6.68650052718322	6.5077946401987	6.55458885167764	0	0	0	0	0	0	0	NI	NI	1	1	Two-hybrid(25118695)	0	0	NA	1	3	Affinity Capture-Western(25118695);Affinity Capture-Western(8876235);Two-hybrid(25118695)	NA	NA	NA	NA	0	NA	11.4915604765768	NA	NA	NA	NA	NA	NA	NA	NA	NA	NA	NA	0
SSD	NA	YKL197C.YNL329C	YKL197C	YNL329C	17	18	17	20	6.06608919045777	8.49984588708321	6.14974711950468	7.84234691952066	0	1	1	0	1	1	1	HM&HET	1HM&HET	NA	NA	NA	NA	NA	NA	NA	NA	NA	NA	NA	NA	22811	NA	NA	NA	13.5359950835319	NA	NA	NA	NA	NA	NA	NA	NA	NA	NA	0
SSD	NA	YLR144C.YNR067C	YLR144C	YNR067C	4	5	5	5	6.75482565558904	6.70043971814109	6.6724253419715	6.83289001416474	0	0	0	0	0	0	0	NI	NI	NA	NA	NA	NA	NA	NA	NA	NA	NA	NA	NA	NA	NA	NA	NA	NA	11.8720980846686	NA	NA	NA	NA	NA	NA	NA	NA	NA	NA	0
SSD	NA	YLR284C.YOR180C	YLR284C	YOR180C	17	16	16	18	6.20945336562895	6.04439411935845	6.22881869049588	6.16992500144231	0	0	0	0	0	0	0	NI	NI	0	0	NA	0	0	NA	1	2	Two-hybrid(10381339);Two-hybrid(10688190)	NA	NA	NA	NA	NA	NA	NA	NA	NA	NA	NA	NA	NA	NA	NA	NA	NA	NA	0
SSD	NA	YLR307W.YLR308W	YLR307W	YLR308W	18	16	17	14	6.1598360604735	6.08730682361797	6.14974711950468	6.16992500144231	0	0	0	0	0	0	0	NI	NI	NA	NA	NA	NA	NA	NA	NA	NA	NA	NA	NA	NA	NA	NA	NA	11.6551739493226	10.7330516769534	NA	NA	NA	NA	NA	NA	NA	NA	NA	NA	0
SSD	NA	YLR361C.YOR137C	YLR361C	YOR137C	15	15	14	18	6.14974711950468	6.06608919045777	6.22881869049588	5.49185309632967	0	0	0	0	0	0	0	NI	NI	NA	NA	NA	NA	NA	NA	NA	NA	NA	NA	NA	NA	NA	NA	NA	10.8617471509013	NA	NA	NA	NA	NA	NA	NA	NA	NA	NA	NA	0
SSD	NA	YMR042W.YMR043W	YMR042W	YMR043W	15	14	14	15	6.22881869049588	6.08746284125034	6.20945336562895	8.67595703294175	0	0	0	0	1	0	1	HM	1HM	0	0	NA	1	2	Two-hybrid(10632874)	1	4	Affinity Capture-Western(15289616);Two-hybrid(10632874);Two-hybrid(12138185)	NA	NA	NA	NA	0	1	10.2797109525793	13.4244465008898	NA	NA	NA	1mnm_1	NA	NA	1	NA	NA	NA	0
SSD	NA	YMR054W.YOR270C	YMR054W	YOR270C	14	14	18	15	6.45099909283425	6.39231742277876	6.37503943134692	6.79441586635011	0	0	0	0	0	0	0	NI	NI	0	0	NA	1	3	Affinity Capture-Western(19081055);Protein-peptide(18307317);Reconstituted Complex(22367203)	1	1	Affinity Capture-Western(17565997)	NA	NA	NA	NA	0	0	11.3861578911123	12.2083556045539	NA	2nvj_1,5i1m_1	NA	NA	NA	NA	0	NA	NA	3j9t_1,3j9u_1,3j9v_1,5tj5_1,5vox_1,5voy_1,5voz_1	0
SSD	NA	YMR113W.YOR241W	YMR113W	YOR241W	17	17	18	17	6.28540221886225	6.32192809488736	6.12913578814143	7.66533591718518	0	0	0	0	1	0	1	HM	1HM	0	0	NA	1	1	Affinity Capture-MS(22940862)	0	0	NA	NA	NA	NA	NA	0	1	11.9161924802853	13.2059357355686	NA	NA	NA	NA	NA	NA	NA	NA	NA	NA	0
SSD	NA	YAL007C.YDL018C	YAL007C	YDL018C	NA	NA	NA	NA	NA	NA	NA	NA	NA	NA	NA	NA	NA	NA	NA	NA	NA	0	0	NA	1	1	Affinity Capture-MS(22940862)	1	2	Affinity Capture-MS(24217251)	NA	NA	NA	NA	NA	NA	8.97495893960153	NA	NA	NA	NA	NA	NA	NA	NA	NA	NA	NA	0
SSD	NA	YAL039C.YKL087C	YAL039C	YKL087C	NA	NA	NA	NA	NA	NA	NA	NA	NA	NA	NA	NA	NA	NA	NA	NA	NA	1	1	Two-hybrid(22257001)	0	0	NA	0	0	NA	NA	NA	NA	NA	0	NA	12.129474771907	NA	NA	NA	NA	NA	NA	NA	NA	NA	NA	NA	0
SSD	NA	YAL060W.YAL061W	YAL060W	YAL061W	NA	NA	NA	NA	NA	NA	NA	NA	NA	NA	NA	NA	NA	NA	NA	NA	NA	0	0	NA	0	0	NA	1	1	Affinity Capture-MS(16554755)	NA	NA	NA	NA	NA	0	15.2072418958157	6.98271178290506	NA	NA	NA	NA	NA	NA	NA	NA	NA	NA	0
SSD	NA	YAR002C-A.YGL200C	YAR002C-A	YGL200C	NA	NA	NA	NA	NA	NA	NA	NA	NA	NA	NA	NA	NA	NA	NA	NA	NA	1	1	PCA(18467557)	1	1	PCA(16093310)	1	7	Affinity Capture-MS(11805826);Affinity Capture-MS(16429126);Affinity Capture-MS(16554755);Affinity Capture-MS(24217251);Affinity Capture-Western(10359606);Affinity Capture-Western(24217251)	43383	NA	NA	NA	NA	0	NA	6.85141100588852	NA	NA	NA	NA	NA	NA	NA	NA	NA	NA	0
SSD	NA	YBL002W.YDR224C	YBL002W	YDR224C	NA	NA	NA	NA	NA	NA	NA	NA	NA	NA	NA	NA	NA	NA	NA	NA	NA	1	1	Affinity Capture-MS(22199229)	0	0	NA	1	2	Affinity Capture-MS(16554755);Affinity Capture-MS(22199229)	NA	NA	NA	NA	NA	0	12.806682064921	6.78788778993738	NA	NA	NA	NA	NA	NA	NA	NA	NA	NA	0
SSD	NA	YBL030C.YMR056C	YBL030C	YMR056C	NA	NA	NA	NA	NA	NA	NA	NA	NA	NA	NA	NA	NA	NA	NA	NA	NA	0	0	NA	0	0	NA	1	1	Affinity Capture-MS(18779372)	NA	NA	NA	NA	NA	0	NA	11.6547760625246	4c9g_1,4c9h_1	NA	NA	NA	NA	0	NA	NA	NA	NA	0
SSD	NA	YBL032W.YBR233W	YBL032W	YBR233W	NA	NA	NA	NA	NA	NA	NA	NA	NA	NA	NA	NA	NA	NA	NA	NA	NA	0	0	NA	1	1	Two-hybrid(18719252)	0	0	NA	NA	NA	NA	NA	NA	0	15.8008730680112	6.52407312710978	NA	NA	NA	NA	NA	NA	NA	NA	NA	NA	0
SSD	NA	YBL064C.YML028W	YBL064C	YML028W	NA	NA	NA	NA	NA	NA	NA	NA	NA	NA	NA	NA	NA	NA	NA	NA	NA	1	2	Reconstituted Complex(18552404);Reconstituted Complex(26159064)	1	7	Affinity Capture-MS(22940862);Affinity Capture-Western(19106090);Co-crystal Structure(18725414);Co-crystal Structure(22985967);Reconstituted Complex(19106090);Reconstituted Complex(26335398);Two-hybrid(18719252)	0	0	NA	NA	NA	NA	NA	0	NA	12.350219329893	15.7611210302332	NA	NA	NA	NA	NA	NA	NA	NA	NA	NA	0
SSD	NA	YBR009C.YNL030W	YBR009C	YNL030W	NA	NA	NA	NA	NA	NA	NA	NA	NA	NA	NA	NA	NA	NA	NA	NA	NA	0	0	NA	1	1	Affinity Capture-MS(22199229)	1	3	Affinity Capture-MS(16554755);Affinity Capture-MS(22199229);PCA(18467557)	NA	NA	111111	NA	NA	0	NA	6.94017440407801	NA	NA	NA	NA	NA	NA	NA	NA	NA	NA	0
SSD	NA	YBR015C.YJL186W	YBR015C	YJL186W	NA	NA	NA	NA	NA	NA	NA	NA	NA	NA	NA	NA	NA	NA	NA	NA	NA	1	1	Affinity Capture-MS(22940862)	0	0	NA	0	0	NA	NA	NA	NA	NA	0	0	11.0292984563928	7.19753273899887	NA	NA	NA	NA	NA	NA	NA	NA	NA	NA	0
SSD	NA	YBR072W.YDR171W	YBR072W	YDR171W	NA	NA	NA	NA	NA	NA	NA	NA	NA	NA	NA	NA	NA	NA	NA	NA	NA	1	4	Protein-peptide(11967834);Reconstituted Complex(10581247);Reconstituted Complex(18243115);Two-hybrid(18719252)	1	4	Protein-peptide(11967834);Reconstituted Complex(8576246);Two-hybrid(18719252);Two-hybrid(8576246)	0	0	NA	NA	NA	NA	NA	NA	NA	14.4016699852048	NA	NA	NA	NA	NA	NA	NA	NA	NA	NA	NA	0
SSD	NA	YCL026C-A.YCL026C-B	YCL026C-A	YCL026C-B	NA	NA	NA	NA	NA	NA	NA	NA	NA	NA	NA	NA	NA	NA	NA	NA	NA	1	1	Co-crystal Structure(25864423)	0	0	NA	0	0	NA	NA	NA	NA	NA	NA	0	NA	6.86952109984489	NA	NA	NA	NA	NA	NA	NA	NA	NA	NA	0
SSD	NA	YCR009C.YDR388W	YCR009C	YDR388W	NA	NA	NA	NA	NA	NA	NA	NA	NA	NA	NA	NA	NA	NA	NA	NA	NA	0	0	NA	1	9	Affinity Capture-Western(11096097);PCA(18467557);PCA(20610658);Two-hybrid(10388809);Two-hybrid(10992286);Two-hybrid(11096097);Two-hybrid(11489916)	1	25	Affinity Capture-MS(11805837);Affinity Capture-MS(16429126);Affinity Capture-MS(16554755);Affinity Capture-Western(11096097);Affinity Capture-Western(16394103);Affinity Capture-Western(20826334);Affinity Capture-Western(22082017);Affinity Capture-Western(27093085);PCA(18467557);PCA(20610658);PCA(22615397);Reconstituted Complex(16394103);Two-hybrid(10388809);Two-hybrid(10688190);Two-hybrid(1099228…	NA	46557	84492	NA	0	1	10.0191326457245	14.7558616756978	NA	NA	NA	NA	NA	NA	NA	NA	NA	NA	0
SSD	NA	YCR083W.YLR043C	YCR083W	YLR043C	NA	NA	NA	NA	NA	NA	NA	NA	NA	NA	NA	NA	NA	NA	NA	NA	NA	1	1	Co-crystal Structure(19166985)	0	0	NA	0	0	NA	NA	NA	NA	NA	NA	NA	NA	NA	NA	2i9h_1,3f3q_1	NA	NA	NA	NA	0	NA	NA	NA	0
SSD	NA	YDL007W.YDR394W	YDL007W	YDR394W	NA	NA	NA	NA	NA	NA	NA	NA	NA	NA	NA	NA	NA	NA	NA	NA	NA	0	0	NA	1	3	Two-hybrid(10688190);Two-hybrid(11595789);Two-hybrid(11742986)	1	3	Affinity Capture-MS(11805837);Affinity Capture-MS(16554755);Reconstituted Complex(26301997)	NA	NA	NA	NA	NA	0	NA	7.22878662989362	5a5b_1	5a5b_1	NA	NA	3jco_1,3jcp_1,4cr2_1,4cr3_1,4cr4_1,5mp9_1,5mpa_1,5mpb_1,5mpc_1,5wvi_1,5wvk_1	0	0	1	NA	2dzn_1,2dzo_1	0
SSD	NA	YDL010W.YPL156C	YDL010W	YPL156C	NA	NA	NA	NA	NA	NA	NA	NA	NA	NA	NA	NA	NA	NA	NA	NA	NA	1	5	Co-crystal Structure(20347849);Co-crystal Structure(27710937);Co-crystal Structure(30123389);Reconstituted Complex(18171082);Reconstituted Complex(20347849)	0	0	NA	0	0	NA	NA	NA	NA	NA	0	0	11.1054498001298	11.1664007241016	3l4n_1	NA	5j3r_1	NA	NA	1	NA	NA	NA	NA	0
SSD	NA	YDL042C.YPL015C	YDL042C	YPL015C	NA	NA	NA	NA	NA	NA	NA	NA	NA	NA	NA	NA	NA	NA	NA	NA	NA	1	4	Affinity Capture-MS(17043313);Affinity Capture-Western(9122169);Co-crystal Structure(27185881);Reconstituted Complex(16543151)	0	0	NA	0	0	NA	NA	NA	NA	NA	0	0	6.8763471209122	11.6054995026823	NA	NA	2hjh_1	1q14_1,1q17_1	NA	1	1	0	NA	1q1a_1,1szc_1,1szd_1,2od7_1,2od9_1,2qqf_2,2qqg_1	0
SSD	NA	YDL055C.YDR211W	YDL055C	YDR211W	NA	NA	NA	NA	NA	NA	NA	NA	NA	NA	NA	NA	NA	NA	NA	NA	NA	0	0	NA	1	1	Affinity Capture-MS(14759368)	0	0	NA	NA	NA	NA	NA	NA	NA	NA	NA	NA	1paq_1	NA	NA	NA	NA	0	NA	NA	NA	0
SSD	NA	YDL059C.YML032C	YDL059C	YML032C	NA	NA	NA	NA	NA	NA	NA	NA	NA	NA	NA	NA	NA	NA	NA	NA	NA	1	5	Affinity Capture-Western(11606529);Affinity Capture-Western(13679150);Two-hybrid(11606529)	1	5	Reconstituted Complex(17888746);Two-hybrid(18396468);Two-hybrid(18482582);Two-hybrid(26215801);Two-hybrid(9632824)	1	13	Affinity Capture-MS(11805837);Affinity Capture-Western(11606529);Affinity Capture-Western(13679150);Affinity Capture-Western(15454565);Affinity Capture-Western(23122649);Affinity Capture-Western(23170228);Affinity Capture-Western(24130504);PCA(27130983);Reconstituted Complex(19812039);Two-hybrid(11606529);Two-hybrid(27130983)	NA	NA	NA	NA	NA	0	NA	10.4912680862268	NA	NA	NA	NA	NA	NA	NA	NA	NA	NA	0
SSD	NA	YDL081C.YDL130W	YDL081C	YDL130W	NA	NA	NA	NA	NA	NA	NA	NA	NA	NA	NA	NA	NA	NA	NA	NA	NA	1	1	Affinity Capture-Western(17040491)	1	1	Affinity Capture-Western(17040491)	1	2	Affinity Capture-Western(14617190);Two-hybrid(20225338)	NA	NA	NA	NA	NA	NA	NA	15.8564417006098	NA	NA	5dge_1	NA	NA	1	NA	NA	NA	NA	0
SSD	NA	YDL137W.YOR094W	YDL137W	YOR094W	NA	NA	NA	NA	NA	NA	NA	NA	NA	NA	NA	NA	NA	NA	NA	NA	NA	0	0	NA	1	1	Two-hybrid(18208507)	0	0	NA	NA	21155	NA	NA	0	1	6.7062849234026	12.5179150364175	1mr3_1	NA	NA	NA	NA	0	NA	NA	NA	NA	0
SSD	NA	YDL185W.YDL227C	YDL185W	YDL227C	NA	NA	NA	NA	NA	NA	NA	NA	NA	NA	NA	NA	NA	NA	NA	NA	NA	1	1	Affinity Capture-MS(22940862)	0	0	NA	0	0	NA	NA	NA	NA	NA	NA	NA	12.8187145027108	NA	1dfa_1	NA	1vde_1	NA	NA	1	NA	NA	1lws_1,1lwt_1	NA	1
SSD	NA	YDL222C.YML052W	YDL222C	YML052W	NA	NA	NA	NA	NA	NA	NA	NA	NA	NA	NA	NA	NA	NA	NA	NA	NA	1	1	PCA(18467557)	0	0	NA	0	0	NA	82735	NA	NA	NA	1	NA	14.6180190199819	15.7767011432103	NA	NA	NA	NA	NA	NA	NA	NA	NA	NA	0
SSD	NA	YDL229W.YHR064C	YDL229W	YHR064C	NA	NA	NA	NA	NA	NA	NA	NA	NA	NA	NA	NA	NA	NA	NA	NA	NA	0	0	NA	0	0	NA	1	3	Affinity Capture-MS(19536198);Affinity Capture-MS(27001512)	NA	NA	NA	NA	0	NA	6.67180106887287	15.6889243716428	3gl1_1	NA	NA	NA	NA	0	NA	NA	NA	NA	0
SSD	NA	YDR098C.YPL059W	YDR098C	YPL059W	NA	NA	NA	NA	NA	NA	NA	NA	NA	NA	NA	NA	NA	NA	NA	NA	NA	1	2	Affinity Capture-Western(23045394);Reconstituted Complex(19715344)	0	0	NA	0	0	NA	NA	NA	NA	NA	0	0	11.3766508193764	11.1385506011376	3d6i_1	3gx8_1	NA	NA	NA	0	0	0	NA	NA	0
SSD	NA	YDR155C.YML078W	YDR155C	YML078W	NA	NA	NA	NA	NA	NA	NA	NA	NA	NA	NA	NA	NA	NA	NA	NA	NA	1	1	Affinity Capture-MS(22940862)	1	1	Affinity Capture-MS(22940862)	0	0	NA	NA	NA	NA	NA	NA	0	NA	11.8490036843914	1ist_1	NA	NA	NA	NA	0	NA	NA	1vdn_1	NA	1
SSD	NA	YDR190C.YPL235W	YDR190C	YPL235W	NA	NA	NA	NA	NA	NA	NA	NA	NA	NA	NA	NA	NA	NA	NA	NA	NA	1	3	Affinity Capture-MS(26831523);Reconstituted Complex(28591576)	1	2	Affinity Capture-MS(26831523)	1	21	Affinity Capture-MS(10952318);Affinity Capture-MS(11278922);Affinity Capture-MS(11805837);Affinity Capture-MS(16429126);Affinity Capture-MS(16554755);Affinity Capture-MS(26831523);Affinity Capture-Western(10787406);Affinity Capture-Western(18234224);Biochemical Activity(18234224);Co-crystal Structure(18234224);Co-crystal Structure(20934430);Co-crystal Structure(25636407);Co-crystal Structure(2864…	NA	NA	NA	NA	NA	0	NA	6.95971101216753	NA	NA	NA	NA	NA	NA	NA	NA	NA	NA	0
SSD	NA	YDR235W.YML046W	YDR235W	YML046W	NA	NA	NA	NA	NA	NA	NA	NA	NA	NA	NA	NA	NA	NA	NA	NA	NA	1	1	Affinity Capture-MS(29051543)	1	1	Affinity Capture-MS(29051543)	1	2	Affinity Capture-MS(16429126);Affinity Capture-MS(16554755)	NA	NA	NA	NA	NA	0	NA	9.40972470053939	NA	NA	NA	NA	NA	NA	NA	NA	NA	NA	0
SSD	NA	YDR243C.YPL119C	YDR243C	YPL119C	NA	NA	NA	NA	NA	NA	NA	NA	NA	NA	NA	NA	NA	NA	NA	NA	NA	1	1	Co-crystal Structure(25303995)	1	1	PCA(18467557)	0	0	NA	NA	41289	NA	NA	NA	1	NA	14.4310727877678	NA	NA	4w7s_1	NA	NA	1	NA	NA	NA	NA	0
SSD	NA	YDR256C.YGR088W	YDR256C	YGR088W	NA	NA	NA	NA	NA	NA	NA	NA	NA	NA	NA	NA	NA	NA	NA	NA	NA	1	1	Two-hybrid(18719252)	0	0	NA	0	0	NA	NA	NA	NA	NA	0	NA	11.9970921114925	11.4362975207109	NA	NA	1a4e_1	NA	NA	1	NA	NA	NA	NA	0
SSD	NA	YDR258C.YLL026W	YDR258C	YLL026W	NA	NA	NA	NA	NA	NA	NA	NA	NA	NA	NA	NA	NA	NA	NA	NA	NA	0	0	NA	1	15	Affinity Capture-MS(28484020);Co-crystal Structure(18160044);Co-crystal Structure(19362537);Co-crystal Structure(20404203);Co-crystal Structure(21454552);Co-crystal Structure(28619716);FRET(23141537);Reconstituted Complex(18160044);Reconstituted Complex(18197703);Reconstituted Complex(20654624);Reconstituted Complex(21454552);Reconstituted Complex(22144132);Reconstituted Complex(25620563);Reconst…	0	0	NA	NA	NA	NA	NA	0	NA	12.0647926801225	15.8708943778863	NA	5u2u_1	NA	5kne_1,5vjh_1,5vy8_1,5vy9_1,5vya_1	NA	NA	1	NA	NA	NA	0
SSD	NA	YDR292C.YPR088C	YDR292C	YPR088C	NA	NA	NA	NA	NA	NA	NA	NA	NA	NA	NA	NA	NA	NA	NA	NA	NA	1	1	Affinity Capture-MS(22940862)	0	0	NA	0	0	NA	NA	NA	NA	NA	0	NA	6.83283450667978	NA	NA	NA	NA	NA	NA	NA	NA	NA	1nrj_1	NA	1
SSD	NA	YDR294C.YMR250W	YDR294C	YMR250W	NA	NA	NA	NA	NA	NA	NA	NA	NA	NA	NA	NA	NA	NA	NA	NA	NA	1	3	Affinity Capture-MS(22940862);Affinity Capture-Western(18487605);Co-crystal Structure(18487605)	1	2	PCA(18467557);PCA(22615397)	0	0	NA	NA	81224	NA	NA	0	1	7.20678091080757	15.0583584507832	NA	NA	NA	NA	NA	NA	NA	NA	NA	NA	0
SSD	NA	YDR339C.YOR004W	YDR339C	YOR004W	NA	NA	NA	NA	NA	NA	NA	NA	NA	NA	NA	NA	NA	NA	NA	NA	NA	0	0	NA	1	2	Co-crystal Structure(24152547);Reconstituted Complex(28082392)	1	1	Reconstituted Complex(28082392)	NA	NA	NA	NA	0	NA	11.5433847821931	NA	NA	NA	NA	4mj7_1	NA	NA	1	NA	5wyj_1,5wyk_1	NA	1
SSD	NA	YDR347W.YJR101W	YDR347W	YJR101W	NA	NA	NA	NA	NA	NA	NA	NA	NA	NA	NA	NA	NA	NA	NA	NA	NA	0	0	NA	0	0	NA	1	1	Affinity Capture-MS(16429126)	NA	NA	NA	NA	NA	NA	6.19562179471372	11.1788977389742	NA	NA	NA	NA	5mrc_1,5mre_1,5mrf_1	NA	NA	1	NA	NA	0
SSD	NA	YDR384C.YNR002C	YDR384C	YNR002C	NA	NA	NA	NA	NA	NA	NA	NA	NA	NA	NA	NA	NA	NA	NA	NA	NA	1	1	FRET(22579979)	0	0	NA	0	0	NA	NA	NA	NA	NA	NA	0	NA	10.3188815676855	NA	NA	NA	NA	NA	NA	NA	NA	NA	NA	0
SSD	NA	YDR404C.YKL144C	YDR404C	YKL144C	NA	NA	NA	NA	NA	NA	NA	NA	NA	NA	NA	NA	NA	NA	NA	NA	NA	1	1	Affinity Capture-Western(24358479)	0	0	NA	0	0	NA	NA	NA	NA	NA	NA	1	NA	12.9067126289408	5fmf_1,5ip7_1,5ip9_1	NA	1y14_1	NA	NA	1	NA	NA	1nt9_1,1pqv_1,1wcm_1,1y1v_1,1y1w_1,1y1y_1,1y77_1,2b63_1,2b8k_1,2ja5_1,2ja6_1,2ja7_1,2ja8_1,2r7z_1,2r92_1,2r93_1,2vum_1,3fki_1,3h3v_1,3hou_1,3hov_1,3how_1,3hox_1,3hoy_1,3hoz_1,3i4m_1,3i4n_1,3j0k_1,3j1n_1,3k1f_1,3po2_1,3po3_1,3qt1_1,4a3b_1,4a3c_1,4a3d_1,4a3e_1,4a3f_1,4a3g_1,4a3i_1,4a3j_1,4a3k_1,4a3l_1,4a3m_1,4a93_1,4bbr_1,4bbs_1,4bxx_1,4bxz_1,4by1_1,4by7_1,4v1n_1,4v1o_1,5c3e_1,5c44_1,5c4a_1,5c4x_1,…	2ckz_1,5fj8_1,5fj9_1,5fja_1	1
SSD	NA	YDR479C.YHR150W	YDR479C	YHR150W	NA	NA	NA	NA	NA	NA	NA	NA	NA	NA	NA	NA	NA	NA	NA	NA	NA	1	1	Affinity Capture-MS(27129769)	0	0	NA	0	0	NA	NA	NA	NA	NA	0	0	6.83055501437183	11.6701440868056	NA	NA	NA	NA	NA	NA	NA	NA	NA	NA	0
SSD	NA	YDR519W.YNL135C	YDR519W	YNL135C	NA	NA	NA	NA	NA	NA	NA	NA	NA	NA	NA	NA	NA	NA	NA	NA	NA	1	1	Affinity Capture-MS(22940862)	0	0	NA	0	0	NA	NA	NA	NA	NA	0	NA	6.90463285504727	13.5147040487829	NA	1yat_1	NA	NA	NA	NA	0	NA	NA	NA	0
SSD	NA	YEL013W.YNL189W	YEL013W	YNL189W	NA	NA	NA	NA	NA	NA	NA	NA	NA	NA	NA	NA	NA	NA	NA	NA	NA	1	2	Affinity Capture-MS(22940862);Affinity Capture-Western(28533415)	1	1	Affinity Capture-MS(14759368)	0	0	NA	NA	NA	NA	NA	0	0	6.76957940555402	7.31734881314586	NA	NA	5xjg_1	1bk5_1	NA	1	1	0	NA	1wa5_1,4pvz_1,4xzr_1,5h2w_1,5h2x_1,5t94_1	0
SSD	NA	YEL029C.YNR027W	YEL029C	YNR027W	NA	NA	NA	NA	NA	NA	NA	NA	NA	NA	NA	NA	NA	NA	NA	NA	NA	0	0	NA	0	0	NA	1	1	Two-hybrid(18719252)	NA	NA	NA	NA	0	0	6.59960611420528	7.03237138237513	NA	NA	NA	NA	NA	NA	NA	NA	NA	NA	0
SSD	NA	YER020W.YHR005C	YER020W	YHR005C	NA	NA	NA	NA	NA	NA	NA	NA	NA	NA	NA	NA	NA	NA	NA	NA	NA	0	0	NA	1	1	Affinity Capture-MS(22940862)	1	1	Affinity Capture-MS(11805837)	22004	NA	NA	NA	1	NA	14.251228434365	NA	NA	NA	NA	NA	NA	NA	NA	NA	NA	NA	0
SSD	NA	YER039C-A.YGL225W	YER039C-A	YGL225W	NA	NA	NA	NA	NA	NA	NA	NA	NA	NA	NA	NA	NA	NA	NA	NA	NA	0	0	NA	1	1	Co-crystal Structure(29143814)	0	0	NA	NA	NA	NA	NA	0	NA	11.1100595421554	7.77804344208418	NA	NA	NA	NA	NA	NA	NA	NA	NA	NA	0
SSD	NA	YER099C.YOL061W	YER099C	YOL061W	NA	NA	NA	NA	NA	NA	NA	NA	NA	NA	NA	NA	NA	NA	NA	NA	NA	1	1	PCA(18467557)	1	3	PCA(18467557);PCA(22615397);Two-hybrid(10212224)	1	5	Two-hybrid(10212224);Two-hybrid(10688190);Two-hybrid(11283351);Two-hybrid(18719252)	119707	90283	NA	NA	1	1	14.9888313530477	14.9778431099156	NA	NA	NA	NA	NA	NA	NA	NA	NA	NA	0
SSD	NA	YER107C.YOR026W	YER107C	YOR026W	NA	NA	NA	NA	NA	NA	NA	NA	NA	NA	NA	NA	NA	NA	NA	NA	NA	1	1	Reconstituted Complex(27839866)	0	0	NA	0	0	NA	NA	NA	NA	NA	0	0	9.51480538082259	8.69499208648672	NA	1u4c_1,1yfq_1	NA	NA	NA	NA	0	NA	NA	2i3s_1,2i3t_1,4bl0_1	0
SSD	NA	YFL034C-B.YIL106W	YFL034C-B	YIL106W	NA	NA	NA	NA	NA	NA	NA	NA	NA	NA	NA	NA	NA	NA	NA	NA	NA	0	0	NA	1	1	Co-crystal Structure(16934835)	1	2	Affinity Capture-Western(16934835);Reconstituted Complex(16934835)	NA	NA	NA	NA	NA	0	NA	10.965988036558	NA	NA	NA	2hjn_1	NA	NA	1	NA	4lqp_1,4lqq_1,4lqs_1	NA	1
SSD	NA	YGL008C.YPL036W	YGL008C	YPL036W	NA	NA	NA	NA	NA	NA	NA	NA	NA	NA	NA	NA	NA	NA	NA	NA	NA	1	4	Affinity Capture-Western(12244215);Affinity Capture-Western(19929866);Affinity Capture-Western(21575114);Affinity Capture-Western(24875539)	0	0	NA	0	0	NA	NA	NA	NA	NA	0	0	9.28261241360134	7.08995454500747	NA	NA	NA	NA	NA	NA	NA	NA	NA	NA	0
SSD	NA	YGL012W.YNL280C	YGL012W	YNL280C	NA	NA	NA	NA	NA	NA	NA	NA	NA	NA	NA	NA	NA	NA	NA	NA	NA	1	1	PCA(16300994)	1	1	PCA(16300994)	1	1	PCA(16300994)	NA	NA	NA	NA	1	NA	13.3604822196528	NA	NA	NA	NA	NA	NA	NA	NA	NA	NA	NA	0
SSD	NA	YGL019W.YOR039W	YGL019W	YOR039W	NA	NA	NA	NA	NA	NA	NA	NA	NA	NA	NA	NA	NA	NA	NA	NA	NA	0	0	NA	1	1	Affinity Capture-MS(14759368)	1	9	Affinity Capture-MS(11805826);Affinity Capture-MS(14759368);Affinity Capture-MS(16429126);Affinity Capture-MS(16554755);Affinity Capture-MS(20489023);PCA(18467557);Two-hybrid(27818142)	NA	NA	53300	65421	0	0	10.3319366872019	10.8636060507833	NA	NA	NA	NA	NA	NA	NA	NA	NA	NA	0
SSD	NA	YGL059W.YIL042C	YGL059W	YIL042C	NA	NA	NA	NA	NA	NA	NA	NA	NA	NA	NA	NA	NA	NA	NA	NA	NA	0	0	NA	0	0	NA	1	3	Affinity Capture-MS(20489023);Affinity Capture-Western(18180296)	NA	NA	NA	NA	NA	0	NA	10.9818918474045	NA	NA	NA	NA	NA	NA	NA	NA	NA	NA	0
SSD	NA	YGL091C.YIL003W	YGL091C	YIL003W	NA	NA	NA	NA	NA	NA	NA	NA	NA	NA	NA	NA	NA	NA	NA	NA	NA	1	3	Affinity Capture-Western(22362766);Reconstituted Complex(26195633)	1	3	Affinity Capture-Western(22362766);Reconstituted Complex(26195633)	1	7	Affinity Capture-Western(16314508);Affinity Capture-Western(22362766);Affinity Capture-Western(23798678);Reconstituted Complex(22362766);Reconstituted Complex(26195633)	NA	NA	NA	NA	0	0	11.3786921559853	7.01291583416601	NA	NA	NA	NA	NA	NA	NA	NA	NA	NA	0
SSD	NA	YGL125W.YPL023C	YGL125W	YPL023C	NA	NA	NA	NA	NA	NA	NA	NA	NA	NA	NA	NA	NA	NA	NA	NA	NA	0	0	NA	0	0	NA	1	4	Affinity Capture-MS(16429126);Affinity Capture-MS(16554755);Affinity Capture-Western(20826334)	NA	NA	NA	NA	NA	NA	NA	NA	NA	NA	NA	NA	NA	NA	NA	NA	NA	NA	0
SSD	NA	YGL144C.YOR059C	YGL144C	YOR059C	NA	NA	NA	NA	NA	NA	NA	NA	NA	NA	NA	NA	NA	NA	NA	NA	NA	0	0	NA	1	1	Affinity Capture-MS(22940862)	0	0	NA	NA	NA	NA	NA	NA	0	NA	7.00246133928452	NA	NA	NA	NA	NA	NA	NA	NA	NA	NA	0
SSD	NA	YGL247W.YHR036W	YGL247W	YHR036W	NA	NA	NA	NA	NA	NA	NA	NA	NA	NA	NA	NA	NA	NA	NA	NA	NA	0	0	NA	0	0	NA	1	3	Affinity Capture-Western(26432634);Two-hybrid(15882446)	NA	NA	NA	NA	NA	NA	NA	NA	NA	NA	NA	NA	NA	NA	NA	NA	NA	NA	0
SSD	NA	YGR012W.YGR155W	YGR012W	YGR155W	NA	NA	NA	NA	NA	NA	NA	NA	NA	NA	NA	NA	NA	NA	NA	NA	NA	1	1	Affinity Capture-MS(22940862)	1	1	Co-crystal Structure(24598918)	0	0	NA	NA	NA	NA	NA	0	NA	7.24310326659427	NA	NA	NA	NA	NA	NA	NA	NA	NA	NA	NA	0
SSD	NA	YGR029W.YPR037C	YGR029W	YPR037C	NA	NA	NA	NA	NA	NA	NA	NA	NA	NA	NA	NA	NA	NA	NA	NA	NA	1	5	Affinity Capture-Western(19667201);Reconstituted Complex(17959605);Reconstituted Complex(20188670);Reconstituted Complex(24625320);Reconstituted Complex(26221027)	1	2	Affinity Capture-Western(11740506);Co-crystal Structure(11740506)	0	0	NA	NA	NA	NA	NA	0	0	6.68643253005629	11.9419450099935	NA	NA	3w4y_1,4e0h_1	1jr8_1,1jra_1	NA	1	1	0	NA	NA	0
SSD	NA	YGR055W.YHL036W	YGR055W	YHL036W	NA	NA	NA	NA	NA	NA	NA	NA	NA	NA	NA	NA	NA	NA	NA	NA	NA	1	1	PCA(18467557)	0	0	NA	0	0	NA	136383	NA	NA	NA	1	0	14.0503934640037	7.13987782786055	NA	NA	NA	NA	NA	NA	NA	NA	NA	NA	0
SSD	NA	YGR086C.YPL004C	YGR086C	YPL004C	NA	NA	NA	NA	NA	NA	NA	NA	NA	NA	NA	NA	NA	NA	NA	NA	NA	1	4	Co-crystal Structure(22123866);FRET(25863055);Reconstituted Complex(22123866)	1	4	Co-crystal Structure(22123866);FRET(25863055);Reconstituted Complex(22123866)	1	12	Affinity Capture-MS(16496001);Affinity Capture-MS(16554755);Affinity Capture-MS(19176519);Affinity Capture-MS(19269952);Affinity Capture-MS(25057013);Affinity Capture-Western(20526336);FRET(25863055);Two-hybrid(18719252)	NA	NA	NA	NA	NA	NA	15.8233834952319	NA	NA	NA	NA	NA	NA	NA	NA	NA	NA	NA	0
SSD	NA	YGR132C.YGR231C	YGR132C	YGR231C	NA	NA	NA	NA	NA	NA	NA	NA	NA	NA	NA	NA	NA	NA	NA	NA	NA	0	0	NA	1	1	Affinity Capture-MS(22940862)	1	3	Affinity Capture-MS(12237468);Affinity Capture-MS(16429126);Affinity Capture-Western(15525670)	NA	NA	NA	NA	0	0	9.49977432346383	6.8703647195834	NA	NA	NA	NA	NA	NA	NA	NA	NA	NA	0
SSD	NA	YGR148C.YLR009W	YGR148C	YLR009W	NA	NA	NA	NA	NA	NA	NA	NA	NA	NA	NA	NA	NA	NA	NA	NA	NA	0	0	NA	1	1	Affinity Capture-MS(12808088)	0	0	NA	NA	NA	NA	NA	NA	NA	NA	NA	NA	NA	NA	NA	NA	NA	NA	NA	4v7h_1	3jct_1,4v7f_1,5fl8_1,5jcs_1	1
SSD	NA	YGR152C.YOR101W	YGR152C	YOR101W	NA	NA	NA	NA	NA	NA	NA	NA	NA	NA	NA	NA	NA	NA	NA	NA	NA	1	1	Affinity Capture-Western(20587777)	1	1	Reconstituted Complex(9228053)	0	0	NA	NA	NA	NA	NA	NA	0	NA	11.4079557649002	NA	NA	NA	NA	NA	NA	NA	NA	NA	NA	0
SSD	NA	YGR171C.YGR264C	YGR171C	YGR264C	NA	NA	NA	NA	NA	NA	NA	NA	NA	NA	NA	NA	NA	NA	NA	NA	NA	0	0	NA	1	1	Affinity Capture-MS(14759368)	0	0	NA	NA	NA	NA	NA	0	NA	11.6930061551547	7.14053033583851	NA	NA	NA	2hsn_1	NA	NA	1	NA	NA	NA	0
SSD	NA	YGR184C.YLR024C	YGR184C	YLR024C	NA	NA	NA	NA	NA	NA	NA	NA	NA	NA	NA	NA	NA	NA	NA	NA	NA	1	1	Reconstituted Complex(12391316)	0	0	NA	0	0	NA	NA	NA	NA	NA	NA	0	NA	11.3094259586621	3nit_1	NA	NA	NA	NA	0	NA	NA	NA	NA	0
SSD	NA	YHL009W-A.YJL114W	YHL009W-A	YJL114W	NA	NA	NA	NA	NA	NA	NA	NA	NA	NA	NA	NA	NA	NA	NA	NA	NA	0	0	NA	1	1	Two-hybrid(11087867)	0	0	NA	NA	NA	NA	NA	NA	NA	NA	NA	NA	NA	NA	NA	NA	NA	NA	NA	NA	NA	0
SSD	NA	YHL009W-B.YJL113W	YHL009W-B	YJL113W	NA	NA	NA	NA	NA	NA	NA	NA	NA	NA	NA	NA	NA	NA	NA	NA	NA	0	0	NA	1	1	Two-hybrid(11087867)	0	0	NA	NA	NA	NA	NA	NA	NA	NA	NA	NA	NA	NA	NA	NA	NA	NA	NA	NA	NA	0
SSD	NA	YHR031C.YML061C	YHR031C	YML061C	NA	NA	NA	NA	NA	NA	NA	NA	NA	NA	NA	NA	NA	NA	NA	NA	NA	0	0	NA	1	1	Reconstituted Complex(20795654)	0	0	NA	NA	NA	NA	NA	0	NA	10.9024704110738	NA	NA	NA	NA	NA	NA	NA	NA	NA	NA	NA	0
SSD	NA	YHR035W.YPR181C	YHR035W	YPR181C	NA	NA	NA	NA	NA	NA	NA	NA	NA	NA	NA	NA	NA	NA	NA	NA	NA	0	0	NA	1	1	Affinity Capture-MS(23904270)	0	0	NA	NA	NA	NA	NA	0	NA	6.7327832024047	NA	NA	NA	NA	1m2o_1,4bzi_1	NA	NA	1	NA	NA	1m2v_1,2qtv_1	0
SSD	NA	YHR098C.YIL109C	YHR098C	YIL109C	NA	NA	NA	NA	NA	NA	NA	NA	NA	NA	NA	NA	NA	NA	NA	NA	NA	1	1	PCA(18467557)	1	1	Affinity Capture-MS(23904270)	1	2	Affinity Capture-MS(23904270);PCA(18467557)	50009	NA	NA	69387	1	0	14.6599344084668	11.2680619369776	NA	NA	NA	4bzi_1	NA	NA	1	NA	NA	1m2v_1,1pcx_1,1pd0_1,1pd1_1	0
SSD	NA	YHR104W.YJR096W	YHR104W	YJR096W	NA	NA	NA	NA	NA	NA	NA	NA	NA	NA	NA	NA	NA	NA	NA	NA	NA	1	2	PCA(18467557);PCA(22615397)	0	0	NA	0	0	NA	109820	NA	NA	NA	1	0	15.1640681340289	9.07849826144365	NA	NA	NA	NA	NA	NA	NA	NA	NA	NA	0
SSD	NA	YHR113W.YKL103C	YHR113W	YKL103C	NA	NA	NA	NA	NA	NA	NA	NA	NA	NA	NA	NA	NA	NA	NA	NA	NA	1	3	Reconstituted Complex(28027291);Two-hybrid(11283351);Two-hybrid(18719252)	1	9	Co-crystal Structure(26208681);Co-crystal Structure(27266708);Co-crystal Structure(27320913);Reconstituted Complex(26208681);Reconstituted Complex(27320913);Reconstituted Complex(28027291);Two-hybrid(10688190);Two-hybrid(11283351);Two-hybrid(18719252)	1	1	Two-hybrid(18719252)	NA	NA	NA	NA	0	NA	9.90374900226381	NA	NA	NA	NA	5jm9_1	NA	NA	1	NA	NA	NA	0
SSD	NA	YIL021W.YPR110C	YIL021W	YPR110C	NA	NA	NA	NA	NA	NA	NA	NA	NA	NA	NA	NA	NA	NA	NA	NA	NA	1	3	Affinity Capture-MS(14759368);Affinity Capture-MS(22067100);Affinity Capture-Western(23836886)	1	1	Affinity Capture-MS(14759368)	1	1	Affinity Capture-MS(28043953)	NA	NA	NA	NA	NA	NA	NA	NA	3cqz_1,5fmf_1,5ip7_1,5ip9_1	4c3h_1,4c3i_1	NA	4ym7_1	NA	0	1	0	1i3q_1,1i50_1,1i6h_1,1k83_1,1nik_1,1nt9_1,1pqv_1,1r5u_1,1r9s_1,1r9t_1,1sfo_1,1twa_1,1twc_1,1twf_1,1twg_1,1twh_1,1wcm_1,1y1v_1,1y1w_1,1y1y_1,1y77_1,2b63_1,2b8k_1,2e2h_1,2e2i_1,2e2j_1,2ja5_1,2ja6_1,2ja7_1,2ja8_1,2nvq_1,2nvt_1,2nvx_1,2nvy_1,2nvz_1,2r7z_1,2r92_1,2r93_1,2vum_1,2yu9_1,3fki_1,3gtg_1,3gtj_1,3gtk_1,3gtl_1,3gtm_1,3gto_1,3gtp_1,3gtq_1,3h3v_1,3hou_1,3hov_1,3how_1,3hox_1,3hoy_1,3hoz_1,3i4m_1,…	4c2m_1,4c3j_1,5fj8_1,5fj9_1,5fja_1,5g5l_1,5lmx_1,5m3f_1,5m3m_1,5m5w_1,5m5x_1,5m5y_1,5m64_1,5n5y_1,5n5z_1,5n60_1,5n61_1,5oa1_1,5w5y_1,5w64_1,5w65_1,5w66_1	1
SSD	NA	YIL103W.YKL191W	YIL103W	YKL191W	NA	NA	NA	NA	NA	NA	NA	NA	NA	NA	NA	NA	NA	NA	NA	NA	NA	0	0	NA	0	0	NA	1	7	Affinity Capture-MS(16429126);Affinity Capture-MS(16554755);Affinity Capture-Western(23645155);Reconstituted Complex(23645155);Reconstituted Complex(24422557);Two-hybrid(11283351);Two-hybrid(18719252)	NA	NA	NA	NA	NA	0	NA	12.1406514478995	NA	NA	NA	NA	NA	NA	NA	NA	NA	NA	0
SSD	NA	YIL126W.YOR290C	YIL126W	YOR290C	NA	NA	NA	NA	NA	NA	NA	NA	NA	NA	NA	NA	NA	NA	NA	NA	NA	0	0	NA	0	0	NA	1	1	Affinity Capture-MS(14660704)	NA	NA	NA	NA	0	NA	8.3782521005485	NA	NA	NA	NA	NA	NA	NA	NA	NA	NA	4i6m_1,5x0x_1,5x0y_1	0
SSD	NA	YIL160C.YPL028W	YIL160C	YPL028W	NA	NA	NA	NA	NA	NA	NA	NA	NA	NA	NA	NA	NA	NA	NA	NA	NA	1	3	Affinity Capture-Western(7937990);Co-crystal Structure(7812714);Co-crystal Structure(9402066)	0	0	NA	0	0	NA	NA	NA	NA	NA	0	NA	7.18860526519428	15.280455048748	NA	NA	1afw_1,1pxt_1	NA	NA	1	NA	NA	NA	NA	0
SSD	NA	YJL052W.YJR009C	YJL052W	YJR009C	NA	NA	NA	NA	NA	NA	NA	NA	NA	NA	NA	NA	NA	NA	NA	NA	NA	0	0	NA	0	0	NA	1	1	Affinity Capture-MS(16554755)	NA	NA	NA	NA	NA	NA	NA	NA	NA	NA	NA	NA	NA	NA	NA	NA	NA	NA	0
SSD	NA	YJL070C.YML035C	YJL070C	YML035C	NA	NA	NA	NA	NA	NA	NA	NA	NA	NA	NA	NA	NA	NA	NA	NA	NA	1	1	Affinity Capture-MS(22940862)	1	3	PCA(18467557);PCA(22615397);Two-hybrid(18719252)	1	3	Affinity Capture-MS(16554755);Affinity Capture-MS(22940862);Two-hybrid(18719252)	NA	53080	NA	NA	0	1	7.03325484546222	15.0734667053378	NA	NA	NA	NA	NA	NA	NA	NA	NA	NA	0
SSD	NA	YJR032W.YLR216C	YJR032W	YLR216C	NA	NA	NA	NA	NA	NA	NA	NA	NA	NA	NA	NA	NA	NA	NA	NA	NA	0	0	NA	0	0	NA	1	1	Affinity Capture-Western(22505624)	NA	NA	NA	NA	0	NA	11.4787186072298	NA	NA	NA	5jhe_1	NA	NA	1	NA	NA	NA	NA	0
SSD	NA	YJR130C.YLL058W	YJR130C	YLL058W	NA	NA	NA	NA	NA	NA	NA	NA	NA	NA	NA	NA	NA	NA	NA	NA	NA	0	0	NA	1	1	Affinity Capture-MS(22940862)	0	0	NA	NA	NA	NA	NA	NA	0	NA	11.3086507733425	NA	NA	NA	NA	NA	NA	NA	NA	NA	NA	0
SSD	NA	YKL009W.YLR340W	YKL009W	YLR340W	NA	NA	NA	NA	NA	NA	NA	NA	NA	NA	NA	NA	NA	NA	NA	NA	NA	0	0	NA	0	0	NA	1	1	Affinity Capture-Western(27775710)	NA	NA	NA	NA	NA	NA	NA	6.89964081076096	NA	NA	NA	NA	NA	NA	NA	NA	3jct_1,4v7f_1,5fl8_1,5jcs_1	3j16_1,3j77_1,3j78_1,4u3m_1,4u3u_1,4u4n_1,4u4o_1,4u4q_1,4u4u_1,4u4y_1,4u4z_1,4u50_1,4u51_1,4u52_1,4u53_1,4u55_1,4u56_1,4u6f_1,4v6i_1,4v8y_1,4v8z_1,5apn_1,5apo_1,5dat_1,5dc3_1,5dge_1,5dgv_1,5fcj_1,5i4l_1,5juo_1,5jup_1,5jus_1,5jut_1,5juu_1,5lyb_1,5mei_1,5tbw_1,5tga_1,5tgm_1	1
SSD	NA	YKL104C.YMR300C	YKL104C	YMR300C	NA	NA	NA	NA	NA	NA	NA	NA	NA	NA	NA	NA	NA	NA	NA	NA	NA	0	0	NA	1	3	PCA(18467557);PCA(22615397);Two-hybrid(18719252)	0	0	NA	NA	133108	NA	NA	NA	1	NA	15.6247172399578	NA	NA	NA	NA	NA	NA	NA	NA	NA	NA	0
SSD	NA	YKL106W.YLR027C	YKL106W	YLR027C	NA	NA	NA	NA	NA	NA	NA	NA	NA	NA	NA	NA	NA	NA	NA	NA	NA	0	0	NA	1	1	Reconstituted Complex(9655342)	0	0	NA	NA	NA	NA	NA	0	NA	12.0097721623852	NA	NA	NA	NA	NA	NA	NA	NA	NA	NA	NA	0
SSD	NA	YKL196C.YLR268W	YKL196C	YLR268W	NA	NA	NA	NA	NA	NA	NA	NA	NA	NA	NA	NA	NA	NA	NA	NA	NA	1	3	Co-crystal Structure(18329045);Reconstituted Complex(10591633)	1	1	Reconstituted Complex(25750128)	1	3	Reconstituted Complex(10591633);Reconstituted Complex(11994317)	NA	NA	NA	NA	NA	0	NA	10.1518591640047	3bw6_1	NA	NA	NA	NA	0	NA	NA	NA	NA	0
SSD	NA	YLL023C.YLR064W	YLL023C	YLR064W	NA	NA	NA	NA	NA	NA	NA	NA	NA	NA	NA	NA	NA	NA	NA	NA	NA	1	1	PCA(16093310)	0	0	NA	0	0	NA	NA	NA	NA	NA	NA	NA	15.5165886517	6.79230511862476	NA	NA	NA	NA	NA	NA	NA	NA	NA	NA	0
SSD	NA	YLR008C.YNL328C	YLR008C	YNL328C	NA	NA	NA	NA	NA	NA	NA	NA	NA	NA	NA	NA	NA	NA	NA	NA	NA	1	1	Reconstituted Complex(16105940)	0	0	NA	0	0	NA	NA	NA	NA	NA	NA	0	NA	11.3719103726992	NA	NA	NA	NA	NA	NA	NA	NA	2guz_1	NA	1
SSD	NA	YLR115W.YLR277C	YLR115W	YLR277C	NA	NA	NA	NA	NA	NA	NA	NA	NA	NA	NA	NA	NA	NA	NA	NA	NA	1	1	Affinity Capture-Western(12853609)	0	0	NA	1	6	Affinity Capture-MS(11805826);Affinity Capture-MS(16429126);Affinity Capture-MS(16554755);Reconstituted Complex(12853609)	NA	NA	NA	NA	0	0	6.90226720149761	6.6786385373214	2i7x_1	NA	NA	NA	NA	0	NA	NA	NA	NA	0
SSD	NA	YLR146C.YPR069C	YLR146C	YPR069C	NA	NA	NA	NA	NA	NA	NA	NA	NA	NA	NA	NA	NA	NA	NA	NA	NA	0	0	NA	0	0	NA	1	3	Affinity Capture-MS(11805826);Affinity Capture-MS(16554755);Two-hybrid(18719252)	NA	NA	NA	NA	0	NA	6.94494208515141	7.11365754995275	NA	NA	NA	NA	NA	NA	NA	NA	NA	NA	0
SSD	NA	YLR262C.YOR089C	YLR262C	YOR089C	NA	NA	NA	NA	NA	NA	NA	NA	NA	NA	NA	NA	NA	NA	NA	NA	NA	0	0	NA	1	2	Reconstituted Complex(22157956);Two-hybrid(22157956)	1	1	Two-hybrid(22157956)	NA	NA	NA	NA	NA	NA	NA	NA	NA	1ek0_1	NA	NA	NA	NA	0	NA	NA	NA	0
SSD	NA	YML072C.YOR086C	YML072C	YOR086C	NA	NA	NA	NA	NA	NA	NA	NA	NA	NA	NA	NA	NA	NA	NA	NA	NA	1	1	PCA(18467557)	1	1	Affinity Capture-MS(22940862)	1	1	PCA(18467557)	82320	NA	NA	27206	1	0	15.3817119293514	7.12935662007961	NA	NA	NA	NA	NA	NA	NA	NA	NA	NA	0
SSD	NA	YML120C.YMR145C	YML120C	YMR145C	NA	NA	NA	NA	NA	NA	NA	NA	NA	NA	NA	NA	NA	NA	NA	NA	NA	1	3	Affinity Capture-Western(23086143);Co-crystal Structure(22949654);Co-crystal Structure(23086143)	0	0	NA	0	0	NA	NA	NA	NA	NA	0	0	12.2652464803647	6.9211751717069	NA	NA	4g9k_1,4gap_1,4gav_1	NA	NA	1	NA	NA	NA	NA	0
SSD	NA	YMR035W.YMR150C	YMR035W	YMR150C	NA	NA	NA	NA	NA	NA	NA	NA	NA	NA	NA	NA	NA	NA	NA	NA	NA	0	0	NA	0	0	NA	1	1	Reconstituted Complex(8132591)	NA	NA	NA	NA	NA	0	NA	12.0442845879427	NA	NA	NA	NA	NA	NA	NA	NA	NA	NA	0
SSD	NA	YMR313C.YOR081C	YMR313C	YOR081C	NA	NA	NA	NA	NA	NA	NA	NA	NA	NA	NA	NA	NA	NA	NA	NA	NA	1	1	Affinity Capture-MS(22940862)	1	1	PCA(18467557)	0	0	NA	NA	23085	NA	NA	0	NA	6.95905892551589	NA	NA	NA	NA	NA	NA	NA	NA	NA	NA	NA	0
SSD	NA	YNL002C.YPL198W	YNL002C	YPL198W	NA	NA	NA	NA	NA	NA	NA	NA	NA	NA	NA	NA	NA	NA	NA	NA	NA	1	3	Affinity Capture-MS(23945946);Affinity Capture-MS(24129494);Two-hybrid(25877921)	0	0	NA	1	2	Affinity Capture-MS(23945946);Affinity Capture-Western(23945946)	NA	NA	NA	NA	NA	NA	11.8419359343113	NA	NA	NA	4v7f_1	NA	NA	1	NA	NA	3jct_1	NA	1
SSD	NA	YNL014W.YPL226W	YNL014W	YPL226W	NA	NA	NA	NA	NA	NA	NA	NA	NA	NA	NA	NA	NA	NA	NA	NA	NA	0	0	NA	1	1	Reconstituted Complex(19345193)	0	0	NA	NA	NA	NA	NA	NA	NA	NA	14.3096816498093	NA	NA	NA	NA	NA	NA	NA	NA	NA	NA	0
SSD	NA	YNL020C.YPL236C	YNL020C	YPL236C	NA	NA	NA	NA	NA	NA	NA	NA	NA	NA	NA	NA	NA	NA	NA	NA	NA	0	0	NA	1	1	Biochemical Activity(23166297)	0	0	NA	NA	NA	NA	NA	0	0	7.06019994799449	7.06044292139389	NA	NA	NA	NA	NA	NA	NA	NA	NA	NA	0
SSD	NA	YNL231C.YNL264C	YNL231C	YNL264C	NA	NA	NA	NA	NA	NA	NA	NA	NA	NA	NA	NA	NA	NA	NA	NA	NA	1	5	Co-crystal Structure(22102037);Co-crystal Structure(23519406);Co-crystal Structure(23603387);Co-crystal Structure(24403601);Reconstituted Complex(23603387)	1	1	Affinity Capture-MS(22940862)	0	0	NA	NA	NA	NA	NA	NA	0	15.2068731200835	11.4404247454755	4j7q_1	NA	4fmm_1,4j7p_1,4m8z_1	NA	NA	1	NA	NA	NA	NA	0
SSD	NA	YNR001C.YPR001W	YNR001C	YPR001W	NA	NA	NA	NA	NA	NA	NA	NA	NA	NA	NA	NA	NA	NA	NA	NA	NA	1	1	Reconstituted Complex(28076776)	0	0	NA	0	0	NA	NA	NA	NA	NA	NA	NA	NA	NA	NA	NA	NA	NA	NA	NA	NA	NA	NA	NA	0
SSD	NA	YOL027C.YPR125W	YOL027C	YPR125W	NA	NA	NA	NA	NA	NA	NA	NA	NA	NA	NA	NA	NA	NA	NA	NA	NA	0	0	NA	0	0	NA	1	1	Affinity Capture-Western(20427570)	NA	NA	NA	NA	0	0	12.0780691657765	6.97564235748349	3skq_1	NA	NA	NA	NA	0	NA	NA	NA	NA	0
SSD	NA	YOL082W.YOL083W	YOL082W	YOL083W	NA	NA	NA	NA	NA	NA	NA	NA	NA	NA	NA	NA	NA	NA	NA	NA	NA	1	1	Affinity Capture-MS(26166702)	1	1	Two-hybrid(20639194)	0	0	NA	NA	NA	NA	NA	NA	0	NA	6.64385618977472	2kzb_1	2kzk_1	NA	NA	NA	0	0	0	NA	NA	0
SSD	NA	YOR153W.YOR328W	YOR153W	YOR328W	NA	NA	NA	NA	NA	NA	NA	NA	NA	NA	NA	NA	NA	NA	NA	NA	NA	1	4	PCA(18467557);PCA(22615397);PCA(23831759);Two-hybrid(11957110)	0	0	NA	0	0	NA	28961	NA	NA	NA	1	NA	14.2162514130986	NA	NA	NA	NA	NA	NA	NA	NA	NA	NA	NA	0
SSD	NA	YOR275C.YPL084W	YOR275C	YPL084W	NA	NA	NA	NA	NA	NA	NA	NA	NA	NA	NA	NA	NA	NA	NA	NA	NA	0	0	NA	1	2	Affinity Capture-MS(22940862);PCA(17513562)	0	0	NA	NA	NA	NA	NA	0	NA	11.2499555377934	NA	NA	NA	NA	NA	NA	NA	NA	NA	NA	NA	0
SSD	NA	YOR334W.YPL060W	YOR334W	YPL060W	NA	NA	NA	NA	NA	NA	NA	NA	NA	NA	NA	NA	NA	NA	NA	NA	NA	0	0	NA	1	1	Affinity Capture-Western(20653776)	1	1	Affinity Capture-Western(20653776)	NA	NA	NA	NA	0	NA	7.04959170503964	NA	3rkg_1	NA	NA	NA	NA	0	NA	NA	NA	NA	0
SSD	NA	YPL237W.YPR041W	YPL237W	YPR041W	NA	NA	NA	NA	NA	NA	NA	NA	NA	NA	NA	NA	NA	NA	NA	NA	NA	1	1	Reconstituted Complex(16522633)	0	0	NA	1	13	Affinity Capture-Western(10075937);Affinity Capture-Western(11018020);Affinity Capture-Western(15964804);Affinity Capture-Western(21745818);Far Western(9395514);Reconstituted Complex(10075937);Reconstituted Complex(15377664);Reconstituted Complex(16522633);Reconstituted Complex(22683627);Two-hybrid(10769173)	NA	NA	NA	NA	NA	NA	7.05987585610071	15.8749275367328	NA	2ful_1	NA	NA	NA	NA	0	NA	3j81_1,3jap_1,3jaq_1	NA	1
SSD	NA	YDR435C.YOL141W	YDR435C	YOL141W	NA	NA	NA	NA	NA	NA	NA	NA	NA	NA	NA	NA	NA	NA	NA	NA	NA	NA	NA	NA	NA	NA	NA	NA	NA	NA	NA	NA	NA	NA	NA	NA	NA	NA	1rjd_1,1rje_1,1rjf_1,1rjg_1,2ob1_1,2ob2_1	2zw9_1,2zwa_1,2zzk_1	NA	NA	NA	0	0	0	NA	NA	0
SSD	NA	YCL035C.YLR364W	YCL035C	YLR364W	NA	NA	NA	NA	NA	NA	NA	NA	NA	NA	NA	NA	NA	NA	NA	NA	NA	NA	NA	NA	NA	NA	NA	NA	NA	NA	NA	NA	NA	NA	NA	0	NA	6.85604852554377	3c1r_1,3c1s_1	2m80_1	NA	NA	NA	0	0	0	NA	NA	0
SSD	NA	YNL113W.YOL005C	YNL113W	YOL005C	NA	NA	NA	NA	NA	NA	NA	NA	NA	NA	NA	NA	NA	NA	NA	NA	NA	NA	NA	NA	NA	NA	NA	NA	NA	NA	NA	NA	NA	NA	NA	NA	NA	NA	4c3h_1,4c3i_1	3cqz_1,5fmf_1,5ip7_1,5ip9_1	4ym7_1	NA	NA	1	0	0	4c2m_1,4c3j_1,5fj8_1,5fj9_1,5fja_1,5g5l_1,5lmx_1,5m3f_1,5m3m_1,5m5w_1,5m5x_1,5m5y_1,5m64_1,5n5y_1,5n5z_1,5n60_1,5n61_1,5oa1_1,5w5y_1,5w64_1,5w65_1,5w66_1	1i3q_1,1i50_1,1i6h_1,1k83_1,1nik_1,1nt9_1,1pqv_1,1r5u_1,1r9s_1,1r9t_1,1sfo_1,1twa_1,1twc_1,1twf_1,1twg_1,1twh_1,1wcm_1,1y1v_1,1y1w_1,1y1y_1,1y77_1,2b63_1,2b8k_1,2e2h_1,2e2i_1,2e2j_1,2ja5_1,2ja6_1,2ja7_1,2ja8_1,2nvq_1,2nvt_1,2nvx_1,2nvy_1,2nvz_1,2r7z_1,2r92_1,2r93_1,2vum_1,2yu9_1,3fki_1,3gtg_1,3gtj_1,3gtk_1,3gtl_1,3gtm_1,3gto_1,3gtp_1,3gtq_1,3h3v_1,3hou_1,3hov_1,3how_1,3hox_1,3hoy_1,3hoz_1,3i4m_1,…	1
SSD	NA	YHR119W.YJL168C	YHR119W	YJL168C	NA	NA	NA	NA	NA	NA	NA	NA	NA	NA	NA	NA	NA	NA	NA	NA	NA	NA	NA	NA	NA	NA	NA	NA	NA	NA	NA	NA	NA	NA	NA	NA	9.71663480257435	11.4879624579044	2j8a_1	1e0n_1	NA	NA	NA	0	0	0	NA	NA	0
SSD	NA	YGL043W.YJR063W	YGL043W	YJR063W	NA	NA	NA	NA	NA	NA	NA	NA	NA	NA	NA	NA	NA	NA	NA	NA	NA	NA	NA	NA	NA	NA	NA	NA	NA	NA	NA	NA	NA	NA	NA	NA	10.4074586209272	NA	1eo0_1,5fmf_1	4c3h_1,4c3i_1	NA	4ym7_1	NA	0	1	0	1pqv_1,1y1v_1,1y1y_1	4c2m_1,4c3j_1,5g5l_1,5lmx_1,5m3f_1,5m3m_1,5m5w_1,5m5x_1,5m5y_1,5m64_1,5n5y_1,5n5z_1,5n60_1,5n61_1,5oa1_1,5w5y_1,5w64_1,5w65_1,5w66_1	1
SSD	NA	YKL012W.YPR152C	YKL012W	YPR152C	NA	NA	NA	NA	NA	NA	NA	NA	NA	NA	NA	NA	NA	NA	NA	NA	NA	NA	NA	NA	NA	NA	NA	NA	NA	NA	NA	NA	NA	NA	NA	NA	8.52873148237879	6.66517835847897	1o6w_1,2b7e_1	2juc_1	NA	NA	NA	0	0	0	NA	NA	0
SSD	NA	YCL011C.YDR432W	YCL011C	YDR432W	NA	NA	NA	NA	NA	NA	NA	NA	NA	NA	NA	NA	NA	NA	NA	NA	NA	NA	NA	NA	NA	NA	NA	NA	NA	NA	NA	NA	NA	NA	NA	NA	12.1093055621862	15.8524723400467	2mzq_1	2jvo_1,2osq_1,2osr_1	NA	NA	NA	0	0	0	NA	NA	0
SSD	NA	YLR181C.YNL265C	YLR181C	YNL265C	NA	NA	NA	NA	NA	NA	NA	NA	NA	NA	NA	NA	NA	NA	NA	NA	NA	NA	NA	NA	NA	NA	NA	NA	NA	NA	NA	64401	NA	61689	NA	NA	NA	15.1877368199023	NA	3ggy_1	2rkk_1,2rkl_1,3mhv_1,5uie_1,5xmk_1	NA	NA	1	0	0	NA	3ggz_1	0
SSD	NA	YHR040W.YJR055W	YHR040W	YJR055W	NA	NA	NA	NA	NA	NA	NA	NA	NA	NA	NA	NA	NA	NA	NA	NA	NA	NA	NA	NA	NA	NA	NA	NA	NA	NA	NA	NA	NA	NA	NA	NA	10.7478209125306	11.101782139109	2n94_1	2n95_1	NA	NA	NA	0	0	0	NA	NA	0
SSD	NA	YHR027C.YIL075C	YHR027C	YIL075C	NA	NA	NA	NA	NA	NA	NA	NA	NA	NA	NA	NA	NA	NA	NA	NA	NA	NA	NA	NA	NA	NA	NA	NA	NA	NA	NA	NA	NA	NA	NA	NA	11.7376636778173	7.12895170986946	2n3t_1,5a5b_1	5a5b_1	NA	NA	3jco_1,3jcp_1,4cr2_1,4cr3_1,4cr4_1,5mpb_1,5mpc_1,5mpd_1,5mpe_1,5wvi_1,5wvk_1	0	0	1	NA	NA	0
SSD	NA	YKR068C.YNL258C	YKR068C	YNL258C	NA	NA	NA	NA	NA	NA	NA	NA	NA	NA	NA	NA	NA	NA	NA	NA	NA	NA	NA	NA	NA	NA	NA	NA	NA	NA	20286	NA	NA	NA	NA	NA	NA	NA	NA	3etu_1	3cue_1	NA	NA	1	0	0	NA	NA	0
SSD	NA	YML069W.YNL206C	YML069W	YNL206C	NA	NA	NA	NA	NA	NA	NA	NA	NA	NA	NA	NA	NA	NA	NA	NA	NA	NA	NA	NA	NA	NA	NA	NA	NA	NA	NA	NA	NA	NA	NA	NA	7.10213272806842	11.3177647448109	4pq0_1	3to1_1	NA	NA	NA	0	0	0	NA	NA	0
SSD	NA	YAR042W.YHR073W	YAR042W	YHR073W	NA	NA	NA	NA	NA	NA	NA	NA	NA	NA	NA	NA	NA	NA	NA	NA	NA	NA	NA	NA	NA	NA	NA	NA	NA	NA	61445	NA	NA	NA	NA	NA	15.1340680647048	6.78611325639685	5h28_1	4iap_1,4ic4_1,4inq_1	NA	NA	NA	0	0	0	5h2c_1	NA	1
SSD	NA	YGR095C.YGR195W	YGR095C	YGR195W	NA	NA	NA	NA	NA	NA	NA	NA	NA	NA	NA	NA	NA	NA	NA	NA	NA	NA	NA	NA	NA	NA	NA	NA	NA	NA	NA	NA	NA	NA	NA	NA	6.99033756616118	NA	5c0w_1	5c0w_1	NA	NA	4ifd_1,4oo1_1,5c0x_1,5g06_1,5jea_1,5k36_1,5okz_1,5vzj_1	0	0	1	NA	NA	0
WGD	True_ohnologs	YAL007C.YOR016C	YAL007C	YOR016C	5	5	5	5	10.1573469353628	10.4157417682901	10.9483672315847	8.90989308377004	1	1	1	1	1	2	2	HM&HET	2HM&HET	0	0	NA	0	0	NA	1	2	Affinity Capture-MS(24217251)	NA	NA	NA	42064	NA	1	8.97495893960153	14.2561316358829	NA	NA	NA	NA	NA	NA	NA	NA	NA	NA	0
WGD	Homeologs	YAL017W.YOL045W	YAL017W	YOL045W	13	15	13	15	5.32192809488736	6.22881869049588	5.52356195605701	6	0	0	0	0	0	0	0	NI	NI	0	0	NA	0	0	NA	1	2	Affinity Capture-MS(11805837)	NA	NA	NA	NA	0	0	9.68911567184277	10.8591594052396	NA	NA	NA	NA	NA	NA	NA	NA	NA	NA	0
WGD	True_ohnologs	YAL030W.YOR327C	YAL030W	YOR327C	14	16	16	14	6.31262611087344	6.07582541498671	6.10852445677817	5.97727992349992	0	0	0	0	0	0	0	NI	NI	NA	NA	NA	NA	NA	NA	NA	NA	NA	NA	NA	NA	NA	NA	NA	6.96351858436015	6.79024706438865	NA	NA	NA	NA	NA	NA	NA	NA	3b5n_1	NA	1
WGD	True_ohnologs	YAL056W.YOR371C	YAL056W	YOR371C	13	14	15	13	6.3037807481771	6.3662957179825	6.88264304936184	6.3037807481771	0	0	0	0	0	0	0	NI	NI	NA	NA	NA	NA	NA	NA	NA	NA	NA	NA	NA	NA	NA	NA	NA	11.2839564586606	11.8580345486598	NA	NA	NA	NA	NA	NA	NA	NA	NA	NA	0
WGD	NA	YAR002C-A.YGL002W	YAR002C-A	YGL002W	16	17	18	17	8.38566735493647	7.78790255939143	10.311748315005	6.53915881110803	1	1	1	1	0	2	1	HM&HET	1HM&HET	1	1	PCA(18467557)	0	0	NA	1	2	Affinity Capture-MS(24217251)	43383	NA	NA	NA	NA	1	NA	13.4737696691856	NA	NA	NA	NA	NA	NA	NA	NA	NA	NA	0
WGD	NA	YAR042W.YDL019C	YAR042W	YDL019C	16	15	18	18	6.55328147022244	6.62935662007961	10.0901124196643	8.75654764576679	0	0	0	1	1	0	2	HM	2HM	1	2	Affinity Capture-MS(16554755);PCA(18467557)	1	1	Affinity Capture-MS(22940862)	1	1	Affinity Capture-MS(16554755)	61445	NA	NA	NA	1	0	15.1340680647048	6.23303823069813	5h28_1	NA	NA	NA	NA	0	NA	NA	5h2c_1	NA	1
WGD	NA	YBL005W.YGL013C	YBL005W	YGL013C	15	18	16	13	5.88264304936184	6.09614640723538	6.09799364901425	6.22881869049588	0	0	0	0	0	0	0	NI	NI	0	0	NA	1	1	Reconstituted Complex(19345193)	0	0	NA	NA	NA	NA	NA	NA	NA	NA	NA	NA	NA	NA	NA	NA	NA	NA	NA	NA	NA	0
WGD	NA	YBL039C.YJR103W	YBL039C	YJR103W	4	4	4	4	6.60685589905284	8.9742320979523	11.4967953907956	6.75433069200811	0	1	1	1	0	1	1	HM&HET	1HM&HET	1	1	Affinity Capture-MS(14759368)	1	2	Two-hybrid(11283351)	1	2	Two-hybrid(11283351)	NA	NA	NA	NA	NA	0	NA	11.9211509033851	NA	NA	NA	NA	NA	NA	NA	NA	NA	NA	0
WGD	True_ohnologs	YBL075C.YER103W	YBL075C	YER103W	5	5	4	5	7.63662462054365	7.76818432477693	7.8948050284395	7.91288933622996	1	1	1	1	1	2	2	HM&HET	2HM&HET	0	0	NA	0	0	NA	1	2	Affinity Capture-MS(19536198)	NA	NA	NA	NA	0	0	11.3438245304654	6.80366515687481	NA	NA	NA	NA	NA	NA	NA	NA	NA	NA	0
WGD	Homeologs	YBL079W.YER105C	YBL079W	YER105C	18	17	15	17	6.67905085372042	6.53915881110803	6.08746284125034	6.3037807481771	0	0	0	0	0	0	0	NI	NI	NA	NA	NA	NA	NA	NA	NA	NA	NA	NA	NA	NA	NA	NA	NA	NA	12.2556430637352	NA	NA	NA	NA	NA	NA	NA	NA	NA	NA	0
WGD	True_ohnologs	YBL089W.YER119C	YBL089W	YER119C	16	16	16	18	6.20892625744295	6.12928301694497	6.15814076587311	6.11440934524794	0	0	0	0	0	0	0	NI	NI	NA	NA	NA	NA	NA	NA	NA	NA	NA	NA	NA	NA	NA	NA	NA	10.8347332101459	11.3564407431545	NA	NA	NA	NA	NA	NA	NA	NA	NA	NA	0
WGD	True_ohnologs	YBR068C.YDR046C	YBR068C	YDR046C	13	15	15	12	6.33985000288462	6.68650052718322	9.37068740680722	6.49876617376318	0	0	0	1	0	0	1	HM	1HM	0	0	NA	0	0	NA	1	1	PCA(16093310)	NA	NA	NA	NA	1	1	14.8240072422912	14.3048620516205	NA	NA	NA	NA	NA	NA	NA	NA	NA	NA	0
WGD	NA	YBR082C.YDR059C	YBR082C	YDR059C	14	14	14	16	6.25661705690303	6	6.27609437977858	6.24780261559539	0	0	0	0	0	0	0	NI	NI	1	3	Affinity Capture-Western(7756256);Biochemical Activity(14747994);Biochemical Activity(22085930)	0	0	NA	1	2	Affinity Capture-MS(16554755);Affinity Capture-Western(19578373)	NA	NA	NA	NA	0	0	10.4111158006989	10.4473778027078	1qcq_1	NA	NA	NA	NA	0	NA	NA	5aie_1	NA	1
WGD	Homeologs	YBR117C.YPR074C	YBR117C	YPR074C	18	18	18	18	7.82012246811117	7.61470984411521	8.49585502688717	11.3734089602287	1	1	1	1	1	2	2	HM&HET	2HM&HET	0	0	NA	1	1	Reconstituted Complex(15178335)	1	2	Affinity Capture-MS(11805826);Affinity Capture-MS(16554755)	NA	NA	NA	NA	0	NA	11.4664986959987	15.567625030311	NA	NA	NA	1gpu_1,1ngs_1,1tka_1,1tkb_1,1tkc_1,1trk_1	NA	NA	1	NA	NA	NA	0
WGD	True_ohnologs	YBR140C.YOL081W	YBR140C	YOL081W	16	17	18	18	6.53915881110803	6.61470984411521	7.02232512848035	6.40065209302451	0	0	0	1	0	0	1	HM	1HM	0	0	NA	0	0	NA	1	1	Affinity Capture-MS(20160012)	NA	NA	NA	NA	0	0	12.0858489277137	11.5961768119513	NA	NA	NA	NA	NA	NA	NA	NA	NA	NA	0
WGD	NA	YBR150C.YOL089C	YBR150C	YOL089C	15	17	18	17	5.90689059560852	6.08746284125034	5.79295072484538	5.95419631038687	0	0	0	0	0	0	0	NI	NI	0	0	NA	0	0	NA	1	1	Two-hybrid(18719252)	NA	NA	NA	NA	0	0	10.1058229685022	9.73760745046154	NA	NA	NA	NA	NA	NA	NA	NA	NA	NA	0
WGD	True_ohnologs	YBR161W.YPL057C	YBR161W	YPL057C	15	16	14	17	6.44294349584873	6.41763045931374	6.24792751344359	6.52356195605701	0	0	0	0	0	0	0	NI	NI	NA	NA	NA	NA	NA	NA	NA	NA	NA	NA	NA	NA	NA	NA	NA	11.6982193605499	12.2225871355727	NA	NA	NA	NA	NA	NA	NA	NA	NA	NA	0
WGD	True_ohnologs	YBR189W.YPL081W	YBR189W	YPL081W	5	5	5	5	11.1401907031918	11.1786648510065	11.078817949962	10.9225844027137	1	1	1	1	1	2	2	HM&HET	2HM&HET	0	0	NA	0	0	NA	1	1	Affinity Capture-MS(16554755)	NA	NA	NA	NA	NA	NA	15.6482563343792	13.404578087654	NA	NA	NA	NA	NA	NA	NA	NA	NA	3j6x_1,3j6y_1,3j77_1,3j78_1,4uer_1,4v4b_1,4v6i_1,4v7h_1,4v8y_1,4v8z_1,5jpq_1,5juo_1,5jup_1,5jus_1,5jut_1,5juu_1,5ll6_1,5m1j_1,5mc6_1,5tzs_1	0
WGD	True_ohnologs	YBR218C.YGL062W	YBR218C	YGL062W	18	18	16	18	10.8177831217745	10.7640422173066	10.9700438640864	10.7176764230664	1	1	1	1	1	2	2	HM&HET	2HM&HET	0	0	NA	0	0	NA	1	1	Affinity Capture-MS(16554755)	NA	NA	NA	NA	NA	NA	15.834959736942	15.6307364569716	NA	NA	NA	NA	NA	NA	NA	NA	NA	NA	0
WGD	Homeologs	YBR242W.YGL101W	YBR242W	YGL101W	17	15	17	18	6.49185309632967	6.3037807481771	6.32192809488736	8.96000193206808	0	0	0	0	1	0	1	HM	1HM	1	2	Reconstituted Complex(29752939);Two-hybrid(18719252)	1	1	Reconstituted Complex(29752939)	0	0	NA	NA	NA	NA	NA	0	NA	11.5767189594479	NA	NA	NA	NA	NA	NA	NA	NA	NA	NA	NA	0
WGD	Homeologs	YCL011C.YNL004W	YCL011C	YNL004W	15	16	16	16	6.4594316186373	6.4757334309664	6.35755200461808	6.39231742277876	0	0	0	0	0	0	0	NI	NI	0	0	NA	0	0	NA	1	2	Affinity Capture-MS(14769921)	NA	NA	NA	NA	0	0	12.1093055621862	7.37702618376446	2mzq_1	2mzr_1,2mzs_1,2mzt_1	NA	NA	NA	0	0	0	NA	NA	0
WGD	True_ohnologs	YCL025C.YDR508C	YCL025C	YDR508C	18	18	18	18	10.1910592145317	9.60639066973908	11.1655351413779	8.66888498426625	1	1	1	1	1	2	2	HM&HET	2HM&HET	1	1	PCA(16093310)	0	0	NA	0	0	NA	NA	NA	NA	50179	NA	NA	NA	15.3014640587412	NA	NA	NA	NA	NA	NA	NA	NA	NA	NA	0
WGD	NA	YCL037C.YDR515W	YCL037C	YDR515W	17	16	18	16	8.83289001416474	8.37503943134693	10.5971214287896	7.63662462054365	1	1	1	1	1	2	2	HM&HET	2HM&HET	NA	NA	NA	NA	NA	NA	NA	NA	NA	NA	NA	NA	NA	NA	NA	NA	13.0814680766743	NA	NA	NA	NA	NA	NA	NA	NA	NA	NA	0
WGD	True_ohnologs	YCR005C.YNR001C	YCR005C	YNR001C	15	17	18	18	6.37503943134692	6.04439411935845	9.76487159073609	8.04984854945056	0	0	0	1	1	0	2	HM	2HM	1	3	PCA(18467557);PCA(22615397);Two-hybrid(10688190)	1	1	Reconstituted Complex(28076776)	0	0	NA	67890	NA	NA	NA	NA	NA	NA	NA	NA	NA	NA	NA	NA	NA	NA	NA	NA	NA	0
WGD	True_ohnologs	YCR010C.YNR002C	YCR010C	YNR002C	18	18	18	18	6.22881869049588	6.5077946401987	6.33985000288462	6.4594316186373	0	0	0	0	0	0	0	NI	NI	1	1	FRET(22579979)	0	0	NA	1	1	FRET(22579979)	NA	NA	NA	NA	NA	0	NA	10.3188815676855	NA	NA	NA	NA	NA	NA	NA	NA	NA	NA	0
WGD	Homeologs	YCR034W.YJL196C	YCR034W	YJL196C	15	15	13	15	6.2667865406949	9.37937836707126	6.18982455888002	10.0140204703149	0	1	1	0	1	1	1	HM&HET	1HM&HET	0	0	NA	1	1	PCA(16093310)	1	1	PCA(16093310)	NA	NA	NA	NA	NA	NA	12.0426448458506	6.81967035432612	NA	NA	NA	NA	NA	NA	NA	NA	NA	NA	0
WGD	Homeologs	YCR052W.YNR023W	YCR052W	YNR023W	16	18	18	17	6.12928301694497	5.95419631038687	6.08746284125034	5.7279204545632	0	0	0	0	0	0	0	NI	NI	NA	NA	NA	NA	NA	NA	NA	NA	NA	NA	NA	NA	NA	NA	NA	11.3068113363538	9.54085613692644	NA	NA	NA	NA	NA	NA	NA	NA	NA	NA	0
WGD	True_ohnologs	YCR073C.YNR031C	YCR073C	YNR031C	17	15	14	17	6.16992500144231	6.06608919045777	6.1598360604735	6.08746284125034	0	0	0	0	0	0	0	NI	NI	0	0	NA	1	1	Biochemical Activity(9482735)	1	1	Affinity Capture-MS(20489023)	NA	NA	NA	NA	0	0	11.5873817894264	10.7206235924726	NA	NA	NA	NA	NA	NA	NA	NA	NA	NA	0
WGD	NA	YDL048C.YLR375W	YDL048C	YLR375W	15	18	14	16	6.08746284125034	6.13514766323602	6.37503943134692	6.32181537553086	0	0	0	0	0	0	0	NI	NI	NA	NA	NA	NA	NA	NA	NA	NA	NA	NA	NA	NA	NA	NA	NA	11.0231255434225	11.8205159605207	NA	NA	NA	NA	NA	NA	NA	NA	NA	NA	0
WGD	True_ohnologs	YDL088C.YMR153W	YDL088C	YMR153W	18	15	17	16	7.72109918870719	8.36194377373524	6.28540221886225	8.64745394047683	1	1	1	0	1	2	1	HM&HET	1HM&HET	1	1	Reconstituted Complex(19345193)	1	2	Affinity Capture-Western(9864357);Two-hybrid(11283351)	1	3	Affinity Capture-MS(18046405);Affinity Capture-Western(9864357);Two-hybrid(11283351)	NA	NA	NA	NA	0	1	12.2838283052663	14.405550583753	NA	NA	NA	NA	NA	NA	NA	NA	NA	3w3y_1	0
WGD	NA	YDL130W-A.YDL181W	YDL130W-A	YDL181W	4	4	5	5	7.52747170828666	7.27054830767476	7.21916852046216	7.48381577726426	1	1	1	1	1	2	2	HM&HET	2HM&HET	1	1	Two-hybrid(22875988)	0	0	NA	1	1	Affinity Capture-MS(16554755)	NA	NA	NA	NA	NA	0	NA	6.72069401467334	NA	NA	NA	NA	NA	NA	NA	NA	NA	NA	0
WGD	True_ohnologs	YDL137W.YDL192W	YDL137W	YDL192W	18	18	18	18	10.270295326472	10.1433832139898	9.00281501560705	10.7313190310251	1	1	1	1	1	2	2	HM&HET	2HM&HET	0	0	NA	1	3	Affinity Capture-MS(22940862);PCA(18467557);Reconstituted Complex(18689681)	1	2	Affinity Capture-MS(11805837);PCA(18467557)	NA	129879	NA	32893	0	1	6.7062849234026	15.5671011362353	1mr3_1	2k5u_1	NA	5a1v_1,5nzr_1,5nzs_1,5nzt_1,5nzu_1,5nzv_1	NA	0	1	0	NA	NA	0
WGD	Homeologs	YDL138W.YDL194W	YDL138W	YDL194W	13	16	16	15	6	6.07677601585406	6.17960024256682	6.10852445677817	0	0	0	0	0	0	0	NI	NI	NA	NA	NA	NA	NA	NA	NA	NA	NA	NA	NA	NA	NA	NA	NA	10.9062956847996	10.7286090184033	NA	NA	NA	NA	NA	NA	NA	NA	NA	NA	0
WGD	NA	YDL175C.YIL079C	YDL175C	YIL079C	17	16	16	15	6.08746284125034	6.20734261790361	6.06608919045777	6.20945336562895	0	0	0	0	0	0	0	NI	NI	0	0	NA	0	0	NA	1	2	Affinity Capture-MS(15935759);Affinity Capture-Western(15935759)	NA	NA	NA	NA	0	0	11.0864618531095	11.255580497536	2lli_1	NA	NA	NA	NA	0	NA	NA	3nyb_1,4u4c_1	NA	1
WGD	NA	YDL204W.YDR233C	YDL204W	YDR233C	18	18	18	18	10.4008794362822	10.2771674841552	9.93127025156845	11.0098286173681	1	1	1	1	1	2	2	HM&HET	2HM&HET	1	1	PCA(18467557)	1	1	Affinity Capture-MS(22940862)	1	1	Affinity Capture-Western(16002643)	53151	NA	88151	NA	1	NA	14.4792579499787	15.432713897188	NA	NA	NA	NA	NA	NA	NA	NA	NA	NA	0
WGD	NA	YDL224C.YNL197C	YDL224C	YNL197C	20	19	20	20	8.39644597311641	8.12412131182919	6.47564235748349	9.61101418092033	1	1	1	0	1	2	1	HM&HET	1HM&HET	0	0	NA	1	1	PCA(18467557)	0	0	NA	NA	54617	22820	NA	0	NA	11.686711251	NA	NA	NA	NA	NA	NA	NA	NA	NA	NA	NA	0
WGD	NA	YDL239C.YNL225C	YDL239C	YNL225C	12	18	18	15	6.33985000288462	6.32192809488736	6.1598360604735	6.93073733756289	0	0	0	0	0	0	0	NI	NI	0	0	NA	1	3	Co-crystal Structure(21454609);FRET(28814505);Two-hybrid(10339566)	1	2	Two-hybrid(11742972);Two-hybrid(11973299)	NA	NA	NA	NA	0	0	11.5136913157933	12.398750816323	NA	NA	NA	NA	NA	NA	NA	NA	NA	NA	0
WGD	NA	YDR077W.YER150W	YDR077W	YER150W	15	15	15	15	6.5077946401987	6.78135971352466	6.97727992349992	6.08746284125034	0	0	0	1	0	0	1	HM	1HM	NA	NA	NA	NA	NA	NA	NA	NA	NA	NA	NA	NA	NA	NA	NA	NA	11.2814533224116	NA	NA	NA	NA	NA	NA	NA	NA	NA	NA	0
WGD	True_ohnologs	YDR093W.YER166W	YDR093W	YER166W	5	5	5	5	9.82177398197057	9.68123841177781	8.64024493622235	10.3826240265749	1	1	1	1	1	2	2	HM&HET	2HM&HET	0	0	NA	1	1	PCA(18467557)	1	1	PCA(18467557)	NA	37166	26555	NA	0	1	11.2439808435087	14.3270409469404	NA	NA	NA	NA	NA	NA	NA	NA	NA	NA	0
WGD	True_ohnologs	YDR098C.YER174C	YDR098C	YER174C	15	15	18	18	6.24792751344359	6.22881869049588	6.31262611087344	6.3037807481771	0	0	0	0	0	0	0	NI	NI	1	2	Affinity Capture-Western(23045394);Reconstituted Complex(19715344)	1	2	Affinity Capture-Western(20889129);Reconstituted Complex(19715344)	1	3	Affinity Capture-Western(23045394);Reconstituted Complex(17074835);Two-hybrid(17074835)	NA	NA	NA	NA	0	0	11.3766508193764	11.3909593775957	3d6i_1	NA	NA	NA	NA	0	NA	NA	NA	NA	0
WGD	True_ohnologs	YDR099W.YER177W	YDR099W	YER177W	18	18	18	17	10.4665863377192	10.7047682393626	10.4083297407674	10.7515440590891	1	1	1	1	1	2	2	HM&HET	2HM&HET	1	2	Reconstituted Complex(20384366);Two-hybrid(11931638)	1	1	Reconstituted Complex(20384366)	1	7	Affinity Capture-MS(11805826);Affinity Capture-MS(16429126);Affinity Capture-MS(16554755);Affinity Capture-Western(12507503);Affinity Capture-Western(20826334);Reconstituted Complex(22320399);Two-hybrid(11931638)	NA	NA	NA	NA	NA	NA	15.2416713996673	15.6033830748469	NA	NA	NA	NA	NA	NA	NA	NA	NA	NA	0
WGD	Homeologs	YDR111C.YLR089C	YDR111C	YLR089C	15	16	15	15	6.39231742277876	6.35712275883306	6.18982455888002	6.59991284218713	0	0	0	0	0	0	0	NI	NI	NA	NA	NA	NA	NA	NA	NA	NA	NA	NA	NA	NA	NA	NA	NA	11.3288007533729	11.3892816281449	NA	NA	NA	NA	NA	NA	NA	NA	NA	NA	0
WGD	NA	YDR151C.YLR136C	YDR151C	YLR136C	14	15	15	14	6.56173739912207	6.35755200461808	6.5077946401987	6.56206065591459	0	0	0	0	0	0	0	NI	NI	1	2	Two-hybrid(23530061)	1	2	Two-hybrid(23530061)	1	2	Two-hybrid(23530061)	NA	NA	NA	NA	0	0	11.5468518323871	11.6382068399693	NA	NA	NA	NA	NA	NA	NA	NA	NA	NA	0
WGD	Homeologs	YDR200C.YLR238W	YDR200C	YLR238W	13	17	16	12	6.16992500144231	6.16992500144231	6.16769517734696	6.17905085372042	0	0	0	0	0	0	0	NI	NI	0	0	NA	0	0	NA	1	1	Two-hybrid(10688190)	NA	NA	NA	NA	0	0	10.1468750152541	10.6496375532203	NA	NA	NA	NA	NA	NA	NA	NA	NA	NA	0
WGD	NA	YDR213W.YLR228C	YDR213W	YLR228C	16	16	16	15	6.3037807481771	6.05328147022244	6.28540221886225	6.04439411935845	0	0	0	0	0	0	0	NI	NI	1	1	Reconstituted Complex(25655993)	0	0	NA	0	0	NA	NA	NA	NA	NA	0	NA	11.9838579004636	NA	NA	NA	NA	NA	NA	NA	NA	NA	NA	NA	0
WGD	Homeologs	YDR247W.YPL026C	YDR247W	YPL026C	18	18	16	16	6.12928301694497	6.10791815498123	6.06608919045777	6.17987478016116	0	0	0	0	0	0	0	NI	NI	NA	NA	NA	NA	NA	NA	NA	NA	NA	NA	NA	NA	NA	NA	NA	10.3187811951562	11.8375498470448	NA	NA	NA	NA	NA	NA	NA	NA	NA	NA	0
WGD	True_ohnologs	YDR253C.YPL038W	YDR253C	YPL038W	16	16	18	18	6.24792751344359	6.5077946401987	6.3037807481771	6.08746284125034	0	0	0	0	0	0	0	NI	NI	NA	NA	NA	NA	NA	NA	NA	NA	NA	NA	NA	NA	NA	NA	NA	11.3550602667851	11.9256211748155	NA	NA	NA	NA	NA	NA	NA	NA	NA	NA	0
WGD	Homeologs	YDR272W.YOR040W	YDR272W	YOR040W	16	14	14	15	6.14974711950468	6.19562179471372	6.56125224215695	6.32192809488736	0	0	0	0	0	0	0	NI	NI	NA	NA	NA	NA	NA	NA	NA	NA	NA	NA	NA	NA	NA	NA	NA	NA	11.4765663441864	NA	NA	NA	NA	NA	NA	NA	NA	NA	NA	0
WGD	NA	YDR345C.YHR096C	YDR345C	YHR096C	18	18	18	18	9.70390357344466	9.4858293087019	10.8415643477306	9.98653895690249	1	1	1	1	1	2	2	HM&HET	2HM&HET	0	0	NA	1	1	PCA(18467557)	0	0	NA	NA	34771	NA	37496	NA	0	15.6754708228316	11.7018039979427	NA	NA	NA	NA	NA	NA	NA	NA	NA	NA	0
WGD	Homeologs	YDR351W.YHR103W	YDR351W	YHR103W	18	18	17	16	6.16992500144231	5.81740552508586	6.18982455888002	6.31262611087344	0	0	0	0	0	0	0	NI	NI	NA	NA	NA	NA	NA	NA	NA	NA	NA	NA	NA	NA	NA	NA	NA	10.3348136560402	10.4340570864447	NA	NA	NA	NA	NA	NA	NA	NA	NA	NA	0
WGD	True_ohnologs	YDR353W.YHR106W	YDR353W	YHR106W	18	16	18	17	9.23807049966348	9.32753123782046	10.9534689622288	6.44294349584873	1	1	1	1	0	2	1	HM&HET	1HM&HET	1	1	Co-crystal Structure(18930846)	1	1	Affinity Capture-MS(22940862)	1	4	Affinity Capture-MS(16554755);Affinity Capture-MS(22940862);Affinity Capture-Western(20826334);Two-hybrid(18719252)	NA	NA	NA	NA	NA	0	NA	11.2640777575951	NA	NA	3d8x_1,3itj_1	NA	NA	1	NA	NA	NA	NA	0
WGD	NA	YDR368W.YOR120W	YDR368W	YOR120W	14	17	16	17	6.4262647547021	6.44294349584873	6.24792751344359	6.79441586635011	0	0	0	0	0	0	0	NI	NI	NA	NA	NA	NA	NA	NA	NA	NA	NA	NA	NA	NA	NA	NA	NA	NA	11.5515399916836	NA	NA	NA	NA	NA	NA	NA	NA	NA	NA	0
WGD	NA	YDR379W.YOR127W	YDR379W	YOR127W	17	17	18	14	6.35755200461808	6.35755200461808	8.39660478118186	8.00722821102122	0	0	0	1	1	0	2	HM	2HM	1	3	PCA(18467557);PCA(22615397);Two-hybrid(11087867)	0	0	NA	0	0	NA	34860	NA	NA	NA	1	0	13.6609117585231	11.6604069525541	NA	NA	NA	NA	NA	NA	NA	NA	NA	NA	0
WGD	NA	YDR385W.YOR133W	YDR385W	YOR133W	4	5	4	5	8.72961974279413	8.83289001416474	9.64460870359932	7.97727992349992	1	1	1	1	1	2	2	HM&HET	2HM&HET	0	0	NA	0	0	NA	1	1	Affinity Capture-MS(16554755)	NA	NA	NA	NA	0	NA	11.438519593746	NA	NA	NA	NA	NA	NA	NA	NA	NA	NA	NA	0
WGD	NA	YDR389W.YOR134W	YDR389W	YOR134W	18	16	18	16	5.83289001416474	6.4178278454199	6.05817198061873	6.16992500144231	0	0	0	0	0	0	0	NI	NI	NA	NA	NA	NA	NA	NA	NA	NA	NA	NA	NA	NA	NA	NA	NA	11.5130440411586	11.1568608635745	NA	NA	NA	NA	NA	NA	NA	NA	NA	NA	0
WGD	True_ohnologs	YDR406W.YOR153W	YDR406W	YOR153W	15	14	16	18	6.35755200461808	6.4262647547021	6.40085417945823	8.36632221424582	0	0	0	0	1	0	1	HM	1HM	0	0	NA	1	4	PCA(18467557);PCA(22615397);PCA(23831759);Two-hybrid(11957110)	0	0	NA	NA	28961	NA	NA	NA	1	NA	14.2162514130986	NA	NA	NA	NA	NA	NA	NA	NA	NA	NA	0
WGD	True_ohnologs	YDR409W.YOR156C	YDR409W	YOR156C	16	17	15	16	6.2474277922456	6.3037807481771	6.2667865406949	6.37462046951116	0	0	0	0	0	0	0	NI	NI	0	0	NA	1	1	Biochemical Activity(20516210)	0	0	NA	NA	NA	NA	NA	NA	0	NA	11.1065265904476	2rnn_1	NA	NA	NA	NA	0	NA	NA	NA	NA	0
WGD	NA	YDR436W.YML016C	YDR436W	YML016C	17	16	18	18	7.72109918870719	7.02236781302845	5.97564235748349	10.5077946401987	1	1	1	0	1	2	1	HM&HET	1HM&HET	0	0	NA	1	1	PCA(18467557)	1	2	Affinity Capture-MS(16554755);Affinity Capture-MS(20489023)	NA	52284	NA	NA	NA	NA	NA	NA	NA	NA	NA	NA	NA	NA	NA	NA	NA	NA	0
WGD	NA	YDR458C.YML034W	YDR458C	YML034W	16	18	17	17	6.16992500144231	6.16867157363702	6.32192809488736	6.37503943134692	0	0	0	0	0	0	0	NI	NI	NA	NA	NA	NA	NA	NA	NA	NA	NA	NA	NA	NA	NA	NA	NA	12.3074419610867	12.1771160804896	NA	NA	NA	NA	NA	NA	NA	NA	NA	4xzr_1	0
WGD	NA	YDR463W.YHR006W	YDR463W	YHR006W	17	18	18	17	6.20945336562895	6.23837310196973	6.25735702706924	6.12928301694497	0	0	0	0	0	0	0	NI	NI	NA	NA	NA	NA	NA	NA	NA	NA	NA	NA	NA	NA	NA	NA	NA	NA	6.63507464865825	NA	NA	NA	NA	NA	NA	NA	NA	NA	NA	0
WGD	NA	YDR490C.YOL100W	YDR490C	YOL100W	5	4	5	5	6.82017896241519	7.07677601585406	6.5077946401987	7.83920378809694	1	1	1	0	1	2	1	HM&HET	1HM&HET	0	0	NA	1	1	PCA(21118957)	1	1	PCA(21118957)	NA	NA	NA	NA	NA	0	NA	12.2113428517483	NA	NA	NA	NA	NA	NA	NA	NA	NA	NA	0
WGD	True_ohnologs	YDR497C.YOL103W	YDR497C	YOL103W	18	17	18	16	6.4262647547021	6.6724253419715	10.2348174311173	6.14974711950468	0	0	0	1	0	0	1	HM	1HM	1	1	PCA(18467557)	0	0	NA	0	0	NA	29481	NA	NA	NA	1	0	15.3816200194668	12.0161664118224	NA	NA	NA	NA	NA	NA	NA	NA	NA	NA	0
WGD	NA	YDR502C.YLR180W	YDR502C	YLR180W	18	18	18	18	11.1972166931101	11.004922678569	11.0512089409148	11.1484765821783	1	1	1	1	1	2	2	HM&HET	2HM&HET	1	1	Two-hybrid(18719252)	1	1	Two-hybrid(18719252)	1	4	Affinity Capture-MS(16429126);Affinity Capture-MS(16554755);Affinity Capture-Western(26527276);Two-hybrid(18719252)	NA	NA	NA	NA	NA	NA	15.3071580549098	15.7439870261922	NA	NA	NA	NA	NA	NA	NA	NA	NA	NA	0
WGD	True_ohnologs	YEL041W.YJR049C	YEL041W	YJR049C	15	15	13	15	7.40087943628218	7.34872815423108	6.22881869049588	8.09803208296053	1	1	1	0	1	2	1	HM&HET	1HM&HET	0	0	NA	0	0	NA	1	1	Two-hybrid(11283351)	NA	NA	NA	NA	0	1	12.1687984639376	13.849849667354	NA	NA	NA	NA	NA	NA	NA	NA	NA	NA	0
WGD	NA	YER031C.YGL210W	YER031C	YGL210W	16	15	14	16	6	6.02236781302845	6.2667865406949	4.97709815519344	0	0	0	0	0	0	0	NI	NI	1	1	Affinity Capture-MS(22940862)	0	0	NA	0	0	NA	NA	NA	NA	NA	0	0	11.8100143548743	10.1780411195612	NA	NA	NA	NA	NA	NA	NA	NA	NA	NA	0
WGD	NA	YER045C.YIL036W	YER045C	YIL036W	14	18	17	13	6.24780261559539	6.14974711950468	6.14974711950468	6.3037807481771	0	0	0	0	0	0	0	NI	NI	1	1	Two-hybrid(22875988)	0	0	NA	0	0	NA	NA	NA	NA	NA	0	0	11.1341242147901	11.5985130097152	NA	NA	NA	NA	NA	NA	NA	NA	NA	NA	0
WGD	NA	YER054C.YIL045W	YER054C	YIL045W	12	14	15	12	6.49185309632967	6.33088904888599	7.17990909001493	6.285283644436	0	0	0	1	0	0	1	HM	1HM	NA	NA	NA	NA	NA	NA	NA	NA	NA	NA	NA	NA	NA	NA	NA	NA	11.9785316200467	NA	NA	NA	NA	NA	NA	NA	NA	NA	NA	0
WGD	NA	YER057C.YIL051C	YER057C	YIL051C	17	18	18	18	6.32192809488736	5.4594316186373	8.55458885167764	7.62935662007961	0	0	0	1	1	0	2	HM	2HM	0	0	NA	1	2	Affinity Capture-MS(22940862);Co-crystal Structure(21600990)	0	0	NA	NA	NA	NA	NA	NA	NA	NA	NA	NA	NA	1jd1_1	3quw_1	NA	1	1	0	NA	NA	0
WGD	NA	YER067W.YIL057C	YER067W	YIL057C	15	15	12	15	6.52356195605701	6.2667865406949	7.83920378809694	6.5077946401987	0	0	0	1	0	0	1	HM	1HM	NA	NA	NA	NA	NA	NA	NA	NA	NA	NA	NA	NA	NA	NA	NA	NA	11.7251475239196	NA	NA	NA	NA	NA	NA	NA	NA	NA	NA	0
WGD	NA	YER081W.YIL074C	YER081W	YIL074C	5	5	4	5	8.7176764230664	8.90388184573618	7.46529937618084	11.3810021095509	1	1	1	1	1	2	2	HM&HET	2HM&HET	1	2	Two-hybrid(11283351);Two-hybrid(18719252)	1	3	Two-hybrid(10688190);Two-hybrid(11283351);Two-hybrid(18719252)	1	5	Affinity Capture-MS(11805826);Affinity Capture-MS(16554755);Affinity Capture-Western(20826334);Two-hybrid(10688190);Two-hybrid(18719252)	NA	NA	NA	NA	NA	NA	NA	NA	NA	NA	NA	NA	NA	NA	NA	NA	NA	NA	0
WGD	NA	YFL048C.YLR080W	YFL048C	YLR080W	5	5	5	4	9.04712391211403	8.94836723158468	10.2179576978641	8.28540221886225	1	1	1	1	1	2	2	HM&HET	2HM&HET	1	2	PCA(16093310);Reconstituted Complex(26447473)	1	2	PCA(16093310);Reconstituted Complex(26447473)	1	4	Affinity Capture-MS(12857885);PCA(16093310);Reconstituted Complex(26447473);Reconstituted Complex(29361014)	NA	NA	NA	NA	0	1	11.8029896950482	13.1862986170712	NA	2a6v_1,2a6w_1	NA	NA	NA	NA	0	NA	NA	NA	0
WGD	True_ohnologs	YFR015C.YLR258W	YFR015C	YLR258W	15	15	15	15	9.80896417491926	9.89178370321831	8.99435343685886	10.4988492065317	1	1	1	1	1	2	2	HM&HET	2HM&HET	1	1	Two-hybrid(11283351)	1	4	Co-crystal Structure(21835915);PCA(18467557);PCA(22615397);Two-hybrid(11283351)	1	3	Affinity Capture-MS(16554755);Affinity Capture-Western(20826334);Two-hybrid(11283351)	NA	50212	NA	21255	0	1	6.85712275883306	14.9623726839718	NA	NA	NA	NA	NA	NA	NA	NA	NA	NA	0
WGD	NA	YFR024C-A.YHR016C	YFR024C-A	YHR016C	18	18	18	18	10.4777582664439	10.3162815317462	10.6786001390995	10.1267044728432	1	1	1	1	1	2	2	HM&HET	2HM&HET	1	3	Affinity Capture-MS(11805837);Affinity Capture-MS(22940862);PCA(18467557)	1	2	PCA(18467557);PCA(22615397)	1	2	Affinity Capture-MS(16554755);PCA(18467557)	120511	56115	90648	43359	1	1	15.5847977834473	14.5288806747891	1oot_1	NA	NA	NA	NA	0	NA	NA	1ssh_1	NA	1
WGD	NA	YFR040W.YGL229C	YFR040W	YGL229C	14	18	18	17	6.05524165490811	6.08683856815171	5.32192809488736	6.04439411935845	0	0	0	0	0	0	0	NI	NI	NA	NA	NA	NA	NA	NA	NA	NA	NA	NA	NA	NA	NA	NA	NA	12.2863323343321	NA	NA	NA	NA	NA	NA	NA	NA	NA	NA	NA	0
WGD	True_ohnologs	YFR053C.YGL253W	YFR053C	YGL253W	18	18	18	18	10.8587580999354	10.8864586957037	10.8105716347411	11.0168082876866	1	1	1	1	1	2	2	HM&HET	2HM&HET	1	1	FRET(10877063)	1	1	Reconstituted Complex(9566913)	1	1	Affinity Capture-MS(16554755)	NA	NA	NA	NA	NA	NA	15.549615749205	NA	3b8a_1	1ig8_1	NA	NA	NA	0	0	0	NA	NA	0
WGD	Homeologs	YGL049C.YGR162W	YGL049C	YGR162W	15	16	18	16	6.20945336562895	6.66025926231635	6.22869043953627	8.40725368265318	0	0	0	0	1	0	1	HM	1HM	0	0	NA	1	1	Affinity Capture-MS(14759368)	1	1	Affinity Capture-MS(16554755)	NA	NA	NA	NA	1	NA	13.6893996119965	14.918974840201	NA	NA	NA	NA	NA	NA	NA	NA	NA	NA	0
WGD	True_ohnologs	YGL084C.YPL189W	YGL084C	YPL189W	14	12	14	13	6.07645928806831	6.04439411935845	6.483613129418	5.95419631038687	0	0	0	0	0	0	0	NI	NI	NA	NA	NA	NA	NA	NA	NA	NA	NA	NA	NA	NA	NA	NA	NA	10.6541506260275	11.2385888510842	NA	NA	NA	NA	NA	NA	NA	NA	NA	NA	0
WGD	NA	YGL096W.YPL177C	YGL096W	YPL177C	17	17	17	16	6.3037807481771	6.4594316186373	6.44294349584873	6.86417285735549	0	0	0	0	0	0	0	NI	NI	NA	NA	NA	NA	NA	NA	NA	NA	NA	NA	NA	NA	NA	NA	NA	NA	11.6827723591224	NA	NA	NA	NA	NA	NA	NA	NA	NA	NA	0
WGD	Homeologs	YGL158W.YLR248W	YGL158W	YLR248W	14	16	15	17	6.07677601585406	6.08683856815171	6.28540221886225	6.02236781302845	0	0	0	0	0	0	0	NI	NI	0	0	NA	1	2	Affinity Capture-MS(29738528);Biochemical Activity(8939941)	0	0	NA	NA	NA	NA	NA	0	1	12.1910002901911	12.6516461957733	NA	NA	NA	NA	NA	NA	NA	NA	NA	NA	0
WGD	NA	YGR004W.YLR324W	YGR004W	YLR324W	4	4	5	5	7.16992500144231	7.73083564113813	6.89481776330794	10.140829770773	1	1	1	0	1	2	1	HM&HET	1HM&HET	0	0	NA	1	3	Affinity Capture-MS(22940862);PCA(18467557);Two-hybrid(11283351)	1	2	Two-hybrid(14617799)	NA	50695	NA	NA	0	1	6.89933714941341	15.04675670465	NA	NA	NA	NA	NA	NA	NA	NA	NA	NA	0
WGD	True_ohnologs	YGR010W.YLR328W	YGR010W	YLR328W	18	18	18	18	8.44679297292615	8.38573183869108	7.97154355395077	8.91587937883577	1	1	1	1	1	2	2	HM&HET	2HM&HET	1	2	Two-hybrid(10688190)	1	6	PCA(22615397);Two-hybrid(10688190);Two-hybrid(11283351);Two-hybrid(18719252)	1	7	Affinity Capture-MS(16554755);Affinity Capture-Western(20826334);Two-hybrid(10688190);Two-hybrid(11283351);Two-hybrid(18719252)	NA	30309	NA	NA	1	1	13.1210223680315	14.0001778081448	NA	NA	NA	NA	NA	NA	NA	NA	NA	NA	0
WGD	True_ohnologs	YGR032W.YLR342W	YGR032W	YLR342W	14	14	16	16	6.16992500144231	6.16992500144231	6.4093909361377	5.89435916634523	0	0	0	0	0	0	0	NI	NI	NA	NA	NA	NA	NA	NA	NA	NA	NA	NA	NA	NA	NA	NA	NA	11.1608392460368	10.4614812614469	NA	NA	NA	NA	NA	NA	NA	NA	NA	NA	0
WGD	True_ohnologs	YGR038W.YLR350W	YGR038W	YLR350W	18	18	18	18	9.66355810421727	9.7262181593322	8.51175265376738	9.92925840863697	1	1	1	1	1	2	2	HM&HET	2HM&HET	1	1	Affinity Capture-Western(20182505)	1	2	Affinity Capture-Western(20182505);PCA(18467557)	1	4	Affinity Capture-MS(20182505);Affinity Capture-Western(23363605)	NA	69491	NA	53396	NA	1	NA	14.5440800160309	NA	NA	NA	NA	NA	NA	NA	NA	NA	NA	0
WGD	NA	YGR041W.YLR353W	YGR041W	YLR353W	14	16	17	14	6.44294349584873	6.4262647547021	6.32192809488736	6.18968918353563	0	0	0	0	0	0	0	NI	NI	0	0	NA	0	0	NA	1	2	Affinity Capture-Western(11118203)	NA	NA	NA	NA	0	0	11.8434814780777	11.2430989693383	NA	NA	NA	NA	NA	NA	NA	NA	NA	NA	0
WGD	Homeologs	YGR043C.YLR354C	YGR043C	YLR354C	13	13	15	18	6.58496250072116	6.39231742277876	6.3037807481771	6.84461681482902	0	0	0	0	0	0	0	NI	NI	1	2	Co-crystal Structure(18831051);Reconstituted Complex(18831051)	0	0	NA	1	1	Affinity Capture-MS(16554755)	NA	NA	NA	NA	0	0	6.89872944295755	11.0375467907024	NA	NA	3cq0_1	NA	NA	1	NA	NA	NA	NA	0
WGD	Homeologs	YGR056W.YLR357W	YGR056W	YLR357W	14	15	16	14	6.52356195605701	6.44294349584873	6.41723552499211	6.3037807481771	0	0	0	0	0	0	0	NI	NI	0	0	NA	1	1	Affinity Capture-MS(14759368)	0	0	NA	NA	NA	NA	NA	NA	0	NA	10.3759779388033	NA	NA	NA	NA	NA	NA	NA	NA	NA	NA	0
WGD	Homeologs	YGR108W.YPR119W	YGR108W	YPR119W	16	16	16	16	6.3380887384163	6.44930069370197	6.57725084693238	6.46647644609736	0	0	0	0	0	0	0	NI	NI	0	0	NA	0	0	NA	1	1	Affinity Capture-MS(11160944)	NA	NA	NA	NA	0	0	11.3101390028031	11.6526175767517	NA	NA	NA	NA	NA	NA	NA	NA	NA	NA	0
WGD	True_ohnologs	YGR109C.YPR120C	YGR109C	YPR120C	15	17	17	18	6.28540221886225	5.95419631038687	5.88264304936184	6.00770752619334	0	0	0	0	0	0	0	NI	NI	NA	NA	NA	NA	NA	NA	NA	NA	NA	NA	NA	NA	NA	NA	NA	11.5825632937635	10.885335777123	NA	NA	NA	NA	NA	NA	NA	NA	NA	NA	0
WGD	True_ohnologs	YGR121C.YPR138C	YGR121C	YPR138C	18	18	18	18	10.2992080183873	10.1636496760158	10.0986563477475	10.1823943534045	1	1	1	1	1	2	2	HM&HET	2HM&HET	0	0	NA	1	2	PCA(18467557);PCA(22615397)	1	1	PCA(18467557)	NA	68644	NA	76662	1	NA	14.8278138315482	NA	NA	NA	NA	NA	NA	NA	NA	NA	NA	NA	0
WGD	NA	YGR136W.YPR154W	YGR136W	YPR154W	5	4	4	5	8.58871463558226	7.8073549220576	8.42416476043746	8.01680828768655	1	1	1	1	1	2	2	HM&HET	2HM&HET	0	0	NA	1	1	Reconstituted Complex(19345193)	1	4	Affinity Capture-Western(23577202);Affinity Capture-Western(25143386);Two-hybrid(25143386)	NA	NA	NA	NA	0	1	11.2835869623559	13.5907436014276	NA	NA	NA	NA	NA	NA	NA	NA	NA	NA	0
WGD	True_ohnologs	YGR138C.YPR156C	YGR138C	YPR156C	18	18	18	18	8.96866679319521	9.81057163474115	9.05528243550119	10.4072677642447	1	1	1	1	1	2	2	HM&HET	2HM&HET	0	0	NA	0	0	NA	1	1	PCA(18467557)	NA	NA	26756	NA	NA	NA	NA	NA	NA	NA	NA	NA	NA	NA	NA	NA	NA	NA	0
WGD	True_ohnologs	YGR209C.YLR043C	YGR209C	YLR043C	16	17	18	17	7.56857563013915	7.467605550083	9.868822554775	6.12928301694497	1	1	1	1	0	2	1	HM&HET	1HM&HET	0	0	NA	0	0	NA	1	1	Affinity Capture-MS(23414292)	NA	NA	NA	NA	NA	NA	14.4862114252189	NA	2fa4_1,2hsy_1	2i9h_1,3f3q_1	NA	NA	NA	0	0	0	NA	NA	0
WGD	NA	YGR238C.YHR158C	YGR238C	YHR158C	18	18	18	18	8.78135971352466	9.61838550225861	7.64385618977472	10.2597432636908	1	1	1	1	1	2	2	HM&HET	2HM&HET	0	0	NA	1	4	Affinity Capture-Western(9786949);PCA(18467557);PCA(25547157);Two-hybrid(11087867)	1	9	Affinity Capture-MS(16554755);Affinity Capture-Western(9786949);PCA(18467557);PCA(22615397);PCA(25547157);Two-hybrid(18719252);Two-hybrid(22875988);Two-hybrid(9786949)	NA	48573	22063	27208	1	1	13.0094435669282	14.6632147607058	NA	NA	NA	NA	NA	NA	NA	NA	NA	NA	0
WGD	Homeologs	YGR243W.YHR162W	YGR243W	YHR162W	18	15	15	18	6.17960024256682	6.5077946401987	6.3037807481771	6.28540221886225	0	0	0	0	0	0	0	NI	NI	0	0	NA	1	1	Affinity Capture-Western(22628558)	1	1	Affinity Capture-MS(22628558)	NA	NA	NA	NA	0	0	7.04983827742982	11.6181598254729	NA	NA	NA	NA	NA	NA	NA	NA	NA	NA	0
WGD	Homeologs	YHR001W.YKR003W	YHR001W	YKR003W	18	16	17	18	10.380461065089	6.02236781302845	6.04439411935845	10.1811522568656	1	0	1	0	1	1	1	HM&HET	1HM&HET	0	0	NA	0	0	NA	1	1	PCA(18467557)	NA	NA	67716	NA	1	NA	15.3883364211106	NA	NA	4b2z_1,4ph7_1	NA	NA	NA	NA	0	NA	NA	NA	0
WGD	Homeologs	YHR030C.YKL161C	YHR030C	YKL161C	16	18	17	16	6.24680265352856	6.20945336562895	5.58496250072116	6.3872905904468	0	0	0	0	0	0	0	NI	NI	1	2	Affinity Capture-Western(17397108);Affinity Capture-Western(28007574)	0	0	NA	0	0	NA	NA	NA	NA	NA	NA	NA	8.7528398840139	NA	NA	NA	NA	NA	NA	NA	NA	NA	NA	NA	0
WGD	Homeologs	YHR117W.YNL121C	YHR117W	YNL121C	17	18	16	15	6.08746284125034	6.31148347239525	6.27585413081034	6.24792751344359	0	0	0	0	0	0	0	NI	NI	1	1	Affinity Capture-MS(22940862)	1	1	FRET(15651008)	0	0	NA	NA	NA	NA	NA	NA	NA	NA	NA	3fp3_1	NA	NA	2gw1_1	NA	0	1	0	3fp2_1,3fp4_1,3lca_1	NA	1
WGD	Homeologs	YHR123W.YNL130C	YHR123W	YNL130C	16	16	16	18	9.70390253636348	9.47268190826344	9.28714893140669	10.0566377151132	1	1	1	1	1	2	2	HM&HET	2HM&HET	1	1	PCA(16093310)	1	1	PCA(18467557)	1	2	PCA(16093310);PCA(18467557)	NA	36937	23466	20166	1	NA	14.1771072828074	NA	NA	NA	NA	NA	NA	NA	NA	NA	NA	NA	0
WGD	Homeologs	YHR135C.YNL154C	YHR135C	YNL154C	18	17	18	17	7.38370429247405	7.11894107272351	7.467605550083	7.01122725542325	1	1	1	1	1	2	2	HM&HET	2HM&HET	0	0	NA	1	1	Biochemical Activity(26700316)	1	2	Affinity Capture-MS(11805837)	NA	NA	NA	NA	NA	0	NA	7.31706518654666	NA	NA	NA	NA	NA	NA	NA	NA	NA	NA	0
WGD	NA	YHR155W.YNL257C	YHR155W	YNL257C	15	13	12	14	6.04439411935845	6.18982455888002	6.10852445677817	6.12928301694497	0	0	0	0	0	0	0	NI	NI	NA	NA	NA	NA	NA	NA	NA	NA	NA	NA	NA	NA	NA	NA	NA	10.4090480429803	NA	NA	NA	NA	NA	NA	NA	NA	NA	NA	NA	0
WGD	NA	YHR208W.YJR148W	YHR208W	YJR148W	17	16	18	18	6.22881869049588	6.18982455888002	7.72109918870719	9.24317398347295	0	0	0	1	1	0	2	HM	2HM	1	1	PCA(25841022)	0	0	NA	1	3	Affinity Capture-MS(11805826);Affinity Capture-MS(16429126)	NA	NA	NA	NA	NA	NA	NA	14.4773273882833	NA	NA	NA	NA	NA	NA	NA	NA	NA	NA	0
WGD	NA	YIL013C.YOR011W	YIL013C	YOR011W	16	18	16	17	6.04373142062517	6.02236781302845	6.27537339269162	6.12928301694497	0	0	0	0	0	0	0	NI	NI	0	0	NA	0	0	NA	1	1	PCA(26220175)	NA	NA	NA	NA	0	0	10.8670496531976	11.1695928158521	NA	NA	NA	NA	NA	NA	NA	NA	NA	NA	0
WGD	Homeologs	YIL105C.YNL047C	YIL105C	YNL047C	18	18	18	14	7.51873057920697	7.36632221424582	9.77313920671969	6.56985560833095	1	1	1	1	0	2	1	HM&HET	1HM&HET	1	3	PCA(18467557);PCA(22615397);Two-hybrid(18719252)	0	0	NA	1	2	Affinity Capture-Western(15372071);Two-hybrid(10688190)	54343	NA	NA	NA	1	0	14.2493202299393	12.2015698716824	NA	NA	NA	NA	NA	NA	NA	NA	NA	NA	0
WGD	NA	YIL158W.YKR100C	YIL158W	YKR100C	18	18	18	15	6.34804908547793	6.3380887384163	5.93073733756289	8.15987133677839	0	0	0	0	1	0	1	HM	1HM	NA	NA	NA	NA	NA	NA	NA	NA	NA	NA	NA	NA	NA	NA	NA	11.6208285344803	14.0862732691911	NA	NA	NA	NA	NA	NA	NA	NA	NA	NA	0
WGD	NA	YIR021W.YKL011C	YIR021W	YKL011C	14	15	14	16	6.37503943134692	6.20945336562895	6.53915881110803	6.18643253005629	0	0	0	0	0	0	0	NI	NI	1	2	Reconstituted Complex(11773622);Reconstituted Complex(12924947)	0	0	NA	0	0	NA	NA	NA	NA	NA	NA	NA	NA	NA	NA	NA	NA	NA	NA	NA	NA	NA	NA	NA	0
WGD	True_ohnologs	YIR033W.YKL020C	YIR033W	YKL020C	18	18	18	14	6.08730682361797	5.79295072484538	6.12913578814143	6.08730682361797	0	0	0	0	0	0	0	NI	NI	1	3	Affinity Capture-Western(12867034);Affinity Capture-Western(17289586);Reconstituted Complex(12867034)	1	2	Affinity Capture-Western(11733065);Two-hybrid(11733065)	0	0	NA	NA	NA	NA	NA	0	0	11.5235756053033	11.3850384369007	NA	NA	NA	NA	NA	NA	NA	NA	NA	NA	0
WGD	True_ohnologs	YJL082W.YKR018C	YJL082W	YKR018C	13	18	16	14	6.33985000288462	5.96240625180289	6.88857627773765	6.52356195605701	0	0	0	0	0	0	0	NI	NI	0	0	NA	1	1	Affinity Capture-MS(22940862)	0	0	NA	NA	NA	NA	NA	0	0	11.5912079372301	12.0478676797269	NA	NA	NA	NA	NA	NA	NA	NA	NA	NA	0
WGD	NA	YJL098W.YKR028W	YJL098W	YKR028W	14	13	14	18	6.24792751344359	6.04439411935845	6.18982455888002	6.16992500144231	0	0	0	0	0	0	0	NI	NI	1	1	Affinity Capture-MS(14759368)	0	0	NA	0	0	NA	NA	NA	NA	NA	0	NA	10.327496287458	NA	NA	NA	NA	NA	NA	NA	NA	NA	NA	NA	0
WGD	NA	YJL099W.YKR027W	YJL099W	YKR027W	5	5	5	5	7.23840473932508	7.12928301694497	6.68650052718322	8.36632221424582	1	1	1	0	1	2	1	HM&HET	1HM&HET	0	0	NA	1	1	Affinity Capture-MS(22940862)	1	2	Affinity Capture-Western(16498409);Affinity Capture-Western(16855022)	NA	NA	NA	NA	0	0	10.4714462242642	10.5473745503685	NA	NA	4wjw_1,4yg8_1	NA	NA	1	NA	NA	NA	NA	0
WGD	NA	YJL110C.YKR034W	YJL110C	YKR034W	17	18	16	17	6.24792751344359	6.43170597947082	6.49929521487266	8.04984854945056	0	0	0	0	1	0	1	HM	1HM	1	2	Two-hybrid(22875988);Two-hybrid(9791119)	1	2	Two-hybrid(18719252);Two-hybrid(9791119)	1	1	Two-hybrid(9791119)	NA	22048	NA	NA	0	0	12.3645371313648	11.2717425043267	NA	NA	NA	NA	NA	NA	NA	NA	NA	NA	0
WGD	NA	YJL112W.YKR036C	YJL112W	YKR036C	18	17	18	18	6.50770752619334	6.88264304936184	8.46532247445397	6.28540221886225	0	1	1	1	0	1	1	HM&HET	1HM&HET	1	7	Affinity Capture-Western(16009724);Affinity Capture-Western(24439911);Two-hybrid(12163467);Two-hybrid(16009724);Two-hybrid(16247028);Two-hybrid(20444245)	1	3	Affinity Capture-Western(16009724);Affinity Capture-Western(21149566);Reconstituted Complex(21149566)	1	3	Affinity Capture-Western(16009724);Two-hybrid(16009724)	NA	NA	NA	NA	1	NA	12.9899555260761	NA	NA	NA	5jst_1	NA	NA	1	NA	NA	NA	2pqr_1	0
WGD	NA	YJL116C.YKR042W	YJL116C	YKR042W	16	12	14	17	6.32192809488736	6.16978583919235	6.34848376311714	5.90689059560852	0	0	0	0	0	0	0	NI	NI	NA	NA	NA	NA	NA	NA	NA	NA	NA	NA	NA	NA	NA	NA	NA	NA	NA	NA	NA	NA	NA	NA	NA	NA	NA	NA	NA	0
WGD	True_ohnologs	YJL134W.YKR053C	YJL134W	YKR053C	16	17	18	16	6.53119174593817	6.12928301694497	6.25216122414595	6.39190837966009	0	0	0	0	0	0	0	NI	NI	NA	NA	NA	NA	NA	NA	NA	NA	NA	NA	NA	NA	NA	NA	NA	11.8390007597479	11.390693064909	NA	NA	NA	NA	NA	NA	NA	NA	NA	NA	0
WGD	Homeologs	YJL164C.YKL166C	YJL164C	YKL166C	14	15	15	12	6.4178278454199	6.22881869049588	9.64024493622235	6.31285442153223	0	0	0	1	0	0	1	HM	1HM	1	4	Biochemical Activity(24947305);PCA(18467557);PCA(21118957);PCA(22615397)	1	1	Two-hybrid(10688190)	1	4	Affinity Capture-MS(11805837);Affinity Capture-MS(20489023);Biochemical Activity(16319894)	25158	NA	NA	NA	1	0	13.8076492752317	11.157853407242	1fot_1	NA	NA	NA	NA	0	NA	NA	NA	NA	0
WGD	True_ohnologs	YJR127C.YML081W	YJR127C	YML081W	15	18	16	16	6.02236781302845	5.97727992349992	6.16992500144231	6.2188760361618	0	0	0	0	0	0	0	NI	NI	NA	NA	NA	NA	NA	NA	NA	NA	NA	NA	NA	NA	NA	NA	NA	11.5068519059231	10.4202867837381	NA	NA	NA	NA	NA	NA	NA	NA	NA	NA	0
WGD	NA	YKL091C.YMR079W	YKL091C	YMR079W	18	18	15	18	6.04439411935845	6.09614640723538	6.12928301694497	6.14974711950468	0	0	0	0	0	0	0	NI	NI	0	0	NA	1	1	Affinity Capture-MS(22940862)	1	1	Affinity Capture-MS(16554755)	NA	NA	NA	NA	NA	0	NA	7.11395836210074	3b74_1,3b7n_1,3b7q_1,3b7z_1	NA	NA	1aua_1	NA	0	1	0	NA	NA	0
WGD	NA	YKL126W.YMR104C	YKL126W	YMR104C	16	16	18	17	6.32462808875866	6.42587452070803	6.04439411935845	6.08746284125034	0	0	0	0	0	0	0	NI	NI	0	0	NA	0	0	NA	1	1	Affinity Capture-MS(16554755)	NA	NA	NA	NA	0	0	11.6258407390101	10.8569466270972	NA	NA	NA	NA	NA	NA	NA	NA	NA	NA	0
WGD	NA	YKL187C.YLR413W	YKL187C	YLR413W	18	15	18	18	6.02236781302845	6.32192809488736	6.52356195605701	9.25738784269265	0	0	0	0	1	0	1	HM	1HM	0	0	NA	1	1	Affinity Capture-MS(22940862)	0	0	NA	NA	NA	NA	NA	0	NA	11.7143794927655	NA	NA	NA	NA	NA	NA	NA	NA	NA	NA	NA	0
WGD	NA	YKR072C.YOR054C	YKR072C	YOR054C	18	18	18	18	10.468624042918	10.4210128557792	10.9736973663054	9.72451385311995	1	1	1	1	1	2	2	HM&HET	2HM&HET	1	3	PCA(18467557);Reconstituted Complex(26514574);Reconstituted Complex(30279472)	1	1	Reconstituted Complex(26514574)	1	1	Reconstituted Complex(26514574)	33320	NA	21603	NA	1	1	14.8770761304974	13.7816222519242	NA	NA	NA	NA	NA	NA	NA	NA	NA	NA	0
WGD	NA	YKR089C.YOR081C	YKR089C	YOR081C	15	15	15	15	8.39231742277876	8.16490692667569	8.05528243550119	8.44294349584873	1	1	1	1	1	2	2	HM&HET	2HM&HET	0	0	NA	1	1	PCA(18467557)	0	0	NA	NA	23085	NA	NA	NA	NA	NA	NA	NA	NA	NA	NA	NA	NA	NA	NA	NA	NA	0
WGD	Homeologs	YLL010C.YLR019W	YLL010C	YLR019W	15	15	13	13	6.4262647547021	6.37503943134692	6.7279204545632	6.22881869049588	0	0	0	0	0	0	0	NI	NI	0	0	NA	0	0	NA	1	1	Affinity Capture-MS(16554755)	NA	NA	NA	NA	0	0	11.2558809105602	11.042451868578	NA	NA	NA	NA	NA	NA	NA	NA	NA	NA	0
WGD	Homeologs	YLL012W.YLR020C	YLL012W	YLR020C	15	18	16	18	6.22881869049588	6.02219705967923	6.91708736885827	6.05524165490811	0	0	0	0	0	0	0	NI	NI	1	1	Affinity Capture-MS(22940862)	0	0	NA	0	0	NA	NA	NA	NA	NA	NA	0	NA	11.52974394184	NA	NA	NA	NA	NA	NA	NA	NA	NA	NA	0
WGD	NA	YLR028C.YMR120C	YLR028C	YMR120C	18	18	18	18	10.5439984501345	10.4563544151083	9.68474862042163	10.7219536128014	1	1	1	1	1	2	2	HM&HET	2HM&HET	1	1	PCA(18467557)	1	1	PCA(18467557)	1	2	Affinity Capture-MS(16554755);PCA(18467557)	96118	75037	82177	57639	1	1	14.8045258617367	15.816367230007	NA	NA	NA	NA	NA	NA	NA	NA	NA	NA	0
WGD	NA	YLR266C.YOR162C	YLR266C	YOR162C	16	14	18	18	6.08683856815171	6.02236781302845	6.16978583919235	5.95419631038687	0	0	0	0	0	0	0	NI	NI	0	0	NA	1	3	Affinity Capture-Western(15123673);Reconstituted Complex(15123673);Two-hybrid(18719252)	0	0	NA	NA	NA	NA	NA	0	NA	10.5491320463758	NA	NA	NA	NA	NA	NA	NA	NA	NA	NA	NA	0
WGD	True_ohnologs	YLR270W.YOR173W	YLR270W	YOR173W	4	5	5	4	8.41572785115526	8.61102479730735	7.88874324889826	7.21913602806242	1	1	1	1	1	2	2	HM&HET	2HM&HET	1	1	Co-crystal Structure(26258763)	0	0	NA	1	3	Affinity Capture-MS(16554755);Affinity Capture-Western(16963086);Affinity Capture-Western(20826334)	NA	NA	NA	NA	0	0	12.0864246284745	11.6878049101274	NA	NA	NA	NA	NA	NA	NA	NA	NA	NA	0
WGD	NA	YLR273C.YOR178C	YLR273C	YOR178C	18	16	18	17	6.28492780416547	6.31285442153223	6.1269237424937	6.2667865406949	0	0	0	0	0	0	0	NI	NI	NA	NA	NA	NA	NA	NA	NA	NA	NA	NA	NA	NA	NA	NA	NA	11.2646635622006	11.0064583596439	NA	NA	NA	NA	NA	NA	NA	NA	NA	NA	0
WGD	True_ohnologs	YLR300W.YOR190W	YLR300W	YOR190W	15	17	18	15	6.08746284125034	5.90689059560852	5.64270110943112	6.06608919045777	0	0	0	0	0	0	0	NI	NI	NA	NA	NA	NA	NA	NA	NA	NA	NA	NA	NA	NA	NA	NA	NA	10.8915910517303	11.0299808112026	NA	NA	NA	NA	NA	NA	NA	NA	NA	NA	0
WGD	True_ohnologs	YLR432W.YML056C	YLR432W	YML056C	18	18	18	18	10.8177831217745	10.9614496943982	10.9158793788358	10.7739633684336	1	1	1	1	1	2	2	HM&HET	2HM&HET	1	3	Affinity Capture-MS(14759368);PCA(18467557);Two-hybrid(18719252)	1	2	PCA(18467557);PCA(22615397)	1	7	Affinity Capture-MS(14759368);Affinity Capture-MS(16429126);Affinity Capture-MS(16554755);PCA(18467557);PCA(22615397);Two-hybrid(18719252)	166101	75495	152047	82487	1	1	15.8218553292274	15.5005962273176	NA	NA	NA	NA	NA	NA	NA	NA	NA	NA	0
WGD	NA	YLR433C.YML057W	YLR433C	YML057W	20	18	19	17	6.02236781302845	6.22881869049588	6.04439411935845	6.16992500144231	0	0	0	0	0	0	0	NI	NI	1	1	Two-hybrid(7528690)	0	0	NA	1	1	Reconstituted Complex(19558332)	NA	NA	NA	NA	0	0	12.4051060566335	11.4966761845581	NA	NA	NA	NA	NA	NA	NA	NA	NA	NA	0
WGD	True_ohnologs	YLR449W.YML074C	YLR449W	YML074C	19	20	20	20	9.34207466799914	9.41574176829009	9.17113284509146	9.41468484865713	1	1	1	1	1	2	2	HM&HET	2HM&HET	1	1	Reconstituted Complex(25813344)	0	0	NA	0	0	NA	NA	NA	NA	NA	NA	0	NA	7.10167400148988	4bf8_1	NA	NA	NA	NA	0	NA	NA	NA	NA	0
WGD	True_ohnologs	YLR450W.YML075C	YLR450W	YML075C	5	5	5	5	10.1189410727235	9.82654848729091	9.8703647195834	10.4787696194758	1	1	1	1	1	2	2	HM&HET	2HM&HET	1	1	PCA(18467557)	1	1	PCA(16093310)	1	1	PCA(18467557)	44024	NA	60064	NA	NA	0	NA	11.2749775056766	NA	NA	NA	NA	NA	NA	NA	NA	NA	NA	0
WGD	True_ohnologs	YML100W.YMR261C	YML100W	YMR261C	18	17	18	18	9.40514146313634	7.32192809488736	10.6978363579624	10.7498694273968	1	1	1	1	1	2	2	HM&HET	2HM&HET	1	1	Two-hybrid(9194697)	1	2	PCA(18467557);PCA(22615397)	1	1	Affinity Capture-MS(16554755)	NA	112200	NA	NA	NA	1	14.5652129585356	14.8612949984061	NA	NA	NA	NA	NA	NA	NA	NA	NA	NA	0
WGD	NA	YML106W.YMR271C	YML106W	YMR271C	16	19	20	17	6.12928301694497	6	6.05426222838909	6.02236781302845	0	0	0	0	0	0	0	NI	NI	1	1	Two-hybrid(18719252)	0	0	NA	1	1	Affinity Capture-MS(16554755)	NA	NA	NA	NA	0	NA	12.0725385719508	NA	NA	NA	2pry_1,2prz_1,2ps1_1	NA	NA	1	NA	NA	NA	NA	0
WGD	NA	YML111W.YMR275C	YML111W	YMR275C	14	14	15	14	5.93073733756289	5.97727992349992	5.8073549220576	5.91763045931374	0	0	0	0	0	0	0	NI	NI	NA	NA	NA	NA	NA	NA	NA	NA	NA	NA	NA	NA	NA	NA	NA	11.4936719116851	10.7448529447778	NA	NA	NA	NA	NA	NA	NA	NA	NA	NA	0
WGD	NA	YMR119W.YNL008C	YMR119W	YNL008C	18	18	17	18	6.04439411935845	6.32192809488736	6.4093909361377	5.80528175196252	0	0	0	0	0	0	0	NI	NI	0	0	NA	0	0	NA	1	4	Affinity Capture-MS(25236469);Affinity Capture-Western(17085444);Affinity Capture-Western(25236469)	NA	NA	NA	NA	0	0	11.543732068089	11.6047364997033	NA	NA	NA	NA	NA	NA	NA	NA	NA	NA	0
WGD	True_ohnologs	YMR183C.YPL232W	YMR183C	YPL232W	17	16	14	15	6.24792751344359	6.33974004975272	6.61470984411521	6.32192809488736	0	0	0	0	0	0	0	NI	NI	0	0	NA	0	0	NA	1	2	Affinity Capture-Western(11038190);Reconstituted Complex(17714435)	NA	NA	NA	NA	NA	0	NA	10.0325094948266	5lg4_1	1fio_1	NA	NA	NA	0	0	0	5m4y_1	3b5n_1	1
WGD	True_ohnologs	YMR186W.YPL240C	YMR186W	YPL240C	18	18	18	18	11	11.0808175276083	11.1039434298916	11.0437108633472	1	1	1	1	1	2	2	HM&HET	2HM&HET	1	4	Co-crystal Structure(19554567);FRET(20159554);Protein-peptide(11967834);Reconstituted Complex(18492664)	1	15	Affinity Capture-MS(25452130);Affinity Capture-MS(26217697);Affinity Capture-MS(26804907);Affinity Capture-Western(24462205);Affinity Capture-Western(9819422);Co-crystal Structure(12667448);Co-crystal Structure(24435512);Co-crystal Structure(9187656);FRET(19696785);Protein-peptide(11967834);Reconstituted Complex(17908693);Reconstituted Complex(19032597);Reconstituted Complex(19906642);Reconstitut…	1	4	Affinity Capture-MS(16554755);Affinity Capture-MS(19536198);Affinity Capture-MS(24488121)	NA	NA	NA	NA	NA	NA	15.8694462518492	15.8620489504473	NA	1hk7_1,1zw9_1,1zwh_1,2akp_1,2brc_1,2bre_1,2fxs_1,2iws_1,2iwu_1,2iwx_1,2vwc_1,4asb_1	NA	1a4h_1,1ah6_1,1ah8_1,1am1_1,1amw_1,1bgq_1,2cg9_1,2cge_1,2xx2_1,2xx4_1,2xx5_1,4asa_1,4asf_1,4asg_1,4ce1_1,4ce2_1	NA	NA	1	NA	NA	1us7_1,1usv_1	0
WGD	NA	YMR192W.YPL249C	YMR192W	YPL249C	18	18	15	18	9.62021982550749	9.92035285541508	6.24792751344359	6.33985000288462	1	1	1	0	0	2	0	HET	HET	0	0	NA	1	2	Two-hybrid(22875988)	1	11	Affinity Capture-MS(16554755);Affinity Capture-Western(15802519);Affinity Capture-Western(20826334);Affinity Capture-Western(21554509);Far Western(15802519);Reconstituted Complex(18182006);Two-hybrid(19591838);Two-hybrid(22875988)	NA	NA	NA	NA	NA	1	NA	13.2567398355941	NA	NA	NA	NA	NA	NA	NA	NA	NA	NA	0
WGD	NA	YMR198W.YPL253C	YMR198W	YPL253C	11	13	14	11	6.39231742277876	6.52356195605701	6.15814076587311	6.44294349584873	0	0	0	0	0	0	0	NI	NI	NA	NA	NA	NA	NA	NA	NA	NA	NA	NA	NA	NA	NA	NA	NA	11.3623518449802	NA	NA	NA	NA	NA	NA	NA	NA	NA	NA	NA	0
WGD	NA	YMR199W.YPL256C	YMR199W	YPL256C	17	18	18	15	6.14974711950468	6.02236781302845	5.95419631038687	6.16992500144231	0	0	0	0	0	0	0	NI	NI	NA	NA	NA	NA	NA	NA	NA	NA	NA	NA	NA	NA	NA	NA	NA	11.6310584653433	11.522301117312	NA	NA	NA	NA	NA	NA	NA	NA	NA	NA	0
WGD	NA	YMR207C.YNR016C	YMR207C	YNR016C	15	17	16	18	6.10852445677817	6.24792751344359	6.19963896225448	11.0874628412503	0	0	0	0	1	0	1	HM	1HM	0	0	NA	1	1	Co-crystal Structure(12663926)	1	1	Affinity Capture-MS(16554755)	NA	NA	NA	NA	0	NA	11.8260763085525	15.9395923898998	NA	1w93_1,1w96_1,5cs0_1,5cs4_1,5i6e_1,5trc_1	NA	1od2_1,1od4_1,1uyr_1,1uys_1,1uyt_1,1w2x_1,3h0j_1,3h0q_1,3h0s_1,3k8x_1,3pgq_1,5csa_1,5csk_1,5csl_1	NA	NA	1	NA	NA	NA	0
WGD	NA	YMR243C.YOR316C	YMR243C	YOR316C	20	20	20	20	9.13185466858295	9.03751495434195	9.74345089118254	9.31061278165953	1	1	1	1	1	2	2	HM&HET	2HM&HET	0	0	NA	1	1	PCA(18467557)	0	0	NA	NA	116294	NA	NA	NA	NA	NA	NA	NA	NA	NA	NA	NA	NA	NA	NA	NA	NA	0
WGD	NA	YNL093W.YOR089C	YNL093W	YOR089C	15	16	17	18	6.14974711950468	6.24792751344359	6.20945336562895	7.19967234483636	0	0	0	0	1	0	1	HM	1HM	1	1	Two-hybrid(22157956)	1	2	Reconstituted Complex(22157956);Two-hybrid(22157956)	1	5	Affinity Capture-MS(11805837);Reconstituted Complex(22157956);Two-hybrid(22157956)	NA	NA	NA	NA	0	NA	11.285955925665	NA	NA	1ek0_1	NA	NA	NA	NA	0	NA	NA	NA	0
WGD	NA	YNL098C.YOR101W	YNL098C	YOR101W	16	16	15	14	6.08746284125034	6.27609437977858	5.16992500144231	6.11890373686157	0	0	0	0	0	0	0	NI	NI	1	1	Reconstituted Complex(9228053)	1	1	Reconstituted Complex(9228053)	1	3	Affinity Capture-MS(11805837);Affinity Capture-MS(16554755);Affinity Capture-Western(23476013)	NA	NA	NA	NA	0	0	9.66314232076383	11.4079557649002	NA	NA	NA	NA	NA	NA	NA	NA	NA	NA	0
WGD	True_ohnologs	YNL104C.YOR108W	YNL104C	YOR108W	4	5	5	4	8.07384096388524	7.67948009950545	10.8641861446543	7.03882512426482	1	1	1	1	1	2	2	HM&HET	2HM&HET	1	1	Two-hybrid(18719252)	1	1	Two-hybrid(18719252)	1	6	Affinity Capture-MS(16429126);Affinity Capture-MS(16554755);PCA(25841022);Two-hybrid(18719252)	NA	NA	NA	NA	NA	0	14.8395616388965	10.4845906614778	NA	NA	NA	NA	NA	NA	NA	NA	NA	NA	0
WGD	Homeologs	YNL298W.YOL113W	YNL298W	YOL113W	14	13	16	16	6.13864370006518	5.97727992349992	6.05524165490811	6	0	0	0	0	0	0	0	NI	NI	0	0	NA	0	0	NA	1	1	Affinity Capture-MS(14660704)	NA	NA	NA	NA	0	0	10.6861657919439	10.7164401592839	NA	NA	NA	NA	NA	NA	NA	NA	NA	NA	0
WGD	NA	YNL307C.YOL128C	YNL307C	YOL128C	17	16	15	16	6.3037807481771	6.58464934789642	7.71424551766612	6.23761338887113	0	0	0	1	0	0	1	HM	1HM	1	1	Biochemical Activity(11877433)	0	0	NA	0	0	NA	NA	NA	NA	NA	0	0	12.0357966467962	10.0020992583385	NA	NA	NA	NA	NA	NA	NA	NA	NA	NA	0
WGD	NA	YOR193W.YPL112C	YOR193W	YPL112C	19	20	19	19	6.96578428466209	7.06608919045777	6.37503943134692	9.51372759595244	1	1	1	0	1	2	1	HM&HET	1HM&HET	1	1	Two-hybrid(14517321)	1	2	PCA(18467557);Two-hybrid(14517321)	1	1	Two-hybrid(14517321)	NA	125327	NA	NA	1	1	12.5878278424683	15.3666749322661	NA	NA	NA	NA	NA	NA	NA	NA	NA	NA	0
WGD	NA	YOR204W.YPL119C	YOR204W	YPL119C	5	4	4	5	9.81217730551445	9.85092057282787	11.0007042690112	9.7431513941125	1	1	1	1	1	2	2	HM&HET	2HM&HET	1	3	Affinity Capture-Western(26212457);Reconstituted Complex(26212457);Reconstituted Complex(27494274)	1	1	PCA(18467557)	1	1	PCA(18467557)	NA	41289	NA	37529	0	1	6.94017440407801	14.4310727877678	NA	NA	NA	NA	NA	NA	NA	NA	NA	NA	0
WGD	NA	YAL028W.YOR324C	YAL028W	YOR324C	NA	NA	NA	NA	NA	NA	NA	NA	NA	NA	NA	NA	NA	NA	NA	NA	NA	0	0	NA	1	1	Affinity Capture-Western(21097665)	1	1	Affinity Capture-Western(21097665)	NA	NA	NA	NA	NA	NA	NA	NA	NA	NA	NA	NA	NA	NA	NA	NA	NA	NA	0
WGD	NA	YAL029C.YOR326W	YAL029C	YOR326W	NA	NA	NA	NA	NA	NA	NA	NA	NA	NA	NA	NA	NA	NA	NA	NA	NA	1	1	PCA(18467557)	1	4	Affinity Capture-Western(17893244);Co-crystal Structure(17893244);PCA(22615397);Two-hybrid(15821138)	0	0	NA	52465	79064	NA	NA	1	1	14.9387301362516	14.9357900991271	3mmi_1	2f6h_1	NA	NA	NA	0	0	0	NA	1m45_1,1n2d_1	0
WGD	Homeologs	YAL038W.YOR347C	YAL038W	YOR347C	NA	NA	NA	NA	NA	NA	NA	NA	NA	NA	NA	NA	NA	NA	NA	NA	NA	1	1	Reconstituted Complex(29853641)	0	0	NA	0	0	NA	NA	NA	NA	NA	NA	NA	6.83687536971903	NA	NA	NA	1a3w_1	NA	NA	1	NA	NA	NA	NA	0
WGD	NA	YAL051W.YOR363C	YAL051W	YOR363C	NA	NA	NA	NA	NA	NA	NA	NA	NA	NA	NA	NA	NA	NA	NA	NA	NA	1	1	Reconstituted Complex(18671944)	0	0	NA	1	3	Affinity Capture-Western(8972187);Reconstituted Complex(12709061);Reconstituted Complex(18671944)	NA	NA	NA	NA	0	0	7.15761016818795	11.2847680127755	NA	NA	NA	NA	NA	NA	NA	NA	NA	NA	0
WGD	Homeologs	YBL067C.YER098W	YBL067C	YER098W	NA	NA	NA	NA	NA	NA	NA	NA	NA	NA	NA	NA	NA	NA	NA	NA	NA	1	1	Affinity Capture-MS(22902402)	0	0	NA	0	0	NA	NA	NA	NA	NA	NA	0	NA	10.2421213538088	NA	NA	NA	NA	NA	NA	NA	NA	NA	NA	0
WGD	Homeologs	YBL068W.YER099C	YBL068W	YER099C	NA	NA	NA	NA	NA	NA	NA	NA	NA	NA	NA	NA	NA	NA	NA	NA	NA	0	0	NA	1	1	PCA(18467557)	1	1	PCA(18467557)	NA	119707	79402	61592	1	1	13.5905994880684	14.9888313530477	NA	NA	NA	NA	NA	NA	NA	NA	NA	NA	0
WGD	NA	YBL085W.YER114C	YBL085W	YER114C	NA	NA	NA	NA	NA	NA	NA	NA	NA	NA	NA	NA	NA	NA	NA	NA	NA	1	1	PCA(28751498)	1	1	Two-hybrid(28751498)	1	2	PCA(28751498);Two-hybrid(28751498)	NA	NA	NA	NA	0	0	12.4212609436102	8.83099340295785	NA	NA	NA	NA	NA	NA	NA	NA	NA	NA	0
WGD	True_ohnologs	YBR001C.YDR001C	YBR001C	YDR001C	NA	NA	NA	NA	NA	NA	NA	NA	NA	NA	NA	NA	NA	NA	NA	NA	NA	0	0	NA	0	0	NA	1	1	Affinity Capture-MS(16554755)	NA	NA	NA	NA	NA	0	NA	11.3282536756076	NA	NA	NA	NA	NA	NA	NA	NA	NA	NA	0
WGD	Homeologs	YBR014C.YDL010W	YBR014C	YDL010W	NA	NA	NA	NA	NA	NA	NA	NA	NA	NA	NA	NA	NA	NA	NA	NA	NA	1	1	Reconstituted Complex(18171082)	1	5	Co-crystal Structure(20347849);Co-crystal Structure(27710937);Co-crystal Structure(30123389);Reconstituted Complex(18171082);Reconstituted Complex(20347849)	0	0	NA	NA	NA	NA	NA	0	0	7.07097372915781	11.1054498001298	NA	3l4n_1	NA	5j3r_1	NA	NA	1	NA	NA	NA	0
WGD	NA	YBR016W.YDL012C	YBR016W	YDL012C	NA	NA	NA	NA	NA	NA	NA	NA	NA	NA	NA	NA	NA	NA	NA	NA	NA	1	1	Reconstituted Complex(19345193)	0	0	NA	0	0	NA	NA	NA	NA	NA	0	0	9.32388027451796	6.69521884478027	NA	NA	NA	NA	NA	NA	NA	NA	NA	NA	0
WGD	True_ohnologs	YBR020W.YDR009W	YBR020W	YDR009W	NA	NA	NA	NA	NA	NA	NA	NA	NA	NA	NA	NA	NA	NA	NA	NA	NA	0	0	NA	1	1	Co-crystal Structure(22302941)	0	0	NA	NA	NA	NA	NA	0	0	11.8718172687467	11.6408009081681	2aj4_1	NA	NA	3v2u_1,3v5r_1	NA	0	1	0	NA	NA	0
WGD	NA	YBR024W.YBR037C	YBR024W	YBR037C	NA	NA	NA	NA	NA	NA	NA	NA	NA	NA	NA	NA	NA	NA	NA	NA	NA	1	1	Reconstituted Complex(12125048)	1	1	Reconstituted Complex(11086158)	1	1	Reconstituted Complex(12125048)	NA	NA	NA	NA	NA	0	NA	6.97891378041687	NA	2b7j_1,2b7k_1	NA	NA	NA	NA	0	NA	NA	NA	0
WGD	NA	YBR033W.YKL038W	YBR033W	YKL038W	NA	NA	NA	NA	NA	NA	NA	NA	NA	NA	NA	NA	NA	NA	NA	NA	NA	0	0	NA	1	1	Two-hybrid(15489524)	0	0	NA	NA	NA	NA	NA	0	0	11.6736551688071	9.82871156525242	NA	NA	NA	NA	NA	NA	NA	NA	NA	NA	0
WGD	NA	YBR049C.YDR026C	YBR049C	YDR026C	NA	NA	NA	NA	NA	NA	NA	NA	NA	NA	NA	NA	NA	NA	NA	NA	NA	1	1	Affinity Capture-MS(14759368)	0	0	NA	0	0	NA	NA	NA	NA	NA	NA	0	NA	12.0113127179557	NA	NA	NA	NA	NA	NA	NA	NA	NA	NA	0
WGD	NA	YBR052C.YDR032C	YBR052C	YDR032C	NA	NA	NA	NA	NA	NA	NA	NA	NA	NA	NA	NA	NA	NA	NA	NA	NA	0	0	NA	1	3	PCA(18467557);Two-hybrid(10688190);Two-hybrid(18719252)	1	4	Affinity Capture-MS(16429126);PCA(18467557);Two-hybrid(10688190);Two-hybrid(18719252)	NA	96793	NA	58754	0	1	10.793171602237	15.6695789111011	NA	NA	NA	5mp4_1	NA	NA	1	NA	NA	NA	0
WGD	True_ohnologs	YBR054W.YDR033W	YBR054W	YDR033W	NA	NA	NA	NA	NA	NA	NA	NA	NA	NA	NA	NA	NA	NA	NA	NA	NA	1	1	PCA(16093310)	0	0	NA	0	0	NA	NA	NA	NA	NA	0	NA	6.68541180324038	15.7516933637103	NA	NA	NA	NA	NA	NA	NA	NA	NA	NA	0
WGD	NA	YBR145W.YOL086C	YBR145W	YOL086C	NA	NA	NA	NA	NA	NA	NA	NA	NA	NA	NA	NA	NA	NA	NA	NA	NA	0	0	NA	1	2	Co-crystal Structure(25157460);Co-crystal Structure(26743849)	0	0	NA	NA	NA	NA	NA	0	NA	12.0713495824437	NA	NA	NA	NA	4w6z_1,5env_1	NA	NA	1	NA	NA	NA	0
WGD	Homeologs	YBR169C.YPL106C	YBR169C	YPL106C	NA	NA	NA	NA	NA	NA	NA	NA	NA	NA	NA	NA	NA	NA	NA	NA	NA	0	0	NA	1	1	Co-crystal Structure(17923091)	1	2	Affinity Capture-MS(19536198)	NA	NA	NA	NA	1	NA	12.6150485622344	12.0603334669454	NA	NA	NA	2qxl_1	NA	NA	1	NA	NA	3c7n_1	0
WGD	NA	YBR172C.YPL105C	YBR172C	YPL105C	NA	NA	NA	NA	NA	NA	NA	NA	NA	NA	NA	NA	NA	NA	NA	NA	NA	1	1	Co-crystal Structure(20696395)	0	0	NA	0	0	NA	NA	NA	NA	NA	NA	0	NA	6.89415525185046	3k3v_1	NA	NA	NA	NA	0	NA	NA	3fma_1	NA	1
WGD	NA	YBR177C.YPL095C	YBR177C	YPL095C	NA	NA	NA	NA	NA	NA	NA	NA	NA	NA	NA	NA	NA	NA	NA	NA	NA	1	2	Affinity Capture-MS(22940862);Reconstituted Complex(25308280)	0	0	NA	0	0	NA	NA	NA	NA	NA	0	NA	12.3781779852482	NA	NA	NA	NA	NA	NA	NA	NA	NA	NA	NA	0
WGD	NA	YBR270C.YJL058C	YBR270C	YJL058C	NA	NA	NA	NA	NA	NA	NA	NA	NA	NA	NA	NA	NA	NA	NA	NA	NA	0	0	NA	1	1	Two-hybrid(18719252)	0	0	NA	NA	NA	NA	NA	0	0	10.4151647552149	11.2549233755785	NA	NA	NA	NA	NA	NA	NA	NA	NA	NA	0
WGD	True_ohnologs	YBR273C.YJL048C	YBR273C	YJL048C	NA	NA	NA	NA	NA	NA	NA	NA	NA	NA	NA	NA	NA	NA	NA	NA	NA	1	1	Two-hybrid(14755638)	0	0	NA	1	1	Two-hybrid(14755638)	NA	NA	NA	NA	NA	NA	NA	NA	NA	NA	NA	NA	NA	NA	NA	NA	NA	NA	0
WGD	Homeologs	YBR284W.YJL070C	YBR284W	YJL070C	NA	NA	NA	NA	NA	NA	NA	NA	NA	NA	NA	NA	NA	NA	NA	NA	NA	0	0	NA	1	1	Affinity Capture-MS(22940862)	0	0	NA	NA	NA	NA	NA	0	0	11.0886624701357	7.03325484546222	NA	NA	NA	NA	NA	NA	NA	NA	NA	NA	0
WGD	True_ohnologs	YCL024W.YDR507C	YCL024W	YDR507C	NA	NA	NA	NA	NA	NA	NA	NA	NA	NA	NA	NA	NA	NA	NA	NA	NA	0	0	NA	1	1	Affinity Capture-Western(12058072)	0	0	NA	NA	NA	NA	NA	NA	NA	NA	NA	3osm_1,3ost_1	NA	NA	NA	NA	0	NA	NA	NA	NA	0
WGD	Homeologs	YCL035C.YDR513W	YCL035C	YDR513W	NA	NA	NA	NA	NA	NA	NA	NA	NA	NA	NA	NA	NA	NA	NA	NA	NA	0	0	NA	1	1	Affinity Capture-MS(22940862)	0	0	NA	NA	NA	NA	NA	NA	NA	NA	NA	3c1r_1,3c1s_1	3ctf_1,3ctg_1,3d4m_1	NA	NA	NA	0	0	0	NA	NA	0
WGD	NA	YCL040W.YDR516C	YCL040W	YDR516C	NA	NA	NA	NA	NA	NA	NA	NA	NA	NA	NA	NA	NA	NA	NA	NA	NA	1	1	Two-hybrid(11283351)	0	0	NA	0	0	NA	NA	NA	NA	NA	NA	NA	12.0035597560815	NA	NA	NA	NA	NA	NA	NA	NA	NA	NA	NA	0
WGD	NA	YCL043C.YDR518W	YCL043C	YDR518W	NA	NA	NA	NA	NA	NA	NA	NA	NA	NA	NA	NA	NA	NA	NA	NA	NA	1	4	Affinity Capture-Western(18815132);Co-crystal Structure(18815132);PCA(18815132);Reconstituted Complex(18815132)	0	0	NA	0	0	NA	NA	NA	NA	NA	NA	NA	NA	NA	2b5e_1	NA	3boa_1	NA	NA	1	NA	NA	NA	NA	0
WGD	NA	YCR048W.YNR019W	YCR048W	YNR019W	NA	NA	NA	NA	NA	NA	NA	NA	NA	NA	NA	NA	NA	NA	NA	NA	NA	0	0	NA	1	1	Affinity Capture-Western(26220175)	0	0	NA	NA	NA	NA	NA	NA	0	NA	11.7378376517621	NA	NA	NA	NA	NA	NA	NA	NA	NA	NA	0
WGD	NA	YCR067C.YNR026C	YCR067C	YNR026C	NA	NA	NA	NA	NA	NA	NA	NA	NA	NA	NA	NA	NA	NA	NA	NA	NA	0	0	NA	1	1	Affinity Capture-MS(22940862)	0	0	NA	NA	NA	NA	NA	0	0	11.7113500047163	11.4877968306518	NA	NA	NA	NA	NA	NA	NA	NA	NA	NA	0
WGD	True_ohnologs	YCR073W-A.YNR034W	YCR073W-A	YNR034W	NA	NA	NA	NA	NA	NA	NA	NA	NA	NA	NA	NA	NA	NA	NA	NA	NA	0	0	NA	0	0	NA	1	1	Affinity Capture-MS(16554755)	NA	NA	NA	NA	NA	0	NA	11.6877748845021	NA	NA	NA	NA	NA	NA	NA	NA	NA	NA	0
WGD	NA	YCR091W.YNR047W	YCR091W	YNR047W	NA	NA	NA	NA	NA	NA	NA	NA	NA	NA	NA	NA	NA	NA	NA	NA	NA	0	0	NA	0	0	NA	1	1	Affinity Capture-MS(11805837)	NA	NA	NA	NA	0	NA	11.5132279505299	NA	NA	NA	NA	NA	NA	NA	NA	NA	NA	NA	0
WGD	Homeologs	YDL042C.YOL068C	YDL042C	YOL068C	NA	NA	NA	NA	NA	NA	NA	NA	NA	NA	NA	NA	NA	NA	NA	NA	NA	1	4	Affinity Capture-MS(17043313);Affinity Capture-Western(9122169);Co-crystal Structure(27185881);Reconstituted Complex(16543151)	0	0	NA	0	0	NA	NA	NA	NA	NA	0	0	6.8763471209122	11.7055523955762	NA	NA	2hjh_1	NA	NA	1	NA	NA	NA	NA	0
WGD	NA	YDL070W.YLR399C	YDL070W	YLR399C	NA	NA	NA	NA	NA	NA	NA	NA	NA	NA	NA	NA	NA	NA	NA	NA	NA	0	0	NA	0	0	NA	1	9	Affinity Capture-MS(11805826);Affinity Capture-MS(16554755);Affinity Capture-MS(28068333);Affinity Capture-Western(20826334);Affinity Capture-Western(23452060);Affinity Capture-Western(28068333);Reconstituted Complex(23452060);Two-hybrid(18719252)	NA	NA	NA	NA	0	0	11.1045529315239	11.7269391122666	NA	NA	NA	NA	NA	NA	NA	NA	NA	NA	0
WGD	Homeologs	YDL079C.YMR139W	YDL079C	YMR139W	NA	NA	NA	NA	NA	NA	NA	NA	NA	NA	NA	NA	NA	NA	NA	NA	NA	0	0	NA	1	2	PCA(18467557);PCA(22615397)	0	0	NA	NA	38149	NA	NA	0	0	10.4739982127738	12.2868047864538	NA	NA	NA	NA	NA	NA	NA	NA	NA	NA	0
WGD	True_ohnologs	YDL131W.YDL182W	YDL131W	YDL182W	NA	NA	NA	NA	NA	NA	NA	NA	NA	NA	NA	NA	NA	NA	NA	NA	NA	1	1	PCA(18467557)	1	2	PCA(18467557);PCA(22615397)	1	3	Affinity Capture-MS(16554755);PCA(18467557);PCA(22615397)	59496	52133	60477	49336	1	1	14.5661720279319	13.9182312141761	NA	NA	NA	NA	NA	NA	NA	NA	NA	NA	0
WGD	True_ohnologs	YDL134C.YDL188C	YDL134C	YDL188C	NA	NA	NA	NA	NA	NA	NA	NA	NA	NA	NA	NA	NA	NA	NA	NA	NA	0	0	NA	0	0	NA	1	1	Affinity Capture-MS(11805837)	NA	NA	NA	NA	0	0	11.3120960802745	11.5563971940462	NA	NA	NA	NA	NA	NA	NA	NA	NA	NA	0
WGD	NA	YDL214C.YNL183C	YDL214C	YNL183C	NA	NA	NA	NA	NA	NA	NA	NA	NA	NA	NA	NA	NA	NA	NA	NA	NA	0	0	NA	1	2	Biochemical Activity(18621925);Biochemical Activity(18980262)	0	0	NA	NA	NA	NA	NA	0	0	11.0972128164966	12.2651119819803	NA	NA	NA	NA	NA	NA	NA	NA	NA	NA	0
WGD	NA	YDL222C.YNL194C	YDL222C	YNL194C	NA	NA	NA	NA	NA	NA	NA	NA	NA	NA	NA	NA	NA	NA	NA	NA	NA	1	1	PCA(18467557)	0	0	NA	0	0	NA	82735	NA	NA	NA	1	NA	14.6180190199819	NA	NA	NA	NA	NA	NA	NA	NA	NA	NA	NA	0
WGD	True_ohnologs	YDL229W.YNL209W	YDL229W	YNL209W	NA	NA	NA	NA	NA	NA	NA	NA	NA	NA	NA	NA	NA	NA	NA	NA	NA	0	0	NA	0	0	NA	1	2	Affinity Capture-MS(19536198)	NA	NA	NA	NA	0	NA	6.67180106887287	15.9489138005336	3gl1_1	NA	NA	NA	NA	0	NA	NA	NA	NA	0
WGD	NA	YDR096W.YER169W	YDR096W	YER169W	NA	NA	NA	NA	NA	NA	NA	NA	NA	NA	NA	NA	NA	NA	NA	NA	NA	1	1	Two-hybrid(21680636)	0	0	NA	0	0	NA	NA	NA	NA	NA	0	0	6.91906028638337	11.2857244945871	NA	3opt_1,3opw_1	NA	NA	NA	NA	0	NA	NA	NA	0
WGD	True_ohnologs	YDR132C.YLR108C	YDR132C	YLR108C	NA	NA	NA	NA	NA	NA	NA	NA	NA	NA	NA	NA	NA	NA	NA	NA	NA	1	1	Two-hybrid(18719252)	1	2	Two-hybrid(11283351);Two-hybrid(18719252)	0	0	NA	NA	NA	NA	NA	NA	0	NA	11.669955983133	NA	NA	NA	NA	NA	NA	NA	NA	NA	NA	0
WGD	NA	YDR146C.YLR131C	YDR146C	YLR131C	NA	NA	NA	NA	NA	NA	NA	NA	NA	NA	NA	NA	NA	NA	NA	NA	NA	0	0	NA	1	1	Two-hybrid(22875988)	0	0	NA	NA	NA	NA	NA	0	NA	11.600840918027	NA	1ncs_1,1zfd_1	NA	NA	NA	NA	0	NA	NA	NA	NA	0
WGD	Homeologs	YDR206W.YLR233C	YDR206W	YLR233C	NA	NA	NA	NA	NA	NA	NA	NA	NA	NA	NA	NA	NA	NA	NA	NA	NA	0	0	NA	1	1	Affinity Capture-MS(26365526)	0	0	NA	NA	NA	NA	NA	NA	0	NA	11.2281985159511	NA	NA	NA	NA	NA	NA	NA	NA	NA	NA	0
WGD	NA	YDR264C.YOR034C	YDR264C	YOR034C	NA	NA	NA	NA	NA	NA	NA	NA	NA	NA	NA	NA	NA	NA	NA	NA	NA	1	1	PCA(18467557)	0	0	NA	0	0	NA	101286	NA	NA	NA	1	0	15.2501939144941	11.3744076222585	NA	NA	NA	NA	NA	NA	NA	NA	NA	NA	0
WGD	NA	YDR300C.YHR033W	YDR300C	YHR033W	NA	NA	NA	NA	NA	NA	NA	NA	NA	NA	NA	NA	NA	NA	NA	NA	NA	1	3	PCA(18467557);PCA(22615397);Two-hybrid(18719252)	0	0	NA	0	0	NA	50771	NA	NA	NA	1	0	14.5947810306022	6.73201757609496	NA	NA	NA	NA	NA	NA	NA	NA	NA	NA	0
WGD	NA	YDR303C.YHR056C	YDR303C	YHR056C	NA	NA	NA	NA	NA	NA	NA	NA	NA	NA	NA	NA	NA	NA	NA	NA	NA	1	1	Affinity Capture-MS(14759368)	0	0	NA	1	2	Affinity Capture-MS(16429126);Affinity Capture-Western(16204215)	NA	NA	NA	NA	0	0	8.98630482212227	11.543447127872	NA	NA	NA	NA	NA	NA	NA	NA	NA	NA	0
WGD	NA	YDR309C.YHR061C	YDR309C	YHR061C	NA	NA	NA	NA	NA	NA	NA	NA	NA	NA	NA	NA	NA	NA	NA	NA	NA	0	0	NA	1	2	Two-hybrid(11489916)	1	2	Two-hybrid(11489916)	NA	NA	NA	NA	NA	0	NA	11.3071827223031	NA	NA	NA	NA	NA	NA	NA	NA	NA	NA	0
WGD	True_ohnologs	YDR312W.YHR066W	YDR312W	YHR066W	NA	NA	NA	NA	NA	NA	NA	NA	NA	NA	NA	NA	NA	NA	NA	NA	NA	0	0	NA	1	1	Affinity Capture-MS(11864607)	1	1	Affinity Capture-MS(16554755)	NA	NA	NA	NA	NA	0	NA	6.73233668581945	NA	NA	NA	NA	NA	NA	NA	NA	NA	NA	0
WGD	NA	YDR343C.YHR094C	YDR343C	YHR094C	NA	NA	NA	NA	NA	NA	NA	NA	NA	NA	NA	NA	NA	NA	NA	NA	NA	0	0	NA	1	2	Affinity Capture-Western(24875539);PCA(18467557)	0	0	NA	NA	105674	NA	NA	0	1	7.05381287974784	14.9296527151528	NA	NA	NA	NA	NA	NA	NA	NA	NA	NA	0
WGD	True_ohnologs	YDR358W.YHR108W	YDR358W	YHR108W	NA	NA	NA	NA	NA	NA	NA	NA	NA	NA	NA	NA	NA	NA	NA	NA	NA	0	0	NA	1	1	Affinity Capture-MS(22940862)	0	0	NA	NA	NA	NA	NA	0	0	11.3677253318975	6.95663171531438	5cn1_1,5cn2_1	3mnm_1	NA	NA	NA	0	0	0	NA	NA	0
WGD	NA	YDR441C.YML022W	YDR441C	YML022W	NA	NA	NA	NA	NA	NA	NA	NA	NA	NA	NA	NA	NA	NA	NA	NA	NA	0	0	NA	1	1	Affinity Capture-MS(22940862)	1	1	Two-hybrid(18719252)	NA	NA	NA	NA	0	NA	11.4026028012429	12.6347391429546	NA	NA	NA	NA	NA	NA	NA	NA	NA	NA	0
WGD	True_ohnologs	YDR453C.YML028W	YDR453C	YML028W	NA	NA	NA	NA	NA	NA	NA	NA	NA	NA	NA	NA	NA	NA	NA	NA	NA	1	1	Co-crystal Structure(26894543)	1	7	Affinity Capture-MS(22940862);Affinity Capture-Western(19106090);Co-crystal Structure(18725414);Co-crystal Structure(22985967);Reconstituted Complex(19106090);Reconstituted Complex(26335398);Two-hybrid(18719252)	1	2	Affinity Capture-MS(16554755);Two-hybrid(18719252)	NA	NA	NA	NA	1	NA	13.5779761932329	15.7611210302332	NA	NA	5ept_1	NA	NA	1	NA	NA	NA	NA	0
WGD	NA	YDR475C.YOR019W	YDR475C	YOR019W	NA	NA	NA	NA	NA	NA	NA	NA	NA	NA	NA	NA	NA	NA	NA	NA	NA	1	1	Affinity Capture-MS(16554755)	0	0	NA	0	0	NA	NA	NA	NA	NA	0	0	11.4818758871351	6.68090336656166	NA	NA	NA	NA	NA	NA	NA	NA	NA	NA	0
WGD	True_ohnologs	YEL030W.YJR045C	YEL030W	YJR045C	NA	NA	NA	NA	NA	NA	NA	NA	NA	NA	NA	NA	NA	NA	NA	NA	NA	0	0	NA	1	1	Affinity Capture-MS(25792736)	1	1	Affinity Capture-MS(25792736)	NA	NA	NA	NA	0	0	11.8289639456241	6.72894691865735	NA	NA	NA	NA	NA	NA	NA	NA	NA	NA	0
WGD	True_ohnologs	YEL034W.YJR047C	YEL034W	YJR047C	NA	NA	NA	NA	NA	NA	NA	NA	NA	NA	NA	NA	NA	NA	NA	NA	NA	1	2	Affinity Capture-MS(22945904);Reconstituted Complex(19120453)	0	0	NA	1	1	Affinity Capture-MS(16554755)	NA	NA	NA	NA	NA	0	NA	6.24479856119465	NA	NA	NA	NA	NA	NA	NA	NA	NA	NA	0
WGD	Homeologs	YER027C.YGL208W	YER027C	YGL208W	NA	NA	NA	NA	NA	NA	NA	NA	NA	NA	NA	NA	NA	NA	NA	NA	NA	0	0	NA	0	0	NA	1	1	Affinity Capture-MS(11805837)	NA	NA	NA	NA	0	0	10.9694385566495	11.615793563556	NA	NA	NA	NA	NA	NA	NA	NA	NA	2qlv_1	0
WGD	NA	YER039C.YGL225W	YER039C	YGL225W	NA	NA	NA	NA	NA	NA	NA	NA	NA	NA	NA	NA	NA	NA	NA	NA	NA	0	0	NA	1	1	Co-crystal Structure(29143814)	0	0	NA	NA	NA	NA	NA	0	NA	7.04983827742982	7.77804344208418	NA	NA	NA	NA	NA	NA	NA	NA	NA	NA	0
WGD	True_ohnologs	YER070W.YIL066C	YER070W	YIL066C	NA	NA	NA	NA	NA	NA	NA	NA	NA	NA	NA	NA	NA	NA	NA	NA	NA	1	1	Two-hybrid(9774971)	0	0	NA	1	2	Affinity Capture-MS(11805837);Affinity Capture-MS(16554755)	NA	NA	NA	NA	NA	0	6.79844428351398	11.777610043744	1zyz_1	NA	1zzd_1,2cvs_1,2cvt_1,2cvu_1,2cvv_1,2cvw_1,2cvx_1,2cvy_1,2eud_1,2zlf_1,2zlg_1,3k8t_1,3rsr_1,3s87_1,3s8b_1	NA	NA	1	NA	NA	NA	NA	0
WGD	True_ohnologs	YFL004W.YPL019C	YFL004W	YPL019C	NA	NA	NA	NA	NA	NA	NA	NA	NA	NA	NA	NA	NA	NA	NA	NA	NA	1	1	Affinity Capture-MS(22940862)	1	1	Affinity Capture-MS(22940862)	0	0	NA	NA	NA	NA	NA	0	0	7.03765600323022	7.57360246247111	NA	NA	NA	NA	NA	NA	NA	NA	NA	NA	0
WGD	NA	YFL018C.YPL017C	YFL018C	YPL017C	NA	NA	NA	NA	NA	NA	NA	NA	NA	NA	NA	NA	NA	NA	NA	NA	NA	0	0	NA	1	2	Affinity Capture-MS(22940862);Reconstituted Complex(19285398)	0	0	NA	NA	NA	NA	NA	0	0	11.6506354032574	6.57503228954073	NA	NA	1jeh_1,1v59_1	NA	NA	1	NA	NA	NA	NA	0
WGD	Homeologs	YGL063W.YPL212C	YGL063W	YPL212C	NA	NA	NA	NA	NA	NA	NA	NA	NA	NA	NA	NA	NA	NA	NA	NA	NA	0	0	NA	1	1	Affinity Capture-MS(14759368)	0	0	NA	NA	NA	NA	NA	0	NA	9.01949431408027	NA	NA	NA	NA	NA	NA	NA	NA	NA	NA	NA	0
WGD	NA	YGL071W.YPL202C	YGL071W	YPL202C	NA	NA	NA	NA	NA	NA	NA	NA	NA	NA	NA	NA	NA	NA	NA	NA	NA	1	2	Affinity Capture-Western(17538022);Two-hybrid(17538022)	1	1	Reconstituted Complex(24591629)	0	0	NA	NA	NA	NA	NA	0	0	11.0120598615391	11.2937349456944	NA	NA	NA	4lmg_1	NA	NA	1	NA	NA	NA	0
WGD	NA	YGL134W.YPL219W	YGL134W	YPL219W	NA	NA	NA	NA	NA	NA	NA	NA	NA	NA	NA	NA	NA	NA	NA	NA	NA	1	1	Reconstituted Complex(10490639)	0	0	NA	0	0	NA	NA	NA	NA	NA	NA	0	NA	10.351683559404	NA	NA	NA	NA	NA	NA	NA	NA	4krc_1,4krd_1	NA	1
WGD	NA	YGR023W.YLR332W	YGR023W	YLR332W	NA	NA	NA	NA	NA	NA	NA	NA	NA	NA	NA	NA	NA	NA	NA	NA	NA	0	0	NA	1	1	PCA(18467557)	0	0	NA	NA	58592	NA	NA	NA	1	NA	15.1303475048659	NA	NA	NA	NA	NA	NA	NA	NA	NA	NA	0
WGD	NA	YGR071C.YLR373C	YGR071C	YLR373C	NA	NA	NA	NA	NA	NA	NA	NA	NA	NA	NA	NA	NA	NA	NA	NA	NA	0	0	NA	1	1	Affinity Capture-MS(22940862)	1	1	Affinity Capture-Western(20620961)	NA	NA	NA	NA	0	0	11.3637300842755	11.0333878627851	NA	NA	NA	NA	NA	NA	NA	NA	NA	NA	0
WGD	NA	YGR097W.YPR115W	YGR097W	YPR115W	NA	NA	NA	NA	NA	NA	NA	NA	NA	NA	NA	NA	NA	NA	NA	NA	NA	1	1	Affinity Capture-Western(26024902)	1	1	Affinity Capture-Western(26024902)	1	2	Affinity Capture-MS(20489023);Affinity Capture-Western(26024902)	NA	NA	NA	NA	1	0	13.5182090667352	7.00844766011756	NA	NA	NA	NA	NA	NA	NA	NA	NA	NA	0
WGD	NA	YGR180C.YJL026W	YGR180C	YJL026W	NA	NA	NA	NA	NA	NA	NA	NA	NA	NA	NA	NA	NA	NA	NA	NA	NA	1	3	Co-crystal Structure(15196016);Reconstituted Complex(11526232)	1	4	Co-crystal Structure(15196016);Reconstituted Complex(11526232);Two-hybrid(9774971)	1	13	Affinity Capture-MS(16429126);Affinity Capture-MS(16432237);Affinity Capture-MS(16554755);Affinity Capture-Western(10535923);Affinity Capture-Western(16489218);Affinity Capture-Western(20826334);Affinity Capture-Western(9315670);Reconstituted Complex(10716984);Reconstituted Complex(11526232);Reconstituted Complex(23532842)	NA	NA	NA	NA	NA	NA	NA	14.8416139694943	NA	NA	1sms_1	1smq_1	1jk0_1	1	1	1	NA	NA	0
WGD	NA	YGR188C.YJL013C	YGR188C	YJL013C	NA	NA	NA	NA	NA	NA	NA	NA	NA	NA	NA	NA	NA	NA	NA	NA	NA	1	3	Affinity Capture-MS(19141287);Reconstituted Complex(18547097);Reconstituted Complex(19141287)	0	0	NA	1	1	Affinity Capture-Western(27618268)	NA	NA	NA	NA	0	NA	9.86282292175416	NA	3esl_1	NA	NA	NA	NA	0	NA	NA	2i3s_1,4bl0_1	2i3t_1	1
WGD	True_ohnologs	YGR192C.YJR009C	YGR192C	YJR009C	NA	NA	NA	NA	NA	NA	NA	NA	NA	NA	NA	NA	NA	NA	NA	NA	NA	1	1	Reconstituted Complex(22869137)	0	0	NA	0	0	NA	NA	NA	NA	NA	NA	NA	7.00508920201027	NA	4iq8_1	NA	3pym_1	NA	NA	1	NA	NA	NA	NA	0
WGD	NA	YGR241C.YHR161C	YGR241C	YHR161C	NA	NA	NA	NA	NA	NA	NA	NA	NA	NA	NA	NA	NA	NA	NA	NA	NA	0	0	NA	1	1	Reconstituted Complex(19345193)	0	0	NA	NA	NA	NA	NA	NA	NA	NA	NA	NA	NA	NA	NA	NA	NA	NA	NA	NA	NA	0
WGD	True_ohnologs	YGR254W.YHR174W	YGR254W	YHR174W	NA	NA	NA	NA	NA	NA	NA	NA	NA	NA	NA	NA	NA	NA	NA	NA	NA	1	7	Co-crystal Structure(10736160);Co-crystal Structure(7703246);Co-crystal Structure(8049235);Co-crystal Structure(8605183);Co-crystal Structure(9376357);Reconstituted Complex(10736160);Reconstituted Complex(15373835)	1	1	Reconstituted Complex(15373835)	0	0	NA	NA	NA	NA	NA	0	NA	6.63441718467188	16.1272163525365	NA	NA	NA	NA	NA	NA	NA	NA	NA	NA	0
WGD	True_ohnologs	YGR256W.YHR183W	YGR256W	YHR183W	NA	NA	NA	NA	NA	NA	NA	NA	NA	NA	NA	NA	NA	NA	NA	NA	NA	1	1	PCA(18467557)	1	1	Co-crystal Structure(17570834)	1	1	Affinity Capture-MS(16554755)	26150	NA	NA	NA	0	NA	10.7630595148638	NA	NA	NA	NA	2p4q_1	NA	NA	1	NA	NA	NA	0
WGD	Homeologs	YGR283C.YMR310C	YGR283C	YMR310C	NA	NA	NA	NA	NA	NA	NA	NA	NA	NA	NA	NA	NA	NA	NA	NA	NA	1	1	Affinity Capture-MS(14759368)	0	0	NA	1	2	Affinity Capture-MS(14759368);Affinity Capture-MS(16554755)	NA	NA	NA	NA	NA	0	NA	7.11298026361808	NA	NA	NA	NA	NA	NA	NA	NA	NA	NA	0
WGD	True_ohnologs	YHL003C.YKL008C	YHL003C	YKL008C	NA	NA	NA	NA	NA	NA	NA	NA	NA	NA	NA	NA	NA	NA	NA	NA	NA	0	0	NA	1	2	PCA(16093310);PCA(18467557)	1	5	Affinity Capture-Western(15692566);PCA(16093310);PCA(18467557);Two-hybrid(11283351)	NA	63439	NA	54701	0	1	11.5813222036962	15.3714286648005	NA	NA	NA	NA	NA	NA	NA	NA	NA	NA	0
WGD	NA	YHL012W.YKL035W	YHL012W	YKL035W	NA	NA	NA	NA	NA	NA	NA	NA	NA	NA	NA	NA	NA	NA	NA	NA	NA	0	0	NA	1	2	Co-crystal Structure(17010990);Protein-peptide(11967834)	0	0	NA	NA	NA	NA	NA	0	0	11.5523169715956	8.71016928620151	NA	NA	NA	2i5k_1	NA	NA	1	NA	NA	NA	0
WGD	True_ohnologs	YHR115C.YNL116W	YHR115C	YNL116W	NA	NA	NA	NA	NA	NA	NA	NA	NA	NA	NA	NA	NA	NA	NA	NA	NA	1	2	Biochemical Activity(18202552)	1	3	Biochemical Activity(18202552);Biochemical Activity(23442799)	1	3	Affinity Capture-MS(11805837);Biochemical Activity(18202552)	NA	NA	NA	NA	0	1	7.15473817692055	13.8122905683533	NA	NA	NA	NA	NA	NA	NA	NA	NA	NA	0
WGD	Homeologs	YIL109C.YNL049C	YIL109C	YNL049C	NA	NA	NA	NA	NA	NA	NA	NA	NA	NA	NA	NA	NA	NA	NA	NA	NA	1	1	Affinity Capture-MS(23904270)	0	0	NA	1	1	Affinity Capture-MS(23904270)	NA	NA	20578	NA	0	0	11.2680619369776	11.7081505306306	NA	NA	4bzi_1	NA	NA	1	NA	NA	NA	NA	0
WGD	Homeologs	YIL131C.YNL068C	YIL131C	YNL068C	NA	NA	NA	NA	NA	NA	NA	NA	NA	NA	NA	NA	NA	NA	NA	NA	NA	1	3	Affinity Capture-Western(28265091);PCA(28265091);Reconstituted Complex(28265091)	0	0	NA	0	0	NA	NA	NA	NA	NA	NA	0	NA	10.8265880767449	NA	NA	NA	NA	NA	NA	NA	NA	NA	NA	0
WGD	True_ohnologs	YIL133C.YNL069C	YIL133C	YNL069C	NA	NA	NA	NA	NA	NA	NA	NA	NA	NA	NA	NA	NA	NA	NA	NA	NA	1	1	Affinity Capture-MS(27580715)	0	0	NA	1	1	Affinity Capture-MS(27580715)	NA	NA	NA	NA	NA	NA	NA	14.9144572115336	NA	NA	NA	NA	NA	NA	NA	NA	NA	NA	0
WGD	True_ohnologs	YIL138C.YNL079C	YIL138C	YNL079C	NA	NA	NA	NA	NA	NA	NA	NA	NA	NA	NA	NA	NA	NA	NA	NA	NA	1	4	Co-crystal Structure(18540067);PCA(18467557);PCA(22615397);Two-hybrid(11087867)	0	0	NA	1	1	Affinity Capture-MS(18982060)	132716	NA	NA	NA	1	NA	15.9591832627888	NA	NA	NA	NA	NA	NA	NA	NA	NA	NA	NA	0
WGD	True_ohnologs	YIL149C.YKR095W	YIL149C	YKR095W	NA	NA	NA	NA	NA	NA	NA	NA	NA	NA	NA	NA	NA	NA	NA	NA	NA	1	2	Affinity Capture-MS(24152732)	1	2	Affinity Capture-MS(24152732)	1	7	Affinity Capture-MS(16027220);Affinity Capture-MS(24152732);Affinity Capture-MS(24500206);Affinity Capture-Western(24152732)	NA	NA	NA	NA	0	NA	7.11759576275806	NA	NA	NA	NA	NA	NA	NA	NA	NA	NA	NA	0
WGD	NA	YIR018W.YOL028C	YIR018W	YOL028C	NA	NA	NA	NA	NA	NA	NA	NA	NA	NA	NA	NA	NA	NA	NA	NA	NA	1	3	FRET(23661758);Protein-peptide(11967834);Reconstituted Complex(25368382)	1	1	FRET(23661758)	0	0	NA	NA	NA	NA	NA	0	NA	11.6705770347352	NA	NA	NA	NA	NA	NA	NA	NA	NA	NA	NA	0
WGD	NA	YIR037W.YKL026C	YIR037W	YKL026C	NA	NA	NA	NA	NA	NA	NA	NA	NA	NA	NA	NA	NA	NA	NA	NA	NA	1	1	Reconstituted Complex(17720812)	0	0	NA	0	0	NA	NA	NA	NA	NA	0	0	11.8078754836078	10.705597986161	3cmi_1	NA	NA	NA	NA	0	NA	NA	NA	NA	0
WGD	True_ohnologs	YJL137C.YKR058W	YJL137C	YKR058W	NA	NA	NA	NA	NA	NA	NA	NA	NA	NA	NA	NA	NA	NA	NA	NA	NA	1	3	Biochemical Activity(8900126);Two-hybrid(10688190);Two-hybrid(18719252)	0	0	NA	0	0	NA	NA	NA	NA	NA	0	0	10.699554716527	12.2693060455933	NA	NA	NA	NA	NA	NA	NA	NA	NA	NA	0
WGD	NA	YJL138C.YKR059W	YJL138C	YKR059W	NA	NA	NA	NA	NA	NA	NA	NA	NA	NA	NA	NA	NA	NA	NA	NA	NA	0	0	NA	0	0	NA	1	1	Affinity Capture-MS(16554755)	NA	NA	NA	NA	NA	NA	15.7460577310512	15.6740119023163	NA	NA	NA	NA	NA	NA	NA	NA	NA	NA	0
WGD	True_ohnologs	YJR059W.YKL198C	YJR059W	YKL198C	NA	NA	NA	NA	NA	NA	NA	NA	NA	NA	NA	NA	NA	NA	NA	NA	NA	1	1	Affinity Capture-MS(22940862)	0	0	NA	0	0	NA	NA	NA	NA	NA	NA	0	11.5515740170776	6.52048729940865	NA	NA	NA	NA	NA	NA	NA	NA	NA	NA	0
WGD	NA	YJR066W.YKL203C	YJR066W	YKL203C	NA	NA	NA	NA	NA	NA	NA	NA	NA	NA	NA	NA	NA	NA	NA	NA	NA	0	0	NA	1	2	Biochemical Activity(28739659);Reconstituted Complex(16002396)	0	0	NA	NA	NA	NA	NA	0	0	10.8599609290338	10.0007027226762	1w1n_1,2kio_1,2kit_1	NA	NA	NA	NA	0	NA	NA	NA	NA	0
WGD	Homeologs	YJR091C.YPR042C	YJR091C	YPR042C	NA	NA	NA	NA	NA	NA	NA	NA	NA	NA	NA	NA	NA	NA	NA	NA	NA	1	1	Reconstituted Complex(19345193)	1	1	Reconstituted Complex(19345193)	0	0	NA	NA	NA	NA	NA	NA	NA	NA	NA	NA	NA	NA	NA	NA	NA	NA	NA	NA	NA	0
WGD	NA	YKL043W.YMR016C	YKL043W	YMR016C	NA	NA	NA	NA	NA	NA	NA	NA	NA	NA	NA	NA	NA	NA	NA	NA	NA	0	0	NA	1	1	Reconstituted Complex(19345193)	0	0	NA	NA	NA	NA	NA	0	0	9.51541437900075	11.4462404656205	NA	NA	NA	NA	NA	NA	NA	NA	NA	NA	0
WGD	NA	YKL068W.YMR047C	YKL068W	YMR047C	NA	NA	NA	NA	NA	NA	NA	NA	NA	NA	NA	NA	NA	NA	NA	NA	NA	1	1	Reconstituted Complex(19345193)	1	3	Reconstituted Complex(19345193);Reconstituted Complex(27839866);Two-hybrid(18077551)	1	4	Affinity Capture-MS(18046405);PCA(18467557);Reconstituted Complex(17897934);Two-hybrid(11283351)	NA	NA	67234	NA	0	1	12.1718768287201	14.2106883076587	NA	2aiv_1	NA	NA	NA	NA	0	NA	NA	NA	0
WGD	NA	YKL072W.YMR053C	YKL072W	YMR053C	NA	NA	NA	NA	NA	NA	NA	NA	NA	NA	NA	NA	NA	NA	NA	NA	NA	0	0	NA	1	1	Two-hybrid(22875988)	0	0	NA	NA	NA	NA	NA	0	0	11.5066586102792	11.9289794431459	NA	NA	NA	NA	NA	NA	NA	NA	NA	NA	0
WGD	NA	YKL127W.YMR105C	YKL127W	YMR105C	NA	NA	NA	NA	NA	NA	NA	NA	NA	NA	NA	NA	NA	NA	NA	NA	NA	0	0	NA	1	1	PCA(18467557)	0	0	NA	NA	36298	NA	NA	0	NA	11.7948853408349	NA	NA	NA	NA	NA	NA	NA	NA	NA	NA	NA	0
WGD	True_ohnologs	YKL129C.YMR109W	YKL129C	YMR109W	NA	NA	NA	NA	NA	NA	NA	NA	NA	NA	NA	NA	NA	NA	NA	NA	NA	1	1	Affinity Capture-MS(22940862)	1	4	Affinity Capture-MS(22940862);PCA(18467557);Two-hybrid(11743162);Two-hybrid(19841731)	1	3	Affinity Capture-MS(16554755);Two-hybrid(11743162);Two-hybrid(19841731)	NA	96132	NA	NA	NA	1	NA	15.0590275140884	1ruw_1,1va7_1,2btt_1	1yp5_1	NA	1zuy_1	NA	0	1	0	NA	NA	0
WGD	NA	YKR078W.YOR069W	YKR078W	YOR069W	NA	NA	NA	NA	NA	NA	NA	NA	NA	NA	NA	NA	NA	NA	NA	NA	NA	0	0	NA	1	3	PCA(18467557);PCA(22615397);Reconstituted Complex(9700157)	0	0	NA	NA	39645	NA	NA	NA	1	NA	14.3889843995601	NA	NA	NA	NA	NA	NA	NA	NA	NA	NA	0
WGD	NA	YLR031W.YMR124W	YLR031W	YMR124W	NA	NA	NA	NA	NA	NA	NA	NA	NA	NA	NA	NA	NA	NA	NA	NA	NA	0	0	NA	1	1	PCA(25547157)	1	2	Two-hybrid(11283351);Two-hybrid(18719252)	NA	NA	NA	NA	0	0	6.90563716780323	6.7345665099148	NA	NA	NA	NA	NA	NA	NA	NA	NA	NA	0
WGD	NA	YLR293C.YOR185C	YLR293C	YOR185C	NA	NA	NA	NA	NA	NA	NA	NA	NA	NA	NA	NA	NA	NA	NA	NA	NA	0	0	NA	0	0	NA	1	1	Affinity Capture-MS(11805837)	NA	NA	NA	NA	0	0	11.4328193502601	11.5747507682229	NA	NA	NA	NA	NA	NA	NA	NA	NA	NA	0
WGD	NA	YLR442C.YML065W	YLR442C	YML065W	NA	NA	NA	NA	NA	NA	NA	NA	NA	NA	NA	NA	NA	NA	NA	NA	NA	1	8	Affinity Capture-Western(18794362);Affinity Capture-Western(23299941);Co-crystal Structure(23299941);Reconstituted Complex(15907466);Reconstituted Complex(16717101);Two-hybrid(11689698);Two-hybrid(21896656);Two-hybrid(7958893)	1	2	Affinity Capture-MS(17880717);Affinity Capture-MS(20595233)	0	0	NA	NA	NA	NA	NA	NA	0	NA	11.5521334845808	2fl7_1,3te6_1	NA	2fvu_1,3zco_1,4ld9_1	1m4z_1	NA	1	1	0	3owt_1	1zhi_1,5udb_1,5v8f_1	1
WGD	True_ohnologs	YLR456W.YPR172W	YLR456W	YPR172W	NA	NA	NA	NA	NA	NA	NA	NA	NA	NA	NA	NA	NA	NA	NA	NA	NA	1	1	Reconstituted Complex(26327315)	1	1	Reconstituted Complex(26327315)	0	0	NA	NA	NA	NA	NA	0	0	11.466075019284	7.0549153271394	NA	NA	NA	NA	NA	NA	NA	NA	NA	NA	0
WGD	NA	YLR457C.YPR174C	YLR457C	YPR174C	NA	NA	NA	NA	NA	NA	NA	NA	NA	NA	NA	NA	NA	NA	NA	NA	NA	1	3	FRET(20139001);Reconstituted Complex(20139001);Two-hybrid(16436507)	0	0	NA	0	0	NA	NA	NA	NA	NA	0	0	9.21430072072117	6.84281241986318	NA	NA	NA	NA	NA	NA	NA	NA	NA	NA	0
WGD	True_ohnologs	YML085C.YML124C	YML085C	YML124C	NA	NA	NA	NA	NA	NA	NA	NA	NA	NA	NA	NA	NA	NA	NA	NA	NA	0	0	NA	0	0	NA	1	2	Affinity Capture-MS(16429126);Affinity Capture-MS(16554755)	NA	NA	NA	NA	NA	NA	NA	NA	NA	NA	NA	NA	NA	NA	NA	NA	4ffb_1,4u3j_1,5w3f_1,5w3h_1,5w3j_1	NA	1
WGD	NA	YML109W.YMR273C	YML109W	YMR273C	NA	NA	NA	NA	NA	NA	NA	NA	NA	NA	NA	NA	NA	NA	NA	NA	NA	1	2	Two-hybrid(11489916)	0	0	NA	1	2	Two-hybrid(11489916)	NA	NA	NA	NA	0	0	11.6680435651959	11.7493895507573	NA	NA	NA	NA	NA	NA	NA	NA	NA	NA	0
WGD	Homeologs	YMR180C.YPL228W	YMR180C	YPL228W	NA	NA	NA	NA	NA	NA	NA	NA	NA	NA	NA	NA	NA	NA	NA	NA	NA	0	0	NA	1	2	Co-crystal Structure(10589681);PCA(20828586)	0	0	NA	NA	NA	NA	NA	0	0	11.7264297839155	6.86140376558477	NA	NA	NA	1d8h_1,1d8i_1	NA	NA	1	NA	NA	NA	0
WGD	NA	YMR237W.YOR299W	YMR237W	YOR299W	NA	NA	NA	NA	NA	NA	NA	NA	NA	NA	NA	NA	NA	NA	NA	NA	NA	1	1	Affinity Capture-MS(22940862)	0	0	NA	1	1	Affinity Capture-Western(16498409)	NA	NA	NA	NA	0	NA	6.96536866878144	NA	NA	NA	4in3_1,4q66_1	NA	NA	1	NA	NA	NA	NA	0
WGD	NA	YMR246W.YOR317W	YMR246W	YOR317W	NA	NA	NA	NA	NA	NA	NA	NA	NA	NA	NA	NA	NA	NA	NA	NA	NA	1	1	Affinity Capture-MS(22940862)	0	0	NA	0	0	NA	NA	NA	NA	NA	NA	0	15.5975379481328	7.0411576970991	NA	NA	NA	NA	NA	NA	NA	NA	NA	NA	0
WGD	True_ohnologs	YNL087W.YOR086C	YNL087W	YOR086C	NA	NA	NA	NA	NA	NA	NA	NA	NA	NA	NA	NA	NA	NA	NA	NA	NA	0	0	NA	1	1	Affinity Capture-MS(22940862)	1	1	Two-hybrid(15141306)	NA	NA	NA	NA	0	0	10.0448791084448	7.12935662007961	NA	NA	NA	NA	NA	NA	NA	NA	NA	NA	0
WGD	NA	YNL283C.YOL105C	YNL283C	YOL105C	NA	NA	NA	NA	NA	NA	NA	NA	NA	NA	NA	NA	NA	NA	NA	NA	NA	1	1	PCA(18467557)	0	0	NA	1	1	PCA(18467557)	25517	NA	NA	24289	1	NA	14.3856195551522	NA	NA	NA	NA	NA	NA	NA	NA	NA	NA	NA	0
WGD	True_ohnologs	YNL299W.YOL115W	YNL299W	YOL115W	NA	NA	NA	NA	NA	NA	NA	NA	NA	NA	NA	NA	NA	NA	NA	NA	NA	0	0	NA	0	0	NA	1	3	Affinity Capture-MS(15935758);Two-hybrid(12665575)	NA	NA	NA	NA	0	0	10.552158602823	9.45125233051298	NA	NA	NA	NA	NA	NA	NA	NA	NA	4u4c_1	0
WGD	True_ohnologs	YOR226C.YPL135W	YOR226C	YPL135W	NA	NA	NA	NA	NA	NA	NA	NA	NA	NA	NA	NA	NA	NA	NA	NA	NA	0	0	NA	1	1	Reconstituted Complex(20815377)	0	0	NA	NA	NA	NA	NA	0	0	11.5360114956091	12.2856731936216	NA	NA	NA	5t0v_1,5tre_1	NA	NA	1	NA	NA	NA	0
WGD	Homeologs	YOR229W.YPL139C	YOR229W	YPL139C	NA	NA	NA	NA	NA	NA	NA	NA	NA	NA	NA	NA	NA	NA	NA	NA	NA	1	5	Affinity Capture-Western(9234739);PCA(18467557);PCA(22615397);Two-hybrid(18719252);Two-hybrid(9234739)	1	1	Affinity Capture-MS(16286008)	0	0	NA	28436	NA	NA	NA	1	NA	13.9890243579217	NA	NA	NA	NA	NA	NA	NA	NA	NA	NA	NA	0
WGD	NA	YOR237W.YPL145C	YOR237W	YPL145C	NA	NA	NA	NA	NA	NA	NA	NA	NA	NA	NA	NA	NA	NA	NA	NA	NA	0	0	NA	1	1	Affinity Capture-MS(22940862)	0	0	NA	NA	NA	NA	NA	NA	0	NA	7.01369384702638	NA	1zht_1,1zhw_1,1zhx_1,1zhy_1,1zhz_1,3spw_1,4f4b_1,4fes_1	NA	4jch_1	NA	NA	1	NA	NA	NA	0
WGD	True_ohnologs	YEL039C.YJR048W	YEL039C	YJR048W	NA	NA	NA	NA	NA	NA	NA	NA	NA	NA	NA	NA	NA	NA	NA	NA	NA	NA	NA	NA	NA	NA	NA	NA	NA	NA	NA	NA	NA	NA	0	NA	11.6357766087313	NA	NA	2gb8_1	1yea_1	1ycc_1,5cib_1,5cic_1,5cid_1,5cie_1	NA	1	1	0	3cxh_1	1kyo_1,2pcc_1,3cx5_1,4p4q_1,5cif_1,5cig_1,5cih_1	1
[truncated: 55 more columns]

## Sheet: TableS4
HEADER	DESCRIPTION
Set of paralog studied
Duplication	Mechanism of duplication (SSD or WGD)
Origin.of.WGDs	WGDs separated into true ohnologs and homeologs defined by Marcet-Houben and Gabaldon, (2015)
pair	Pair of paralogs
P1	Systematic name of the first paralog
P2	Systematic name of the second paralog
Data from PCA of this study
n.rep.HET.P1P2	Number of replicates for the heteromer tested (P1-DHFR F[1,2]; P2-DHFR F[3])
n.rep.HET.P2P1	Number of replicates for the heteromer tested (P2-DHFR F[1,2]; P1-DHFR F[3])
n.rep.HM.P1	Number of replicates for the homomer P1
n.rep.HM.P2	Number of replicates for the homomer P2
med.MTX.HET.P1P2	Median of the colony size for all tested replicates for the heteromer (P1-DHFR F[1,2]; P2-DHFR F[3])
med.MTX.HET.P2P1	Median of the colony size for all tested replicates for the heteromer (P2-DHFR F[1,2]; P1-DHFR F[3])
med.MTX.HM.P1	Median of the colony size for all tested replicates for the homomer P1
med.MTX.HM.P2	Median of the colony size for all tested replicates for the homomer P2
HET.P1P2	Detection (1) or not (0) of the heteromer (P1-DHFR F[1,2]; P2-DHFR F[3])
HET.P2P1	Detection (1) or not (0) of the heteromer (P2-DHFR F[1,2]; P1-DHFR F[3])
HET.PCA	Detection (1) or not (0) of the heteromer (P1-DHFR F[1,2]; P2-DHFR F[3] or P2-DHFR F[1,2]; P1-DHFR F[3])
HM1.PCA	Detection (1) or not (0) of the homomer P1
HM2.PCA	Detection (1) or not (0) of the homomer P2
nbHET.inter	Number of heteromer detected (0 to 2)
nbHM.inter	Number of homomer detected (0 to 2)
motif.categories.PCA	Category assigned to the interaction motif of the pair (as Figure 2D) based on PCA results
motif.number.PCA	Category assigned to the interaction motif of the pair based on PCA results (separation of pairs with only one HM and those with both HMs)
BioGRID data
HM1bg	Homomer P1P1 reported (1), potentially tested and undetected (0), not tested (NA) in BioGRID
timesrep.bg.HM1	Number of times that the homomer P1P1 was reported in BioGRID
list.bg.HM1.Pubmed.id	List of methods used to detect the homomer P1P1 and their associated Pubmed ID
HM2bg	Homomer P2P2 reported (1), potentially tested and undetected (0), not tested (NA) in BioGRID
timesrep.bg.HM2	Number of times that the homomer P2P2 was reported in BioGRID
list.bg.HM2.Pubmed.id	List of methods used to detect the homomer P2P2 and their associated Pubmed ID
HETbg	Heteromer P1P2 reported (1), potentially tested and undetected (0), not tested (NA) in BioGRID
timesrep.bg.HET	Number of times that the heteromer P1P2 was reported in BioGRID
list.bg.HET.Pubmed.id	List of methods used to detect the heteromer P1P2 and their associated Pubmed ID
Tarassov et al., 2008
intensity.HMP1.Tarassov	Integrated colony pixel intensity for the homomer P1P1 from the PCA of Tarassov et al., 2008
intensity.HMP2.Tarassov	Integrated colony pixel intensity for the homomer P2P2 from the PCA of Tarassov et al., 2008
intensity.HETP1P2.Tarassov	Integrated colony pixel intensity for the heteromer P1P2 from the PCA of Tarassov et al., 2008
intensity.HETP2P1.Tarassov	Integrated colony pixel intensity for the heteromer P2P1 from the PCA of Tarassov et al., 2008
Stynen et al., 2018
HM1.Stynen	Detection (1) or not (0) of the homomer P1P1 tested in Stynen et al., 2018
HM2.Stynen	Detection (1) or not (0) of the homomer P2P2 tested in Stynen et al., 2018
med.MTX.HM.P1.Stynen	Median of the colony size for all tested replicates for the homomer P1P1 tested in Stynen et al., 2018
med.MTX.HM.P2.Stynen	Median of the colony size for all tested replicates for the homomer P2P2 tested in Stynen et al., 2018
PDB data
comp.list.PDB.monomer.P1	List of reported monomer P1 in PDB
comp.list.PDB.monomer.P2	List of reported monomer P2 in PDB
comp.list.PDB.HM1	List of reported homomer P1P1 in PDB
comp.list.PDB.HM2	List of reported homomer P2P2 in PDB
comp.list.PDB.HET	List of reported heteromer P1P2 in PDB
HM1.PDB	Structures including more than one subunit of P1 reported (1), potentially tested and undetected (0), not tested (NA) in PDB
HM2.PDB	Structures including more than one subunit of P2 reported (1), potentially tested and undetected (0), not tested (NA) in PDB
HET.PDB	Heteromer P1P2 reported (1), potentially tested and undetected (0), not tested (NA) in PDB
comp.list.PDB.Other.HET.P1	List of reported HET of P1 with proteins other than P2 in the PDB
comp.list.PDB.Other.HET.P2	List of reported HET of P2 with proteins other than P1 in the PDB
Other.HET.P1	HET of P1 with proteins other than P2 reported (1), potentially tested and undetected (0), not tested (NA) in the PDB
Other.HET.P2	HET of P2 with proteins other than P1 reported (1), potentially tested and undetected (0), not tested (NA) in the PDB
comp.list.PDB.Strict.HMd1	List of reported homodimer P1P1 in PDB
comp.list.PDB.Strict.HMd2	List of reported homodimer P2P2 in PDB
Strict.HM1.PDB	Homomer of P1 reported (1), potentially tested and undetected (0), not tested (NA) in PDB
Strict.HM2.PDB	Homomer of P2 reported (1), potentially tested and undetected (0), not tested (NA) in PDB
Kim et al., 2019
HM1.Kim	Detection (1) or not (0) of the homomer P1P1 tested in Kim et al., 2019
HM2.Kim	Detection (1) or not (0) of the homomer P2P2 tested in Kim et al., 2019
Total other databases
HM1bg.S.PDB.Kim	Combined results of homomer P1P1 from BioGRID and PDB databases; Stynen et al., 2018 and Kim et al., 2019 studies : reported (1), potentially tested and undetected (0), not tested (NA)
HM2bg.S.PDB.Kim	Combined results of homomer P2P2 from BioGRID and PDB databases; Stynen et al., 2018 and Kim et al., 2019 studies : reported (1), potentially tested and undetected (0), not tested (NA)
HETbg.PDB	Combined results of heteromer P1P2 from BioGRID and PDB databases : reported (1), potentially tested and undetected (0), not tested (NA)
motif.categories.bg.S.PDB.Kim	Category assigned to the interaction motif of the pair (as Figure 2B) based on BioGRID and PDB databases; Stynen et al., 2018 and Kim et al., 2019 studies results
motif.number.bg.S.PDB.Kim	Category assigned to the interaction motif of the pair based on PCA results (separation of pairs with only one HM and those with both HMs) based on BioGRID and PDB databases; Stynen et al., 2018 and Kim et al., 2019 studies results
Final results with all data combined
HM1.final	Combined results of homomer P1P1 from BioGRID and PDB databases; Stynen et al., 2018 and Kim et al., 2019 data and results from PCA of this study : reported (1), potentially tested and undetected (0), not tested (NA)
HM2.final	Combined results of homomer P2P2 from BioGRID and PDB databases; Stynen et al., 2018 and Kim et al., 2019 data and results from PCA of this study: reported (1), potentially tested and undetected (0), not tested (NA)
HET.final	Combined results of heteromer P1P2 BioGRID and PDB databases and results from PCA of this study : reported (1), potentially tested and undetected (0), not tested (NA)
motif.categories	Category assigned to the interaction motif of the pair (as Figure 2B) based on BioGRID and PDB databases; Stynen et al., 2018 and Kim et al., 2019 data and results from PCA of this study
motif.number	Category assigned to the interaction motif of the pair based on PCA results (separation of pairs with only one HM and those with both HMs) based on BioGRID and PDB databases; Stynen et al., 2018 and Kim et al., 2019 data and results from PCA of this study
Transcriptomics data
log10.RNAseq.DMSO.P1	log10 of the median of the number of reads mapped on the gene P1 from DMSO samples
log10.RNAseq.MTX.P1	log10 of the median of the number of reads mapped on the gene P1 from MTX samples
log10.RNAseq.DMSO.P2	log10 of the median of the number of reads mapped on the gene P2 from DMSO samples
log10.RNAseq.MTX.P2	log10 of the median of the number of reads mapped on the gene P2 from MTX samples
Proteomics data (from paxDB)
log10.abundance.paxDB.P1	log10 of protein P1 abundance defined in paxDB
log10.abundance.paxDB.P2	log10 of protein P2 abundance defined in paxDB
Other expression data
P.HM.Exp.P1	Probability to observe the homomer P1P1 knowing its expression from RNAseq in MTX
P.HM.Exp.P2	Probability to observe the homomer P2P2 knowing its expression from RNAseq in MTX
exp.correl.coeff.RNAseq	Correlation coefficient for the expression of P1 and P2 evaluated from mRNA yeast data (single-cell RNAseq) of Gasch et al., 2017
exp.correl.coeff.microarray	Correlation coefficient for the expression of P1 and P2 evaluated from mRNA yeast data (microarray) of Ihmel et al., 2008
Pairwise similarity sequence
phylomDB.similarity	Percentage of identity of the amino sequences of P1 and P2 evaluated from phylomDB database
Guan.similarity	Percentage of identity of the amino sequences of P1 and P2 evaluated by Guan et al., 2007
Protein complexes
list.of.cplx.P1	List of complexes in which P1 is involved
list.of.cplx.P2	List of complexes in which P2 is involved
sim.complex	Similarity of complexes between P1 and P2
Gene Ontology
mol.fct.P1	Molecular functions of P1
bio.proc.P1	Biological process of P1
cell.comp.P1	Cellular components of P1
mol.fct.P2	Molecular functions of P2
bio.proc.P2	Biological process of P2
cell.comp.P2	Cellular components of P2
sim.mol.fct.P1P2	Similarity of molecular functions between P1 and P2
sim.bio.proc.P1P2	Similarity of biological process between P1 and P2
sim.cell.comp.P1P2	Similarity of cellular components between P1 and P2
Phenotype due to the deletion
list.pheno.P1	List of phenotypes observed after the deletion of P1
list.pheno.P2	List of phenotypes observed after the deletion of P2
sim.pheno.P1P2	Similarity of phenotypes of deletion between P1 and P2
Genetic Interaction
med.gi.cor	Median of genetic interaction profile similarity between P1 and P2
Localization
localization.P1	List of cellular localization of P1 - data from SGD YeastGFP
localization.P2	List of cellular localization of P2 - data from SGD YeastGFP
sim.loc	Similarity of localization between P1 and P2
Transcription factor binding sites
TF.P1	Transcription factor binding sites of P1
TF.P2	Transcription factor binding sites of P2
sim.TF	Similarity of transcription factor binding sites between P1 and P2
Diss et al., 2017
dependency	Dependance of paralogs for their protein-protein interactions (data from Diss et al., 2017)
Pfam domain annotations
Pfam.P1	Pfam domain annotations for P1
Pfam.P2	Pfam domain annotations for P2

## Sheet: TableS5
Sample	Ion torrent barcodes IDs	Number of reads before cleaning	Number of reads after cleaning	Number of mapped reads on the genome	Number of mapped reads on gene features
DMSO1	BC13	8,449,506	8,184,522	7,765,262	7,046,663
DMSO2	BC14	7,989,858	7,763,303	7,394,169	6,719,801
DMSO3	BC15	5,321,551	5,172,155	4,958,013	4,523,877
MTX1	BC16	7,969,777	7,669,813	7,431,565	6,480,137
MTX2	BC17	8,743,159	8,434,272	8,191,094	7,112,022
MTX3	BC18	8,234,016	7,976,780	7,692,133	6,835,128

## Sheet: TableS6
ORF	DMSO1	DMSO2	DMSO3	MTX1	MTX2	MTX3
Q0010	0	0	0	0	0	0
Q0017	0	0	0	0	0	0
Q0032	1	0	0	0	0	0
Q0045	813	536	243	647	872	281
Q0050	0	0	0	0	0	0
Q0055	0	0	0	0	0	0
Q0060	0	0	0	0	0	0
Q0065	0	0	0	0	0	0
Q0070	0	0	0	0	0	0
Q0075	0	0	0	0	0	0
Q0080	0	0	0	0	0	0
Q0085	1	0	0	0	1	2
Q0092	0	0	0	0	0	0
Q0105	0	0	1	0	0	1
Q0110	0	0	0	0	0	0
Q0115	0	0	0	0	0	0
Q0120	0	0	0	0	0	0
Q0130	2194	1399	495	1495	1535	560
Q0140	0	0	0	0	0	0
Q0142	0	0	0	0	0	0
Q0143	0	0	0	0	0	0
Q0144	0	0	0	0	0	0
Q0160	44	15	8	41	40	15
Q0182	0	1	0	0	0	1
Q0250	0	0	0	3	4	1
Q0255	0	0	0	0	0	0
Q0275	1	0	0	0	2	0
Q0297	0	0	0	0	0	0
YAL001C	301	249	152	403	533	531
YAL002W	132	141	66	332	327	342
YAL003W	7691	6974	4309	4732	4896	4007
YAL004W	0	0	0	0	6	0
YAL005C	20025	17554	11564	35681	37006	46069
YAL007C	171	126	118	132	97	86
YAL008W	339	370	137	345	388	472
YAL009W	63	60	36	67	65	97
YAL010C	28	38	27	44	44	57
YAL011W	191	161	120	347	296	329
YAL012W	6796	6420	4448	4408	4331	3045
YAL013W	597	500	324	1005	990	849
YAL014C	227	221	154	337	402	614
YAL015C	62	51	26	101	111	73
YAL016C-A	0	1	0	0	0	1
YAL016C-B	4	4	4	0	0	2
YAL016W	750	584	328	430	362	660
YAL017W	479	495	211	772	952	720
YAL018C	0	0	0	7	3	2
YAL019W	92	52	29	50	39	38
YAL019W-A	0	0	0	0	2	0
YAL020C	130	99	69	144	146	175
YAL021C	701	601	419	1122	1026	1038
YAL022C	50	33	38	140	162	141
YAL023C	213	144	117	191	171	220
YAL024C	40	58	19	65	65	58
YAL025C	361	398	298	289	182	158
YAL026C	25	14	23	16	6	15
YAL026C-A	0	0	1	0	0	1
YAL027W	82	81	65	218	245	180
YAL028W	39	21	20	66	105	75
YAL029C	215	146	86	257	247	233
YAL030W	1992	2064	1954	4023	4194	4989
YAL031C	126	86	50	96	108	139
YAL031W-A	0	2	1	4	0	2
YAL032C	102	93	69	71	71	107
YAL033W	188	219	100	222	169	300
YAL034C	412	298	114	857	1103	1130
YAL034C-B	0	0	0	0	1	2
YAL034W-A	33	48	21	49	37	47
YAL035W	3970	3279	1867	2707	2722	3684
YAL036C	258	261	139	302	262	170
YAL037C-A	2	1	3	20	4	5
YAL037C-B	0	0	0	0	0	4
YAL037W	7	13	13	35	69	147
YAL038W	43165	39037	19191	18251	17935	13142
YAL039C	528	415	271	1020	943	976
YAL040C	232	178	138	176	164	188
YAL041W	177	208	105	112	157	191
YAL042C-A	0	0	2	3	0	10
YAL042W	235	167	114	268	267	542
YAL043C	334	324	229	420	421	350
YAL044C	3870	4053	2418	4111	4001	7187
YAL044W-A	355	409	289	451	543	477
YAL045C	6	7	4	5	8	3
YAL046C	730	899	699	2162	2448	1503
YAL047C	44	26	22	44	61	98
YAL047W-A	4	2	1	8	6	1
YAL048C	3	3	5	1	1	2
YAL049C	846	872	557	1099	1485	1940
YAL051W	307	222	143	194	271	274
YAL053W	102	133	69	353	308	271
YAL054C	22	30	24	68	92	41
YAL055W	105	97	54	112	108	136
YAL056C-A	1	6	0	0	0	0
YAL056W	156	160	104	422	447	280
YAL058W	33	30	27	88	128	65
YAL059C-A	4	2	4	0	5	0
YAL059W	246	244	193	326	284	305
YAL060W	4323	3710	2215	10435	12512	9864
YAL061W	699	544	312	844	1240	1074
YAL062W	92	100	37	9594	10780	12377
YAL063C	0	0	0	0	0	0
YAL063C-A	2	0	0	0	1	1
YAL064C-A	0	0	0	0	0	0
YAL064W	0	0	0	0	0	1
YAL064W-B	0	0	0	0	0	0
YAL065C	0	0	0	5	4	4
YAL066W	0	0	0	0	0	0
YAL067C	1	0	4	22	28	30
YAL067W-A	0	0	0	0	0	0
YAL068C	0	0	0	0	0	0
YAL068W-A	0	0	0	0	0	0
YAL069W	0	0	0	0	0	0
YAR002C-A	2518	2199	1560	1608	1872	1752
YAR002W	606	647	321	518	574	561
YAR003W	122	108	101	180	145	162
YAR007C	325	254	116	325	336	365
YAR008W	232	242	165	504	476	324
YAR014C	268	358	135	377	400	417
YAR015W	2586	2475	1267	6052	5925	6116
YAR018C	115	74	55	99	113	157
YAR019C	82	60	41	81	84	115
YAR019W-A	1	0	0	0	0	0
YAR020C	0	1	0	0	1	1
YAR023C	27	16	11	29	46	36
YAR027W	364	215	145	316	414	362
YAR028W	48	26	6	42	31	16
YAR029W	3	0	0	0	0	0
YAR030C	4	13	6	44	26	43
YAR031W	0	4	0	3	0	1
YAR033W	3	0	1	0	0	0
YAR035C-A	0	0	0	0	1	0
YAR035W	68	46	28	288	269	493
YAR042W	134	126	74	297	310	279
YAR047C	0	0	0	2	9	10
YAR050W	4	0	0	2	10	6
YAR053W	0	0	0	0	1	0
YAR060C	0	0	0	0	0	0
YAR064W	0	0	0	0	0	0
YAR066W	0	0	0	0	0	0
YAR068W	0	8	0	1	1	0
YAR069C	0	0	0	0	0	0
YAR070C	0	0	0	0	0	0
YAR071W	9	9	5	28	30	25
YAR073W	0	3	1	0	0	0
YAR075W	1	0	0	1	5	2
YBL001C	2149	2207	1715	3903	4197	10046
YBL002W	7574	7066	4329	1146	1546	2716
YBL003C	7876	7441	2192	1428	1774	2498
YBL004W	158	107	63	105	98	134
YBL005W	122	104	80	188	231	238
YBL006C	313	273	274	446	392	745
YBL006W-A	0	0	0	0	0	0
YBL007C	822	691	300	606	684	670
YBL008W	304	217	170	255	320	285
YBL008W-A	0	1	0	0	0	0
YBL009W	70	73	40	86	71	69
YBL010C	81	59	54	87	90	78
YBL011W	137	82	70	214	210	170
YBL012C	0	0	0	0	0	0
YBL013W	4	1	1	0	0	0
YBL014C	109	106	73	238	248	234
YBL015W	685	473	164	2087	2537	4165
YBL016W	15	9	8	55	38	47
YBL017C	79	43	31	80	77	77
YBL018C	117	90	83	222	159	142
YBL019W	113	58	45	134	215	185
YBL020W	75	60	49	88	112	120
YBL021C	237	233	154	630	685	906
YBL022C	299	347	166	406	401	505
YBL023C	622	742	569	1018	1007	560
YBL024W	989	952	494	464	571	503
YBL025W	18	9	9	12	18	10
YBL026W	481	413	305	381	394	761
YBL027W	12970	12947	11723	6305	7070	4446
YBL028C	399	364	222	348	303	225
YBL029C-A	1066	787	504	1452	1646	1254
YBL029W	86	114	46	241	194	139
YBL030C	9152	8798	4335	9947	12833	10602
YBL031W	20	15	13	11	20	11
YBL032W	776	621	345	191	197	152
YBL033C	485	487	351	1424	1396	1362
YBL034C	57	50	29	28	38	47
YBL035C	276	292	153	358	349	345
YBL036C	172	163	126	635	589	284
YBL037W	168	205	97	179	166	197
YBL038W	419	381	174	463	474	510
YBL039C	975	902	475	281	313	189
YBL039C-A	0	0	0	0	0	0
YBL039W-B	203	202	163	548	481	517
YBL040C	245	206	109	102	154	143
YBL041W	493	544	286	533	523	650
YBL042C	196	210	99	858	715	788
YBL043W	72	60	29	295	285	353
YBL044W	29	8	10	1	0	1
YBL045C	4929	3764	2213	5829	6281	5050
YBL046W	124	100	66	123	106	116
YBL047C	1796	1511	790	1597	1757	1491
YBL048W	1	0	0	75	78	85
YBL049W	11	5	1	49	38	36
YBL050W	904	884	531	755	983	1137
YBL051C	373	376	135	523	472	239
YBL052C	69	64	41	154	130	168
YBL053W	1	0	0	0	0	0
YBL054W	99	84	44	104	84	68
YBL055C	94	74	41	116	116	138
YBL056W	2024	2078	1351	1236	1353	1460
YBL057C	275	314	164	156	188	203
YBL058W	596	552	326	475	524	446
YBL059C-A	432	363	315	588	756	553
YBL059W	90	84	41	171	203	204
YBL060W	45	49	23	155	111	108
YBL061C	41	40	23	60	80	62
YBL062W	7	3	10	9	15	13
YBL063W	33	52	18	17	53	48
YBL064C	2217	1745	1445	5185	5354	7813
YBL065W	4	2	1	5	12	5
YBL066C	58	34	9	33	58	32
YBL067C	210	212	106	297	347	134
YBL068W	506	472	286	576	636	582
YBL068W-A	0	0	0	0	0	0
YBL069W	3	1	3	2	2	3
YBL070C	3	0	0	17	2	5
YBL071C	1	0	1	0	0	0
YBL071C-B	0	2	0	0	0	0
YBL071W-A	250	219	177	582	514	572
YBL072C	9920	11532	9712	6630	7432	5694
YBL073W	0	0	0	0	0	0
YBL074C	8	1	1	14	10	5
YBL075C	314	303	186	636	772	844
YBL076C	1026	708	424	591	440	519
YBL077W	0	0	2	3	0	0
YBL078C	525	376	234	928	932	1142
YBL079W	216	160	86	353	346	329
YBL080C	26	36	17	80	60	66
YBL081W	314	350	265	431	344	243
YBL082C	3	5	6	2	0	0
YBL083C	1	0	2	24	17	13
YBL084C	118	98	79	72	100	81
YBL085W	86	65	55	87	137	95
YBL086C	97	108	80	205	225	170
YBL087C	12390	13273	10887	5925	6674	5377
YBL088C	113	99	35	309	401	290
YBL089W	39	66	35	76	64	77
YBL090W	656	667	557	2586	2906	1063
YBL091C	1652	1515	907	1141	1237	1073
YBL091C-A	109	88	74	46	80	90
YBL092W	15708	17182	7573	6048	6145	6811
YBL093C	220	234	130	566	624	458
YBL094C	0	2	2	13	10	5
YBL095W	218	241	88	403	421	674
YBL096C	0	1	0	7	3	10
YBL097W	5	0	4	2	1	1
YBL098W	26	20	14	100	121	68
YBL099W	8225	6710	3399	14881	14548	11129
YBL100C	0	0	0	0	0	0
YBL100W-C	0	2	0	6	0	3
YBL101C	189	202	126	1256	1354	724
YBL102W	301	211	178	182	175	380
YBL103C	145	79	76	92	76	112
YBL104C	202	143	95	212	219	184
YBL105C	497	521	292	677	766	650
YBL106C	54	33	40	100	98	53
YBL107C	235	174	105	436	579	374
YBL107W-A	0	0	0	0	0	0
YBL108C-A	0	0	0	0	0	0
YBL108W	0	0	0	0	0	0
YBL109W	0	1	1	1	3	1
YBL111C	0	0	0	0	0	0
YBL112C	0	0	0	0	0	0
YBL113C	0	1	1	2	4	10
YBL113W-A	0	0	0	0	0	0
YBR001C	535	514	306	625	782	841
YBR002C	141	140	62	97	140	154
YBR003W	176	133	86	143	185	202
YBR004C	53	75	38	264	274	282
YBR005W	440	255	125	585	745	481
YBR006W	227	175	97	560	491	661
YBR007C	104	61	66	100	83	111
YBR008C	166	152	54	370	433	463
YBR009C	20610	19003	8307	12628	16918	13579
YBR010W	9095	8710	6235	7425	9982	7203
YBR011C	14674	13342	7402	5579	5665	9899
YBR012C	3	3	3	12	11	16
YBR013C	12	9	5	18	35	41
YBR014C	131	150	84	97	102	129
YBR015C	225	217	126	534	631	540
YBR016W	1311	1273	993	1982	2069	1662
YBR017C	487	376	211	307	311	378
YBR018C	4	1	0	4	2	2
YBR019C	5	2	1	6	12	6
YBR020W	17	2	14	95	117	41
YBR021W	43	27	34	152	163	58
YBR022W	186	135	127	217	241	149
YBR023C	103	80	50	213	270	161
YBR024W	176	148	81	300	374	388
YBR025C	5711	5170	3011	3731	4371	3609
YBR026C	253	203	136	460	545	384
YBR027C	113	115	66	129	127	92
YBR028C	34	26	10	13	11	12
YBR029C	98	106	73	98	85	76
YBR030W	111	108	62	155	79	78
YBR031W	9505	8653	5351	2716	2766	2699
YBR032W	9	10	2	1	2	1
YBR033W	68	54	43	94	133	200
YBR034C	742	626	421	1088	785	568
YBR035C	1918	2000	1361	2062	2119	2065
YBR036C	130	130	89	154	175	188
YBR037C	219	277	150	204	253	263
YBR038W	342	312	220	420	443	318
YBR039W	4900	4582	1911	4233	4917	8724
YBR040W	1	0	1	0	0	3
YBR041W	77	85	45	57	53	75
YBR042C	47	81	22	45	40	57
YBR043C	141	120	40	179	228	152
YBR044C	50	37	24	89	100	131
YBR045C	15	14	5	24	28	35
YBR046C	163	119	54	109	147	121
YBR047W	25	11	14	35	33	29
YBR048W	5025	5359	4441	1600	2160	2025
YBR049C	1130	1094	700	1303	1411	728
YBR050C	57	46	26	155	134	172
YBR051W	0	0	0	0	0	0
YBR052C	2270	1991	1455	835	1124	1496
YBR053C	718	558	314	878	1098	748
YBR054W	163	157	51	411	472	245
YBR055C	315	250	154	265	265	373
YBR056C-B	0	0	2	0	2	0
YBR056W	626	533	288	525	488	598
YBR056W-A	493	530	408	817	1271	938
YBR057C	190	123	87	120	102	160
YBR058C	11	18	1	7	1	14
YBR058C-A	465	448	257	327	418	622
YBR059C	313	196	158	327	321	580
YBR060C	174	138	63	120	112	333
YBR061C	120	142	90	99	91	94
YBR062C	294	273	169	314	469	436
YBR063C	62	75	20	149	140	162
YBR064W	0	0	0	7	3	0
YBR065C	42	24	21	37	14	27
YBR066C	153	121	90	155	126	119
YBR067C	4678	4115	3579	909	954	895
YBR068C	1175	1109	631	6750	8805	3746
YBR069C	199	145	123	71	61	67
YBR070C	242	247	157	417	482	431
YBR071W	596	709	428	1394	1675	1342
YBR072C-A	6	0	0	0	0	2
YBR072W	3018	3523	1709	22400	31099	50227
YBR073W	61	83	67	321	287	217
YBR074W	76	70	30	68	111	90
YBR076C-A	337	341	246	1078	1344	1494
YBR076W	0	2	1	19	26	36
YBR077C	267	166	189	171	134	268
YBR078W	2888	2511	2095	13121	14063	11155
YBR079C	817	717	432	426	462	500
YBR080C	1033	884	626	799	818	582
YBR081C	569	451	286	655	776	537
YBR082C	2093	1702	1241	1783	1083	1812
YBR083W	85	69	64	182	214	167
YBR084C-A	8350	7947	7231	3698	4025	3886
YBR084W	161	126	114	282	340	224
YBR085C-A	5515	5427	3151	18563	22085	22700
YBR085W	15	30	23	11	34	13
YBR086C	248	188	86	210	164	168
YBR087W	218	200	146	174	167	152
YBR088C	1383	1227	682	671	776	910
YBR089C-A	3147	2899	2249	2565	3541	2728
YBR089W	0	0	0	0	0	0
YBR090C	0	0	0	0	0	0
YBR091C	321	332	233	278	308	402
YBR092C	16	14	13	15	9	10
YBR093C	43	51	14	454	609	617
YBR094W	102	117	57	212	213	158
YBR095C	139	106	51	121	127	187
YBR096W	191	129	108	103	139	90
YBR097W	183	135	109	279	285	177
YBR098W	47	41	20	57	75	66
YBR099C	75	86	65	126	151	117
YBR101C	859	563	281	725	613	831
YBR102C	168	116	53	126	166	177
YBR103C-A	3	0	0	12	2	4
YBR103W	211	198	139	466	460	274
YBR104W	107	106	28	145	134	130
YBR105C	472	361	240	2220	1994	1439
YBR106W	2338	1871	1472	1929	2183	1863
YBR107C	62	43	38	99	105	103
YBR108W	152	99	67	186	253	240
YBR109C	3304	3262	2436	2763	3041	3835
YBR109W-A	1	1	0	0	0	0
YBR110W	49	52	34	101	189	111
YBR111C	1070	938	666	1139	1170	1279
YBR111W-A	164	123	94	92	79	95
YBR112C	242	258	123	189	197	141
YBR113W	0	0	0	0	0	0
YBR114W	79	63	33	265	270	221
YBR115C	568	446	193	315	277	280
YBR116C	32	33	23	210	251	181
YBR117C	0	0	0	0	0	0
YBR118W	103226	97212	58806	46749	51047	53966
YBR119W	154	130	112	178	215	151
YBR120C	250	175	104	217	248	199
YBR121C	2366	2318	910	1125	1041	1526
YBR121C-A	0	0	0	0	0	0
YBR122C	1266	1085	849	1633	1867	1763
YBR123C	297	260	177	466	447	454
YBR124W	0	0	0	0	0	1
YBR125C	186	137	110	144	196	144
YBR126C	6173	5210	3154	10553	11462	7380
YBR126W-A	0	0	0	0	0	0
YBR126W-B	294	250	192	211	374	298
YBR127C	2601	2154	1275	2969	3372	2148
YBR128C	51	47	25	113	119	107
YBR129C	225	205	139	136	206	187
YBR130C	442	411	280	282	328	318
YBR131C-A	0	0	0	0	0	0
YBR131W	67	54	25	83	133	113
YBR132C	72	60	43	50	47	58
YBR133C	253	234	170	270	290	257
YBR134W	0	0	2	0	0	1
YBR135W	158	146	97	116	123	186
YBR136W	27	12	10	34	43	44
YBR137W	574	471	329	628	699	773
YBR138C	62	91	13	50	76	62
YBR139W	158	65	60	92	104	149
YBR140C	348	301	159	582	704	489
YBR141C	46	54	21	65	68	47
YBR141W-A	0	3	2	0	0	0
YBR142W	256	201	117	223	206	193
YBR143C	2262	1882	878	854	924	800
YBR144C	20	11	5	0	0	1
YBR145W	459	430	115	1613	1835	1736
YBR146W	969	792	529	1276	1437	906
YBR147W	311	225	91	424	470	334
YBR148W	40	29	22	48	55	62
YBR149W	3623	3826	2205	3062	3530	3132
YBR150C	165	80	43	156	230	171
YBR151W	589	475	359	709	956	980
YBR152W	0	0	2	13	10	15
YBR153W	418	374	265	571	675	673
YBR154C	425	405	262	269	201	278
YBR155W	97	56	49	141	110	142
YBR156C	198	131	107	391	413	346
YBR157C	9	7	1	8	16	9
YBR158W	421	397	282	169	244	141
YBR159W	126	73	44	26	41	15
YBR160W	416	316	234	343	426	436
YBR161W	40	39	11	36	28	19
YBR162C	2079	1664	892	3499	4068	3856
YBR162W-A	696	667	605	1049	1083	1276
YBR163W	89	99	45	96	84	58
YBR164C	522	424	349	354	384	524
YBR165W	110	79	64	128	105	110
YBR166C	383	284	195	239	243	203
YBR167C	180	120	75	98	163	138
YBR168W	12	31	15	21	10	26
YBR169C	943	740	426	1469	1669	1417
YBR170C	229	206	146	220	242	264
YBR171W	213	154	80	111	135	137
YBR172C	643	555	310	448	562	489
YBR173C	561	519	463	484	624	676
YBR174C	0	0	0	0	0	0
YBR175W	100	102	67	44	39	38
YBR176W	62	76	51	79	82	84
YBR177C	2268	2102	1390	2771	3096	2226
YBR178W	3	0	0	0	0	0
YBR179C	132	152	67	213	199	276
YBR180W	6	3	7	21	14	11
YBR181C	12012	13529	10149	6360	6886	7133
YBR182C	4	11	4	10	17	12
YBR182C-A	13	9	7	0	0	0
YBR183W	357	289	201	136	145	229
YBR184W	21	17	14	29	9	14
YBR185C	262	205	118	470	483	673
YBR186W	5	5	2	1	8	6
YBR187W	545	493	343	451	469	313
YBR188C	86	51	49	79	47	99
YBR189W	23832	25553	21766	3548	3939	3739
YBR190W	0	0	0	0	0	0
YBR191W	2373	2625	1792	450	461	201
YBR191W-A	2395	2698	1574	1989	2188	1485
YBR192W	197	134	99	138	197	124
YBR193C	102	109	50	154	177	142
YBR194W	74	54	39	288	480	169
YBR195C	144	166	101	122	115	107
YBR196C	5002	4560	2808	5941	5032	5618
YBR196C-A	17	27	17	58	52	24
YBR196C-B	22	10	13	7	22	19
YBR197C	21	15	20	18	14	22
YBR198C	354	297	142	261	246	233
YBR199W	135	67	63	116	104	131
YBR200W	182	97	64	194	137	178
YBR200W-A	0	0	0	0	0	0
YBR201C-A	37	20	16	516	547	949
YBR201W	49	31	40	89	72	128
YBR202W	252	244	148	444	440	256
YBR203W	72	51	24	71	80	88
YBR204C	106	88	41	76	102	178
YBR205W	8	8	3	11	19	18
YBR206W	33	32	8	60	85	49
YBR207W	80	76	49	74	97	107
YBR208C	1345	1225	618	5921	6246	6334
YBR209W	0	0	0	0	0	0
YBR210W	21	18	17	6	20	14
YBR211C	43	14	13	11	20	28
YBR212W	227	195	122	326	323	192
YBR213W	73	78	59	68	66	80
YBR214W	687	725	458	767	960	867
YBR215W	164	185	98	137	175	187
YBR216C	308	225	111	306	230	183
YBR217W	38	49	41	53	76	127
YBR218C	1539	1266	599	2130	2287	2589
YBR219C	0	2	1	0	2	0
YBR220C	2	7	1	0	0	0
YBR221C	1788	1420	930	1155	1217	1333
YBR221W-A	0	0	2	0	0	1
YBR222C	425	416	256	909	946	524
YBR223C	31	40	18	17	24	28
YBR223W-A	0	0	0	0	0	0
YBR224W	0	2	0	0	0	0
YBR225W	46	36	6	27	29	27
YBR226C	0	0	0	0	0	0
YBR227C	15	18	4	22	17	26
YBR228W	91	88	57	109	126	165
YBR229C	56	24	18	31	46	24
YBR230C	1293	1309	760	2163	2500	3210
YBR230W-A	709	602	402	556	505	703
YBR231C	199	244	146	270	292	310
YBR232C	0	0	0	0	2	1
YBR233W	104	94	51	69	62	75
YBR233W-A	119	141	112	115	92	138
YBR234C	1802	1586	1114	1423	1597	1325
YBR235W	105	109	62	173	210	181
YBR236C	201	168	119	285	406	299
YBR237W	103	74	51	195	181	198
YBR238C	18	17	15	9	5	2
YBR239C	106	68	76	95	130	102
YBR240C	5	0	10	8	11	5
YBR241C	106	91	44	441	564	497
YBR242W	102	153	83	129	104	158
YBR243C	160	63	54	184	242	127
YBR244W	396	329	315	178	252	241
YBR245C	259	176	109	138	154	140
YBR246W	262	227	207	214	193	377
YBR247C	290	244	163	200	208	253
YBR248C	672	476	335	1180	1279	1307
YBR249C	4030	3859	2211	5418	5892	3599
YBR250W	18	8	6	12	22	14
YBR251W	382	375	231	245	285	362
YBR252W	697	829	514	446	504	849
YBR253W	261	207	170	322	306	285
YBR254C	32	22	10	50	48	18
YBR255C-A	761	835	583	1401	1518	1838
YBR255W	137	126	64	319	333	230
YBR256C	473	426	189	614	702	641
YBR257W	187	173	103	257	264	253
YBR258C	65	43	31	79	67	90
YBR259W	36	26	11	59	54	44
YBR260C	262	175	115	128	137	192
YBR261C	278	270	233	424	541	387
YBR262C	452	643	375	980	1176	3379
YBR263W	527	512	313	523	597	533
YBR264C	129	107	68	89	76	105
YBR265W	1686	1771	1040	737	678	692
YBR266C	0	0	0	0	0	0
YBR267W	315	370	179	368	391	340
YBR268W	614	579	387	891	1124	867
YBR269C	1798	1703	966	2382	3085	3854
YBR270C	60	54	23	91	141	91
YBR271W	160	161	136	204	155	129
YBR272C	232	218	150	283	304	266
YBR273C	151	136	100	156	118	174
YBR274W	104	95	73	96	147	130
YBR275C	50	49	25	43	24	38
YBR276C	297	212	132	349	368	401
YBR277C	2	4	4	6	5	6
YBR278W	178	137	133	295	374	533
YBR279W	167	186	103	152	102	101
YBR280C	197	220	129	483	652	748
YBR281C	167	156	112	160	201	206
YBR282W	276	296	211	442	431	463
YBR283C	338	332	193	650	750	503
YBR284W	28	23	14	27	17	42
YBR285W	116	99	30	54	54	112
YBR286W	530	472	257	523	915	509
YBR287W	348	270	124	328	362	268
YBR288C	139	134	89	91	119	141
YBR289W	134	75	41	63	71	75
YBR290W	135	135	94	191	242	210
YBR291C	1843	1961	1037	849	806	878
YBR292C	56	57	42	194	170	107
YBR293W	29	24	14	119	133	89
YBR294W	283	193	137	1857	1695	1510
YBR295W	45	28	22	173	182	108
YBR296C	48	86	25	515	505	503
YBR296C-A	1	2	1	0	2	0
YBR297W	271	294	177	635	875	1040
YBR298C	122	124	58	433	445	383
YBR298C-A	0	0	0	0	0	0
YBR299W	0	0	0	0	0	1
YBR300C	0	0	0	0	0	0
YBR301W	0	0	0	0	0	2
YBR302C	0	0	0	0	2	0
YCL001W	534	499	366	338	346	363
YCL001W-A	0	0	0	0	0	0
YCL001W-B	0	0	0	2	0	0
YCL002C	75	55	49	93	99	88
YCL004W	25	22	9	44	38	36
YCL005W	133	105	80	193	213	128
YCL005W-A	2397	1892	1209	1411	1474	2370
YCL007C	1	1	4	0	0	0
YCL008C	201	201	137	193	288	319
YCL009C	3053	3000	2123	3365	3174	3431
YCL010C	42	26	5	26	19	45
YCL011C	693	702	386	707	997	774
YCL012C	321	227	180	414	486	652
YCL014W	120	110	78	136	229	187
YCL016C	46	38	29	74	89	59
YCL017C	322	330	217	838	1080	492
YCL018W	0	0	0	0	0	0
YCL021W-A	5	5	0	28	19	7
YCL022C	0	0	0	0	0	0
YCL023C	0	0	0	9	17	10
YCL024W	111	67	37	83	107	82
YCL025C	1550	1335	715	7731	8303	5442
YCL026C-A	0	0	1	0	0	2
YCL026C-B	370	266	166	201	209	246
YCL027W	4	1	7	49	40	52
YCL028W	1763	1533	992	1675	1978	1228
YCL029C	86	81	39	43	58	105
YCL030C	2303	1828	823	1879	1831	2199
YCL031C	248	245	152	248	195	103
YCL032W	64	61	49	147	156	166
YCL033C	434	431	287	653	669	426
YCL034W	869	928	434	1020	1073	624
YCL035C	2002	1992	1494	3789	4363	3833
YCL036W	49	31	13	42	11	19
YCL037C	217	207	101	98	84	85
YCL038C	32	26	4	3	30	59
YCL039W	163	114	72	246	261	227
YCL040W	10364	9253	4517	9997	11145	6578
YCL041C	8	23	6	23	15	2
YCL042W	3	2	1	1	1	0
YCL043C	1018	833	549	1826	2222	2137
YCL044C	70	46	32	75	51	44
YCL045C	183	154	89	222	201	195
YCL046W	2	0	4	1	1	0
YCL047C	93	72	55	111	87	113
YCL048W	5	8	1	10	20	23
YCL048W-A	3	4	0	4	10	3
YCL049C	72	67	35	285	438	474
YCL050C	1004	927	574	498	445	491
YCL051W	81	62	39	42	64	87
YCL052C	252	181	153	341	445	365
YCL054W	213	191	106	143	108	131
YCL054W-A	0	0	0	0	0	0
YCL055W	69	40	25	84	83	77
YCL056C	157	140	79	353	320	505
YCL057C-A	6955	6707	3535	14874	16112	16324
YCL057W	881	622	324	601	785	712
YCL058C	13	21	9	33	43	17
YCL058W-A	135	141	123	385	337	339
YCL059C	213	229	148	188	215	206
YCL061C	121	89	46	167	129	142
YCL063W	184	214	133	229	369	233
YCL064C	6891	5473	3520	7459	8107	4364
YCL065W	0	0	0	0	0	0
YCL066W	0	0	0	0	0	0
YCL067C	0	0	0	0	0	0
YCL068C	0	0	0	0	0	0
YCL069W	0	0	0	0	0	0
YCL073C	0	0	0	0	0	0
YCL076W	0	0	0	0	0	0
YCR001W	0	0	0	3	1	2
YCR002C	1291	1305	756	1484	1499	1106
YCR003W	289	230	136	331	354	279
YCR004C	1980	1936	1514	2008	2119	1843
YCR005C	328	269	131	2003	3356	3028
YCR006C	4	10	3	1	1	1
YCR007C	59	34	22	108	114	142
YCR008W	441	446	206	584	589	466
YCR009C	1048	839	493	800	982	929
YCR010C	7	6	0	7	9	8
YCR011C	151	157	98	331	389	334
YCR012W	31789	25461	17322	25361	28717	24084
YCR013C	0	0	0	0	0	0
YCR014C	20	10	5	19	17	21
YCR015C	1059	802	545	661	844	1050
YCR016W	204	153	83	146	150	107
YCR017C	134	100	57	202	261	190
YCR018C	2	1	2	33	43	30
YCR018C-A	24	20	17	13	15	24
YCR019W	84	78	49	47	41	114
YCR020C	57	38	27	100	117	103
YCR020C-A	295	289	222	465	607	642
YCR020W-B	227	201	142	156	242	273
YCR021C	977	324	29	39	58	96
YCR022C	3	6	2	11	0	3
YCR023C	106	75	46	180	175	81
YCR024C	160	147	92	229	273	185
YCR024C-A	20	20	12	1	5	0
YCR024C-B	502	478	326	2178	2656	2077
YCR025C	0	5	1	6	1	3
YCR026C	54	53	23	159	107	142
YCR027C	106	113	85	137	127	122
YCR028C	37	32	14	97	87	73
YCR028C-A	4187	4422	2811	2384	2762	3237
YCR030C	1638	1466	754	1100	1276	1295
YCR031C	17660	18560	15270	4597	5233	7139
YCR032W	118	181	108	361	460	304
YCR033W	456	419	164	422	592	287
YCR034W	217	164	84	196	247	144
YCR035C	139	139	81	291	134	153
YCR036W	621	621	457	793	869	815
YCR037C	315	250	245	597	764	1131
YCR038C	16	14	12	23	21	24
YCR038W-A	0	0	0	0	0	0
YCR039C	0	0	0	0	0	0
YCR040W	0	0	0	0	0	0
YCR041W	4	7	12	4	2	1
YCR042C	99	52	29	101	55	108
YCR043C	746	916	639	692	806	658
YCR044C	141	148	69	134	176	147
YCR045C	3	1	2	19	24	12
YCR045W-A	0	2	4	0	0	0
YCR046C	1050	953	645	1041	1323	1080
YCR047C	473	427	318	630	599	279
YCR047W-A	0	0	0	6	0	2
YCR048W	78	83	65	146	129	38
YCR049C	0	0	0	0	0	0
YCR050C	0	0	1	0	1	2
YCR051W	468	446	378	656	776	616
YCR052W	371	251	186	224	219	189
YCR053W	2317	1997	1126	1112	1260	1217
YCR054C	131	129	55	159	172	116
YCR057C	185	155	62	88	62	82
YCR059C	103	120	61	141	95	135
YCR060W	91	104	70	664	931	219
YCR061W	60	44	22	318	303	249
YCR063W	14	1	1	6	1	1
YCR064C	35	29	42	25	31	12
YCR065W	147	128	74	392	461	265
YCR066W	82	67	33	63	43	55
YCR067C	299	208	138	425	445	222
YCR068W	3	0	1	0	0	0
YCR069W	296	216	201	944	1150	829
YCR071C	196	146	110	184	186	200
YCR072C	229	206	127	123	130	111
YCR073C	35	33	12	50	63	68
YCR073W-A	303	311	156	155	181	133
YCR075C	78	42	36	35	34	31
YCR075W-A	151	145	106	284	243	201
YCR076C	215	271	151	439	565	704
YCR077C	512	449	200	443	441	442
YCR079W	72	74	38	119	166	125
YCR081C-A	8	4	4	0	0	2
YCR081W	25	14	6	17	6	15
YCR082W	817	873	693	1373	1472	1184
YCR083W	18	35	10	37	43	37
YCR084C	2225	1879	838	1404	1356	760
YCR085W	68	74	50	28	12	28
YCR086W	127	100	52	107	121	108
YCR087C-A	200	202	188	320	340	199
YCR087W	20	24	14	49	57	17
YCR088W	2548	1941	830	1298	1239	1708
YCR089W	109	93	63	312	322	191
YCR090C	252	179	142	165	168	253
YCR091W	22	21	11	33	27	38
YCR092C	172	164	83	144	162	143
YCR093W	265	253	111	244	318	300
YCR094W	37	40	19	24	34	49
YCR095C	101	95	63	75	119	140
YCR095W-A	2	0	0	0	0	1
YCR096C	0	0	0	0	0	0
YCR097W	228	172	92	444	551	435
YCR097W-A	0	0	0	0	0	0
YCR098C	10	4	2	8	20	12
YCR099C	0	0	1	2	0	4
YCR100C	0	1	0	0	0	0
YCR101C	0	1	1	1	3	0
YCR102C	6	0	0	0	2	0
YCR102W-A	0	0	0	0	0	0
YCR104W	0	1	0	0	0	2
YCR105W	2	1	6	20	27	45
YCR106W	4	1	6	3	9	9
YCR107W	2	1	4	29	27	27
YCR108C	0	0	0	0	0	0
YDL001W	186	218	96	171	136	250
YDL002C	315	271	187	522	647	456
YDL003W	344	260	150	450	371	366
YDL004W	3367	3473	1993	8844	11323	11432
YDL005C	376	346	254	464	488	426
YDL006W	146	141	100	127	238	264
YDL007C-A	2	0	0	7	6	7
YDL007W	1531	1222	585	1267	1481	1286
YDL008W	243	181	158	446	600	315
YDL009C	20	3	11	2	6	1
YDL010W	287	162	110	320	498	514
YDL011C	0	0	0	0	0	0
YDL012C	632	629	451	602	682	895
YDL013W	231	166	101	302	329	295
YDL014W	3402	3103	1123	1848	1576	1191
YDL015C	153	105	57	92	68	67
YDL016C	1	0	0	1	2	2
YDL017W	65	77	47	75	94	152
YDL018C	150	119	75	84	104	198
YDL019C	291	267	182	625	609	372
YDL020C	502	407	265	470	473	492
YDL021W	132	122	65	352	427	792
YDL022C-A	0	0	0	0	0	1
YDL022W	2047	1908	1075	1818	2383	1597
YDL023C	0	0	0	0	0	0
YDL024C	2	1	0	1	2	1
YDL025C	56	71	15	133	97	136
YDL025W-A	7	7	5	8	9	4
YDL026W	0	0	0	2	2	1
YDL027C	120	98	85	245	350	195
YDL028C	340	318	164	397	411	444
YDL029W	1188	1135	451	661	642	792
YDL030W	87	162	62	390	426	267
YDL031W	237	198	114	255	216	259
YDL032W	3	0	0	15	7	4
YDL033C	38	19	32	25	30	56
YDL034W	0	0	0	0	0	0
YDL035C	122	93	55	302	290	244
YDL036C	177	99	48	93	92	85
YDL037C	3	2	0	0	0	0
YDL039C	19	18	32	108	73	75
YDL040C	1475	1373	856	955	1044	1377
YDL041W	0	0	0	0	0	0
YDL042C	328	217	178	285	204	181
YDL043C	23	26	15	17	31	28
YDL044C	74	53	35	48	47	73
YDL045C	139	108	37	55	53	72
YDL045W-A	312	358	220	349	414	333
YDL046W	2202	1827	1442	2347	2545	1752
YDL047W	167	125	47	135	154	178
YDL048C	584	463	244	1523	1553	1862
YDL049C	63	54	40	57	51	77
YDL050C	0	0	0	0	0	1
YDL051W	787	521	440	572	451	505
YDL052C	249	206	139	165	177	177
YDL053C	264	230	151	488	550	374
YDL054C	65	62	52	242	208	195
YDL055C	11289	11346	5658	3967	3995	4306
YDL056W	110	109	56	135	122	127
YDL057W	71	155	31	150	115	179
YDL058W	281	197	133	688	578	380
YDL059C	153	202	122	280	382	611
YDL060W	45	45	11	27	37	18
YDL061C	10547	9704	6918	4660	5319	6910
YDL062W	0	0	0	1	2	9
YDL063C	127	93	43	46	44	42
YDL064W	639	701	583	483	516	506
YDL065C	361	280	143	382	439	418
YDL066W	239	227	99	223	300	326
YDL067C	4056	4083	2604	4990	7744	11128
YDL068W	8	8	2	26	11	15
YDL069C	85	82	58	147	190	169
YDL070W	440	331	209	334	390	320
YDL071C	2	21	17	4	23	8
YDL072C	890	671	389	825	895	785
YDL073W	169	128	68	171	154	212
YDL074C	806	737	491	916	925	503
YDL075W	13568	13671	11465	6900	7140	5747
YDL076C	441	346	230	311	352	448
YDL077C	81	85	42	97	159	111
YDL078C	1670	1619	1299	2333	2517	2711
YDL079C	201	146	75	655	781	667
YDL080C	182	184	118	285	351	437
YDL081C	25863	28311	23954	12058	15152	12878
YDL082W	3299	3231	2654	1112	1223	854
YDL083C	8276	8150	7079	2471	2736	2419
YDL084W	4068	3520	2027	1041	1140	1682
YDL085C-A	295	275	186	775	793	540
YDL085W	55	73	21	388	501	321
YDL086C-A	6	7	0	0	1	0
YDL086W	1233	1177	705	1349	1343	2854
YDL087C	11	5	6	1	9	5
YDL088C	620	445	279	551	546	449
YDL089W	34	7	5	31	37	35
YDL090C	96	70	83	104	99	84
YDL091C	123	47	37	73	101	93
YDL092W	454	431	394	378	413	376
YDL093W	37	18	7	37	22	29
YDL094C	2	0	4	1	6	2
YDL095W	137	95	63	81	142	100
YDL096C	0	0	0	0	0	0
YDL097C	1496	1721	769	943	1110	2630
YDL098C	71	52	28	93	69	81
YDL099W	929	791	461	664	740	596
YDL100C	736	711	416	310	280	305
YDL101C	227	199	114	437	608	654
YDL102W	161	161	80	203	174	205
YDL103C	466	351	201	187	207	249
YDL104C	38	28	17	75	71	111
YDL105W	22	20	7	48	44	13
YDL106C	89	111	80	112	127	139
YDL107W	101	86	35	92	87	310
YDL108W	240	193	93	145	121	204
YDL109C	5	9	0	0	8	2
YDL110C	1491	1503	968	3133	3159	3408
YDL111C	212	201	106	241	200	269
YDL112W	413	294	194	335	399	243
YDL113C	77	69	31	67	85	66
YDL114W	0	3	0	6	6	0
YDL114W-A	0	5	0	7	10	6
YDL115C	174	156	119	387	531	294
YDL116W	398	348	243	345	367	305
YDL117W	910	928	601	708	707	694
YDL118W	0	0	0	0	0	0
YDL119C	31	35	33	51	53	70
YDL120W	618	670	587	1502	1720	1207
YDL121C	105	104	54	129	138	164
YDL122W	192	162	92	129	66	117
YDL123W	86	76	34	13	12	14
YDL124W	5058	5231	4110	5455	6337	5869
YDL125C	3903	3912	2300	5180	6534	5220
YDL126C	4933	4307	3044	6170	6923	7679
YDL127W	146	154	123	152	154	208
YDL128W	177	142	109	131	170	185
YDL129W	8	7	12	10	24	12
YDL130W	41077	45124	44979	19968	21582	16722
YDL130W-A	1290	996	497	4882	5477	5521
YDL131W	2341	1911	826	1943	2054	1917
YDL132W	65	51	36	69	38	20
YDL133C-A	55349	47351	35621	22472	23758	21373
YDL133W	163	151	138	132	123	160
YDL134C	844	748	478	1124	1012	898
YDL135C	273	320	160	230	291	398
YDL136W	3238	3353	2764	2107	2725	1862
YDL137W	4573	4665	2850	4577	5630	5828
YDL138W	46	57	37	181	187	152
YDL139C	43	36	44	80	40	42
YDL140C	1022	1023	507	909	836	1362
YDL141W	315	256	115	209	236	255
YDL142C	119	122	84	92	126	115
YDL143W	911	755	476	758	516	563
YDL144C	422	351	245	444	442	429
YDL145C	1023	881	535	634	689	752
YDL146W	113	108	86	150	164	127
YDL147W	1345	1090	616	896	1090	1129
YDL148C	81	81	27	31	57	29
YDL149W	61	44	35	130	133	116
YDL150W	292	238	130	157	161	149
YDL151C	0	0	0	0	0	0
YDL152W	0	0	0	0	0	0
YDL153C	349	278	142	199	218	254
YDL154W	12	17	11	63	64	50
YDL155W	288	243	104	228	236	280
YDL156W	19	11	8	11	16	11
YDL157C	126	138	88	75	94	93
YDL158C	108	91	99	298	272	111
YDL159C-B	0	0	0	0	0	0
YDL159W	74	65	42	118	102	80
YDL159W-A	0	0	0	0	0	0
YDL160C	63	58	45	14	34	23
YDL160C-A	182	138	99	182	252	255
YDL161W	569	462	240	771	800	656
YDL162C	0	0	0	0	0	0
YDL163W	0	0	0	0	0	0
YDL164C	248	203	81	206	254	185
YDL165W	352	345	272	370	408	484
YDL166C	432	358	226	315	249	255
YDL167C	307	261	152	323	257	257
YDL168W	221	223	122	244	222	257
YDL169C	192	165	92	646	637	595
YDL170W	95	80	60	236	269	197
YDL171C	382	390	122	565	734	574
YDL172C	5	13	1	13	11	13
YDL173W	109	113	54	68	74	39
YDL174C	404	333	164	583	754	682
YDL175C	103	111	50	87	111	105
YDL176W	144	81	54	114	104	165
YDL177C	70	109	48	112	87	101
YDL178W	272	201	68	469	469	608
YDL179W	314	329	167	126	159	179
YDL180W	113	73	50	186	207	173
YDL181W	180	116	100	205	234	207
YDL182W	6625	6211	4361	3658	3247	2047
YDL183C	34	29	20	54	74	94
YDL184C	52503	45839	43030	37388	42873	41838
YDL185C-A	0	0	0	0	1	0
YDL185W	2390	1827	862	2003	1957	2454
YDL186W	1	1	0	3	3	0
YDL187C	35	24	29	182	116	67
YDL188C	181	128	91	139	164	129
YDL189W	315	306	144	182	189	303
YDL190C	152	124	64	80	103	211
YDL191W	4541	4766	3658	3466	4319	3262
YDL192W	3832	3291	1695	2319	2187	2766
YDL193W	59	66	48	61	69	78
YDL194W	50	50	20	91	107	113
YDL195W	1513	1315	811	953	1094	1089
YDL196W	2	0	0	0	0	0
YDL197C	91	79	37	124	110	85
YDL198C	2179	2006	937	2034	2267	3053
YDL199C	30	43	8	24	42	45
YDL200C	43	39	27	123	135	139
YDL201W	307	347	200	184	211	185
YDL202W	260	225	167	194	239	201
YDL203C	76	84	26	42	60	58
YDL204W	57	37	37	95	108	131
YDL205C	85	119	40	128	140	60
YDL206W	36	54	31	72	62	72
YDL207W	534	529	357	664	691	572
YDL208W	1016	973	610	892	691	524
YDL209C	22	34	18	29	17	28
YDL210W	14	6	10	69	74	24
YDL211C	28	25	20	29	9	9
YDL212W	508	349	182	215	241	243
YDL213C	388	300	201	397	376	300
YDL214C	10	15	7	51	59	64
YDL215C	362	287	114	805	886	992
YDL216C	88	61	46	129	169	95
YDL217C	265	298	200	321	240	338
YDL218W	0	0	1	2	2	1
YDL219W	147	115	70	66	66	133
YDL220C	16	7	0	23	19	47
YDL221W	3	0	2	5	3	4
YDL222C	12	7	8	9	6	3
YDL223C	1	2	0	0	0	0
YDL224C	735	692	390	952	1014	726
YDL225W	140	192	113	191	242	102
YDL226C	699	566	352	235	237	303
YDL227C	8	5	0	7	4	9
YDL228C	1	1	0	0	0	1
YDL229W	18373	16752	10656	7999	7489	8979
YDL230W	234	214	161	407	445	394
YDL231C	153	169	71	362	383	218
YDL232W	1217	1172	864	1265	1566	1200
YDL233W	100	127	64	111	145	105
YDL234C	144	138	84	193	192	282
YDL235C	225	153	92	110	154	84
YDL236W	549	651	295	376	460	142
YDL237W	128	117	52	102	92	144
YDL238C	58	44	17	77	99	93
YDL239C	21	20	14	53	99	45
YDL240C-A	0	2	0	0	0	0
YDL240W	43	35	33	24	21	27
YDL241W	30	18	6	28	13	21
YDL242W	0	0	0	0	1	0
YDL243C	40	26	11	97	110	88
YDL244W	0	0	0	0	0	0
YDL245C	0	0	0	0	0	0
YDL246C	0	0	0	0	0	0
YDL247W	0	0	0	0	0	0
YDL247W-A	0	0	0	0	0	0
YDL248W	7	0	0	0	2	1
YDR001C	920	765	431	1188	1237	915
YDR002W	4571	4516	2517	2074	2552	5844
YDR003W	0	3	1	1	0	0
YDR003W-A	385	312	273	352	568	289
YDR004W	51	53	31	113	129	106
YDR005C	287	251	111	317	335	487
YDR006C	388	285	216	498	526	505
YDR007W	813	773	565	694	876	1136
YDR008C	5	2	1	1	0	4
YDR009W	48	31	17	46	70	66
YDR010C	6	4	3	33	14	32
YDR011W	253	171	89	490	519	398
YDR012W	9145	7939	4906	5098	5196	4387
YDR013W	238	264	173	217	295	487
YDR014W	59	29	11	63	64	46
YDR014W-A	4	3	1	7	8	12
YDR015C	0	0	0	0	0	0
YDR016C	358	375	298	238	322	416
YDR017C	361	266	146	355	271	343
YDR018C	2	15	10	56	49	42
YDR019C	976	931	539	2535	2490	1834
YDR020C	38	23	16	36	30	52
YDR021W	69	75	29	43	39	159
YDR022C	147	169	117	613	637	604
YDR023W	1173	1051	427	584	543	541
YDR024W	0	0	0	0	0	0
YDR025W	12547	12271	10660	5729	5245	10303
YDR026C	91	77	29	109	101	86
YDR027C	369	302	198	333	346	226
YDR028C	485	479	209	665	799	573
YDR029W	0	0	0	0	0	0
YDR030C	38	36	27	76	89	62
YDR031W	386	280	218	452	648	529
YDR032C	5986	5417	3032	4645	5067	4563
YDR033W	1269	1064	648	2140	2374	1544
YDR034C	365	252	158	604	814	501
YDR034C-A	0	0	3	0	0	0
YDR034W-B	252	255	200	376	384	306
YDR035W	436	430	176	658	751	367
YDR036C	396	330	205	224	293	221
YDR037W	2072	1885	747	1419	1246	2703
YDR038C	37	51	27	197	151	113
YDR039C	0	0	0	0	0	0
YDR040C	0	0	0	0	0	0
YDR041W	613	562	362	1039	1260	1344
YDR042C	12	0	3	8	7	6
YDR043C	51	56	35	92	126	95
YDR044W	944	557	317	798	862	586
YDR045C	315	285	252	441	455	420
YDR046C	330	218	126	7	14	9
YDR047W	891	848	348	452	590	855
YDR048C	0	0	0	0	1	1
YDR049W	96	83	75	87	112	77
YDR050C	55033	60099	28451	39702	56302	76202
YDR051C	429	396	296	646	604	699
YDR052C	318	285	207	404	427	309
YDR053W	2	0	0	0	0	0
YDR054C	187	178	69	214	181	229
YDR055W	281	228	194	423	339	469
YDR056C	319	295	172	191	202	196
YDR057W	24	6	15	61	58	46
YDR058C	72	59	40	52	75	58
YDR059C	676	621	459	3126	2670	3811
YDR060W	467	277	182	449	211	274
YDR061W	266	237	105	286	277	329
YDR062W	114	64	39	110	151	88
YDR063W	1092	1083	864	1270	1513	1385
YDR064W	39621	42278	28779	19174	20420	13390
YDR065W	33	38	20	42	48	79
YDR066C	83	62	56	245	307	172
YDR067C	350	285	157	720	834	1068
YDR068W	208	163	144	359	468	412
YDR069C	235	191	108	213	298	231
YDR070C	250	231	119	3283	4000	3629
YDR071C	1014	935	596	655	783	1153
YDR072C	337	297	154	612	716	342
YDR073W	212	161	106	139	153	328
YDR074W	1165	938	551	938	856	995
YDR075W	102	62	63	215	184	83
YDR076W	19	4	5	96	60	68
YDR077W	42719	43251	23225	38967	48760	33131
YDR078C	68	54	29	115	85	146
YDR079C-A	111	78	62	132	150	189
YDR079W	489	566	455	1037	1366	877
YDR080W	118	97	51	208	229	246
YDR081C	146	175	72	234	308	193
YDR082W	9	10	4	2	3	9
YDR083W	234	193	114	137	132	93
YDR084C	268	219	117	92	154	180
YDR085C	82	81	37	392	461	381
YDR086C	1500	1532	1082	2153	2411	1543
YDR087C	259	239	112	151	122	98
YDR088C	91	34	33	93	97	109
YDR089W	1178	1162	519	1329	1499	1300
YDR090C	47	32	20	36	63	53
YDR091C	1018	998	554	650	736	448
YDR092W	871	941	642	997	1080	1135
YDR093W	121	63	34	66	104	50
YDR094W	0	0	0	3	11	1
YDR095C	2	6	0	0	0	1
YDR096W	204	205	95	286	303	292
YDR097C	368	251	123	362	449	460
YDR098C	1439	1475	914	1294	1365	1138
YDR099W	2368	2193	1346	1821	2046	2183
YDR100W	583	415	283	256	295	265
YDR101C	337	259	106	135	112	91
YDR102C	4	0	0	0	1	0
YDR103W	17	20	9	28	23	31
YDR104C	58	77	24	76	113	89
YDR105C	80	85	53	97	96	69
YDR106W	38	21	7	9	6	7
YDR107C	51	32	10	59	82	43
YDR108W	95	104	83	111	95	90
YDR109C	42	30	18	68	56	74
YDR110W	27	29	8	12	19	16
YDR111C	189	207	76	123	119	139
YDR112W	2	0	0	2	0	1
YDR113C	356	396	226	388	494	350
YDR114C	2	1	9	0	1	10
YDR115W	653	602	255	641	780	899
YDR116C	748	722	467	583	648	612
YDR117C	268	211	117	176	156	207
YDR118W	14	15	10	17	15	17
YDR118W-A	7	1	1	6	5	2
YDR119W	172	132	74	213	227	120
YDR119W-A	389	355	77	248	360	292
YDR120C	128	125	35	79	63	33
YDR121W	256	208	169	401	293	271
YDR122W	317	288	161	417	411	298
YDR123C	19	8	7	5	3	2
YDR124W	4	14	5	13	13	30
YDR125C	13	10	2	15	10	17
YDR126W	37	28	13	72	81	62
YDR127W	1595	1385	545	2897	3221	2341
YDR128W	279	167	131	319	409	427
YDR129C	2356	1891	971	1352	1583	1798
YDR130C	88	70	39	112	122	76
YDR131C	44	51	41	62	68	73
YDR132C	83	64	41	68	95	71
YDR133C	9794	8465	5801	1894	1992	1073
YDR135C	94	72	67	133	112	72
YDR136C	9	9	12	1	0	1
YDR137W	136	124	83	158	151	146
YDR138W	69	51	41	39	77	70
YDR139C	466	320	280	385	475	460
YDR140W	144	155	108	217	258	414
YDR141C	308	229	153	286	424	308
YDR142C	221	201	138	306	455	339
YDR143C	186	199	128	271	280	141
YDR144C	68	32	71	57	60	54
YDR145W	203	114	121	128	164	137
YDR146C	65	70	43	33	35	55
YDR147W	242	216	119	191	278	241
YDR148C	2827	2626	1373	4866	6164	6766
YDR149C	0	0	0	0	0	0
YDR150W	339	240	104	629	576	767
YDR151C	183	117	67	83	67	55
YDR152W	473	488	253	456	496	481
YDR153C	491	468	363	656	637	489
YDR154C	41	31	42	25	26	27
YDR155C	39	31	10	10	8	15
YDR156W	39	50	45	29	23	28
YDR157W	0	1	0	0	1	0
YDR158W	4905	4806	2885	3960	3876	5681
YDR159W	224	184	76	179	301	352
YDR160W	70	62	23	61	110	50
YDR161W	200	200	88	134	115	170
YDR162C	228	196	151	200	288	321
YDR163W	84	93	44	91	114	139
YDR164C	90	73	40	86	87	85
YDR165W	191	189	91	74	87	67
YDR166C	289	279	163	306	278	365
YDR167W	364	289	208	545	488	564
YDR168W	747	792	514	856	789	710
YDR169C	83	56	21	106	105	78
YDR169C-A	0	0	0	0	0	1
YDR170C	532	483	193	430	307	381
YDR171W	811	506	332	626	688	1053
YDR172W	411	381	222	245	291	208
YDR173C	74	95	23	130	138	79
YDR174W	1631	1446	962	1895	1595	642
YDR175C	413	274	211	495	493	378
YDR176W	177	129	87	90	153	187
YDR177W	687	542	310	944	701	889
YDR178W	7122	6730	3792	42480	45915	32446
YDR179C	27	20	20	37	37	13
YDR179W-A	108	115	62	146	171	124
YDR180W	83	111	49	67	120	102
YDR181C	92	93	97	124	97	232
YDR182W	104	59	44	109	168	177
YDR182W-A	4	6	3	0	7	4
YDR183C-A	0	0	0	0	0	0
YDR183W	75	50	37	83	83	93
YDR184C	4	7	2	7	1	5
YDR185C	123	61	43	51	59	44
YDR186C	263	172	67	257	207	247
YDR187C	0	0	0	0	0	0
YDR188W	943	688	383	446	539	346
YDR189W	130	118	62	72	94	28
YDR190C	407	380	159	214	221	201
YDR191W	83	107	65	89	61	47
YDR192C	178	143	95	191	216	190
YDR193W	0	0	0	0	0	2
YDR194C	179	140	88	152	166	112
YDR194W-A	0	1	0	0	0	0
YDR195W	242	196	97	107	114	108
YDR196C	241	227	166	225	292	311
YDR197W	124	103	56	122	144	162
YDR198C	45	42	16	45	40	51
YDR199W	6	2	5	0	0	0
YDR200C	169	187	154	218	214	181
YDR201W	205	150	101	93	133	128
YDR202C	97	61	54	97	113	166
YDR203W	0	0	0	0	2	0
YDR204W	130	84	96	293	298	259
YDR205W	137	124	55	168	284	299
YDR206W	137	126	53	161	180	110
YDR207C	79	78	29	33	62	40
YDR208W	381	401	203	435	448	358
YDR209C	0	0	0	0	0	0
YDR210W	406	365	235	112	129	178
YDR211W	569	395	215	308	369	215
YDR212W	1458	1350	922	928	1053	825
YDR213W	30	21	16	35	28	21
YDR214W	1510	1456	1275	1406	1692	2301
YDR215C	10	1	0	7	5	7
YDR216W	649	407	202	1278	1667	1257
YDR217C	46	41	18	76	80	84
YDR218C	4	9	4	9	8	15
YDR219C	335	216	143	331	280	311
YDR220C	0	0	0	0	0	0
YDR221W	31	15	3	42	51	60
YDR222W	33	21	13	24	22	14
YDR223W	4	20	1	13	19	19
YDR224C	11589	10510	5671	2885	2941	2557
YDR225W	15964	12850	9450	6038	6899	11155
YDR226W	6790	6379	4965	12111	13590	12247
YDR227W	218	182	44	413	397	465
YDR228C	151	116	97	122	104	54
YDR229W	160	148	64	150	147	160
YDR230W	2	4	0	0	1	0
YDR231C	375	265	151	591	672	711
YDR232W	214	142	107	269	361	263
YDR233C	548	519	265	463	531	368
YDR234W	1935	1803	730	1118	1169	762
YDR235W	110	98	25	90	98	85
YDR236C	174	204	144	198	300	346
YDR237W	377	350	198	257	285	249
YDR238C	380	316	177	390	354	316
YDR239C	155	129	65	215	248	280
YDR240C	91	76	61	136	120	89
YDR241W	60	78	31	146	114	151
YDR242W	66	40	13	228	236	239
YDR243C	90	63	42	104	112	79
YDR244W	412	304	271	337	402	356
YDR245W	170	144	101	168	213	117
YDR246W	192	153	128	176	234	190
YDR246W-A	1	2	0	8	24	2
YDR247W	680	462	174	1072	1396	990
YDR248C	102	95	47	136	111	142
YDR249C	105	163	120	187	224	220
YDR250C	8	1	5	0	0	1
YDR251W	479	295	180	411	391	329
YDR252W	218	233	113	273	308	243
YDR253C	179	176	133	198	325	285
YDR254W	138	121	65	124	172	158
YDR255C	17	11	7	15	22	4
YDR256C	5	28	16	51	65	78
YDR257C	29	19	14	9	11	3
YDR258C	749	488	335	1598	1614	2440
YDR259C	19	23	16	53	72	45
YDR260C	11	19	13	2	12	13
YDR261C	41	45	59	134	115	97
YDR262W	378	327	197	932	1282	1014
YDR263C	24	19	19	303	283	394
YDR264C	134	116	72	198	320	309
YDR265W	218	161	97	454	345	280
YDR266C	306	203	146	154	131	152
YDR267C	180	118	95	168	199	308
YDR268W	95	59	46	143	148	114
YDR269C	0	0	0	1	1	0
YDR270W	46	50	32	77	72	68
YDR271C	1	0	0	0	0	1
YDR272W	882	608	411	1082	1229	1102
YDR273W	22	33	24	140	118	102
YDR274C	0	0	0	0	0	0
YDR275W	65	48	32	161	214	151
YDR276C	10299	9546	7025	18416	21418	17046
YDR277C	389	354	138	281	271	417
YDR278C	4	4	1	1	5	7
YDR279W	76	63	31	48	81	69
YDR280W	354	349	215	179	209	171
YDR281C	18	42	20	871	1028	637
YDR282C	41	25	11	29	38	52
YDR283C	310	178	140	286	321	353
YDR284C	123	119	35	226	164	237
YDR285W	12	4	0	7	4	4
YDR286C	154	140	149	218	209	236
YDR287W	594	468	399	777	886	1119
YDR288W	180	148	82	258	263	320
YDR289C	159	136	66	168	161	159
YDR290W	0	0	0	0	0	0
YDR291W	116	102	35	148	123	123
YDR292C	256	320	179	356	286	377
YDR293C	1007	852	494	2118	2480	1411
YDR294C	101	81	68	203	183	169
YDR295C	138	121	80	159	147	141
YDR296W	209	166	114	116	150	243
YDR297W	219	180	120	575	427	373
YDR298C	8314	8438	5256	19778	23835	15648
YDR299W	250	207	127	236	181	182
YDR300C	387	374	211	339	351	373
YDR301W	163	154	102	146	138	192
YDR302W	564	489	344	169	239	243
YDR303C	251	327	141	147	175	113
YDR304C	481	383	267	361	366	331
YDR305C	181	133	107	207	204	249
YDR306C	269	194	100	354	491	325
YDR307W	55	36	13	36	53	71
YDR308C	99	129	49	160	159	127
YDR309C	293	308	179	565	663	336
YDR310C	161	135	94	155	158	107
YDR311W	149	155	112	179	157	136
YDR312W	27	27	17	21	18	24
YDR313C	279	261	204	430	643	512
YDR314C	17	7	3	14	10	7
YDR315C	38	17	14	40	62	47
YDR316W	66	41	24	79	62	97
YDR317W	3	9	1	10	4	9
YDR318W	90	94	52	79	83	69
YDR319C	327	222	120	368	418	410
YDR320C	221	209	109	239	264	344
YDR320C-A	815	772	505	1203	1178	1011
YDR320W-B	10	11	8	47	30	38
YDR321W	1566	1629	969	411	536	404
YDR322C-A	1568	1409	1066	3437	3784	5109
YDR322W	691	570	202	389	372	498
YDR323C	87	76	43	43	82	98
YDR324C	214	156	82	110	114	81
YDR325W	227	193	95	405	502	198
YDR326C	215	228	120	237	286	171
YDR327W	0	0	0	0	0	0
YDR328C	957	886	627	555	579	860
YDR329C	327	286	140	542	540	537
YDR330W	196	148	69	191	209	193
YDR331W	25	28	8	8	9	6
YDR332W	47	25	14	80	56	70
YDR333C	406	341	169	317	401	280
YDR334W	461	401	232	455	585	365
YDR335W	513	391	217	478	465	510
YDR336W	116	77	56	147	186	133
YDR337W	168	148	57	84	133	80
YDR338C	97	90	41	109	122	147
YDR339C	1050	896	629	884	892	716
YDR340W	1	0	0	1	5	1
YDR341C	1804	1692	828	1696	1585	1402
YDR342C	4469	3359	2100	4885	3775	1600
YDR343C	1339	714	236	6564	8310	6899
YDR344C	0	0	0	0	0	0
YDR345C	70	36	24	139	63	113
YDR346C	1131	1075	663	764	848	694
YDR347W	535	537	294	616	616	614
YDR348C	229	267	130	204	199	166
YDR349C	97	89	41	225	193	328
YDR350C	108	80	47	196	155	187
YDR351W	273	221	111	295	344	274
YDR352W	79	73	41	197	187	124
YDR353W	10878	9212	8537	7722	8352	6089
YDR354C-A	0	0	0	0	0	0
YDR354W	378	391	175	444	386	354
YDR355C	0	0	0	0	0	0
YDR356W	104	77	44	104	77	89
YDR357C	152	127	117	414	392	487
YDR358W	182	116	77	204	171	182
YDR359C	88	83	72	120	133	104
YDR360W	0	2	0	0	0	0
YDR361C	390	448	280	484	392	442
YDR362C	108	122	55	136	102	125
YDR363W	171	123	64	204	267	326
YDR363W-A	670	545	369	962	996	913
YDR364C	29	10	14	11	18	17
YDR365C	238	158	71	98	102	95
YDR366C	7	16	2	10	16	14
YDR367W	143	114	52	48	68	76
YDR368W	1088	1110	564	586	588	715
YDR369C	99	103	37	214	189	203
YDR370C	118	115	81	82	93	84
YDR371C-A	6	1	2	0	0	3
YDR371W	49	43	20	51	65	38
YDR372C	1002	818	515	502	555	546
YDR373W	598	682	213	531	626	695
YDR374C	12	11	3	37	50	24
YDR374W-A	251	289	173	368	434	445
YDR375C	262	172	196	258	351	307
YDR376W	127	73	64	171	182	144
YDR377W	1950	1797	1292	5181	6045	7532
YDR378C	1069	1231	1147	1972	2307	1834
YDR379C-A	463	451	382	1033	1333	769
YDR379W	133	84	39	143	121	127
YDR380W	451	426	228	221	283	213
YDR381C-A	247	219	145	526	628	469
YDR381W	1975	1828	1156	993	1340	943
YDR382W	20325	21818	23505	7200	8294	12245
YDR383C	70	49	30	79	111	90
YDR384C	58	76	64	58	41	49
YDR385W	34480	34683	17901	26820	25741	15652
YDR386W	79	97	34	94	104	132
YDR387C	271	231	128	386	458	392
YDR388W	1805	1611	1179	1248	1379	1509
YDR389W	105	87	43	75	88	68
YDR390C	296	316	157	341	334	297
YDR391C	537	579	418	636	740	1109
YDR392W	93	91	59	119	135	183
YDR393W	114	71	45	105	103	140
YDR394W	861	873	546	719	738	947
YDR395W	279	229	133	192	167	141
YDR396W	9	5	4	2	4	1
YDR397C	346	321	161	524	551	774
YDR398W	216	142	99	190	138	152
YDR399W	1835	1658	1068	1861	1401	1349
YDR400W	81	49	20	44	50	61
YDR401W	0	3	0	8	0	0
YDR402C	2	1	4	15	19	20
YDR403W	1	1	2	15	12	33
YDR404C	823	781	573	391	461	495
YDR405W	288	275	217	338	412	335
YDR406W	61	43	33	69	71	55
YDR406W-A	7	3	2	19	34	11
YDR407C	249	240	120	185	245	205
YDR408C	749	781	434	1314	1334	1523
YDR409W	46	39	17	33	77	44
YDR410C	119	89	30	134	134	120
YDR411C	232	131	60	235	275	190
YDR412W	273	257	134	252	237	170
YDR413C	0	2	0	4	0	2
YDR414C	73	56	31	38	63	45
YDR415C	64	43	40	111	99	72
YDR416W	97	74	32	89	95	125
YDR417C	1	0	3	8	4	6
YDR418W	26130	27799	18028	8663	10130	8408
YDR419W	70	105	41	143	119	125
YDR420W	109	68	48	161	202	136
YDR421W	116	61	37	101	107	139
YDR422C	41	63	32	28	66	45
YDR423C	149	121	107	144	185	165
YDR424C	1392	1222	805	1272	1484	1107
YDR425W	77	68	31	66	73	29
YDR426C	17	13	10	0	3	2
YDR427W	632	476	266	499	423	429
YDR428C	403	477	297	629	776	741
YDR429C	2134	1998	1024	768	820	1061
YDR430C	165	108	86	216	249	243
YDR431W	0	0	2	4	0	1
YDR432W	4	2	0	0	0	0
YDR433W	432	394	243	364	296	210
YDR434W	37	24	17	52	53	64
YDR435C	112	98	90	133	121	147
YDR436W	184	165	102	202	272	211
YDR437W	5	2	2	0	1	1
YDR438W	32	22	12	47	51	30
YDR439W	101	104	55	228	243	151
YDR440W	54	43	50	68	46	68
YDR441C	879	959	641	1819	2004	1544
YDR442W	0	0	0	0	0	0
YDR443C	16	12	4	33	20	17
YDR444W	147	109	96	138	196	177
YDR445C	3	0	0	0	0	0
YDR446W	6	0	0	9	6	9
YDR447C	7551	8576	6766	3202	3570	3813
YDR448W	13	14	9	6	4	0
YDR449C	129	114	100	130	79	67
YDR450W	7752	7986	7039	2826	2992	3703
YDR451C	285	361	219	199	214	858
YDR452W	125	123	77	262	348	233
YDR453C	201	169	118	220	251	283
YDR454C	1323	1291	840	646	678	824
YDR455C	0	0	0	0	0	0
YDR456W	129	126	44	195	206	174
YDR457W	817	724	328	1221	1409	1158
YDR458C	89	132	41	220	292	155
YDR459C	111	59	49	82	167	70
YDR460W	297	312	211	258	390	347
YDR461C-A	151	145	117	345	387	212
YDR461W	41	36	23	125	201	133
YDR462W	382	428	310	572	509	754
YDR463W	222	184	95	170	163	234
YDR464C-A	0	0	0	0	0	0
YDR464W	237	185	140	294	343	280
YDR465C	196	209	124	132	111	151
YDR466W	63	68	30	52	36	79
YDR467C	7	24	27	13	29	15
YDR468C	229	234	183	372	272	495
YDR469W	141	159	128	188	251	285
YDR470C	193	262	178	272	185	219
YDR471W	5105	4785	3727	2795	2773	1870
YDR472W	630	596	452	201	254	220
YDR473C	183	120	59	237	261	193
YDR475C	494	468	259	891	1108	910
YDR476C	495	627	393	750	732	1050
YDR477W	519	474	305	370	400	360
YDR478W	40	22	21	39	19	29
YDR479C	103	83	32	181	211	146
YDR480W	67	70	25	57	63	54
YDR481C	82	76	30	176	197	52
YDR482C	179	123	100	554	613	359
YDR483W	426	330	197	734	901	631
YDR484W	97	120	79	107	177	127
YDR485C	255	193	73	252	210	217
YDR486C	625	637	466	2733	2555	1544
YDR487C	237	235	186	519	676	339
YDR488C	21	11	4	26	29	39
YDR489W	96	35	54	63	68	89
YDR490C	134	119	94	235	175	187
YDR491C	0	0	0	0	2	0
YDR492W	185	128	87	332	357	317
YDR493W	307	301	237	375	388	454
YDR494W	256	250	153	190	222	292
YDR495C	71	77	55	56	77	71
YDR496C	251	161	100	122	93	114
YDR497C	1011	978	466	1506	1539	1692
YDR498C	369	314	141	415	484	426
YDR499W	95	73	54	110	165	198
YDR500C	8833	8976	7847	3775	3516	3124
YDR501W	55	55	22	373	452	473
YDR502C	12076	11287	6382	11264	9134	10971
YDR503C	30	45	24	72	77	106
YDR504C	427	493	175	691	873	910
YDR505C	56	36	16	22	47	18
YDR506C	2	3	3	0	0	1
YDR507C	966	808	330	1114	1353	1360
YDR508C	816	736	673	310	256	153
YDR509W	0	0	0	1	2	1
YDR510C-A	15	6	1	21	1	2
YDR510W	1276	1013	768	589	635	766
YDR511W	205	184	123	249	254	316
YDR512C	86	113	132	201	219	203
YDR513W	1473	1334	1114	1948	1951	1829
YDR514C	185	180	92	262	240	257
YDR515W	19	16	7	10	15	5
YDR516C	2993	2667	1072	1897	2339	3133
YDR517W	822	597	368	828	935	531
YDR518W	30	32	14	29	37	32
YDR519W	627	549	334	353	330	435
YDR520C	74	64	53	119	110	98
YDR521W	0	0	0	0	0	0
YDR522C	0	0	0	0	2	0
YDR523C	0	0	1	11	4	19
YDR524C	98	85	69	163	206	190
YDR524C-A	4	1	4	9	10	5
YDR524C-B	40895	37962	20444	21312	23292	19246
YDR524W-C	6	2	0	1	1	6
YDR525W	0	0	0	0	0	0
YDR525W-A	607	589	367	1830	1933	1459
YDR526C	1	0	0	1	0	2
YDR527W	149	161	90	407	381	232
YDR528W	45	44	26	35	10	44
YDR529C	6007	5075	3533	13860	16159	12869
YDR530C	132	177	118	297	370	386
YDR531W	593	582	335	370	485	581
YDR532C	73	59	26	65	78	48
YDR533C	1097	879	678	1708	1762	2953
YDR534C	17	7	10	23	15	34
YDR535C	1	10	4	4	0	2
YDR536W	8	8	5	3	9	20
YDR537C	0	0	2	0	0	0
YDR538W	75	83	34	123	142	116
YDR539W	72	91	45	145	153	127
YDR540C	11	7	2	13	10	11
YDR541C	33	14	15	66	61	56
YDR542W	0	0	0	0	1	0
YDR543C	0	0	0	0	0	0
YDR544C	0	1	0	1	0	1
YDR545C-A	0	0	0	0	0	0
YDR545W	0	0	0	0	0	0
YEL001C	305	259	203	268	311	353
YEL002C	325	223	169	552	569	500
YEL003W	203	255	177	225	233	228
YEL004W	59	22	12	65	55	108
YEL005C	85	27	38	117	143	111
YEL006W	127	115	87	221	291	175
YEL007W	495	507	354	490	539	424
YEL008C-A	8	5	8	0	1	0
YEL008W	0	3	1	0	0	0
YEL009C	9319	8506	5584	24561	29443	20756
YEL009C-A	5	0	0	3	0	4
YEL010W	0	2	0	0	3	0
YEL011W	1220	796	308	479	805	1875
YEL012W	331	250	129	462	461	423
YEL013W	51	43	21	46	73	42
YEL014C	0	2	0	0	0	0
YEL015W	564	548	315	477	441	897
YEL016C	36	23	21	36	28	25
YEL017C-A	1288	1130	566	1294	1479	1913
YEL017W	498	535	344	326	418	444
YEL018C-A	3	3	0	0	0	0
YEL018W	109	89	62	89	111	76
YEL019C	4	3	4	9	5	9
YEL020C	17	22	5	37	27	23
YEL020C-B	39	13	22	0	3	0
YEL020W-A	453	392	326	667	811	956
YEL021W	0	1	0	0	0	0
YEL022W	241	233	114	230	234	127
YEL023C	20	25	6	60	49	21
YEL024W	1116	1010	491	2513	3358	3259
YEL025C	100	78	47	120	151	160
YEL026W	3542	3550	3041	2653	1926	2566
YEL027W	5042	4715	2342	1765	2161	2285
YEL028W	47	47	39	119	142	100
YEL029C	89	82	31	68	107	69
YEL030C-A	3	0	0	0	0	0
YEL030W	43	29	7	62	59	99
YEL031W	365	410	191	789	906	1013
YEL032C-A	0	0	0	0	0	0
YEL032W	313	242	188	335	381	275
YEL033W	1	0	0	6	6	6
YEL034C-A	14	1	1	11	19	11
YEL034W	9766	10127	5917	8858	9089	7841
YEL035C	2	1	0	23	22	14
YEL036C	42	45	31	56	82	56
YEL037C	758	875	379	401	424	548
YEL038W	771	696	475	629	865	629
YEL039C	376	270	201	780	948	673
YEL040W	140	121	61	163	222	148
YEL041W	36	21	17	134	130	156
YEL042W	241	223	149	309	349	278
YEL043W	67	82	47	147	129	95
YEL044W	231	236	139	367	480	724
YEL045C	61	30	35	10	18	3
YEL046C	2369	2327	1136	4204	3614	1516
YEL047C	780	734	472	1906	2371	866
YEL048C	54	96	82	74	117	90
YEL049W	6	0	0	0	4	3
YEL050C	376	275	189	489	660	424
YEL050W-A	13	2	2	0	0	0
YEL051W	2028	1723	1088	1526	1502	1783
YEL052W	374	362	200	784	1105	1363
YEL053C	69	69	53	106	129	85
YEL053W-A	0	3	0	0	6	0
YEL054C	11606	12761	10604	6149	7657	17978
YEL055C	235	203	132	212	223	199
YEL056W	246	232	158	164	175	213
YEL057C	24	12	12	53	48	35
YEL058W	597	542	278	425	485	1284
YEL059C-A	188	226	186	475	473	665
YEL059W	6	3	6	0	1	5
YEL060C	1353	1216	606	2035	2476	2360
YEL061C	171	100	75	152	157	127
YEL062W	23	20	13	65	50	38
YEL063C	293	276	117	437	400	174
YEL064C	32	29	10	49	80	50
YEL065W	54	31	20	117	95	128
YEL066W	364	358	318	4763	5136	2048
YEL067C	0	4	0	0	0	0
YEL068C	150	121	108	137	235	129
YEL069C	0	0	0	0	0	0
YEL070W	0	0	0	0	0	0
YEL071W	249	245	170	626	700	538
YEL072W	79	43	42	115	90	139
YEL073C	10	5	0	8	6	9
YEL074W	4	1	0	8	0	0
YEL075C	0	0	0	0	0	0
YEL075W-A	0	0	0	0	0	0
YEL076C	0	0	0	0	0	0
YEL076C-A	0	0	0	0	0	0
YEL077C	2	2	1	6	5	4
YEL077W-A	0	0	0	0	0	0
YER001W	184	126	100	418	482	367
YER002W	374	329	161	274	307	273
YER003C	5312	4797	2754	1951	2347	2167
YER004W	2339	1953	1580	5477	6792	4115
YER005W	151	198	94	187	141	235
YER006C-A	2	1	2	25	40	14
YER006W	364	335	157	288	296	205
YER007C-A	553	543	373	561	454	764
YER007W	30	53	18	93	104	72
YER008C	332	279	178	537	404	378
YER009W	4002	3989	2914	2536	2900	3722
YER010C	160	239	132	252	236	172
YER011W	8	19	23	24	32	7
YER012W	1279	1036	758	1162	1499	1411
YER013W	97	67	51	196	178	106
YER014C-A	1	4	1	1	3	1
YER014W	98	65	48	121	162	189
YER015W	107	64	20	544	338	487
YER016W	65	45	36	15	19	22
YER017C	276	207	156	558	553	407
YER018C	556	561	492	702	936	675
YER019C-A	3781	4019	3486	9813	10923	9847
YER019W	490	480	331	1883	2202	1874
YER020W	229	240	110	558	700	641
YER021W	968	914	476	480	465	450
YER022W	170	203	102	173	141	167
YER023C-A	0	0	0	0	0	0
YER023W	6325	6672	4798	7687	8316	5891
YER024W	94	49	44	238	332	584
YER025W	1636	1462	947	953	1137	1168
YER026C	2316	2319	1232	1284	1366	897
YER027C	292	312	251	251	240	242
YER028C	4	9	10	5	5	19
YER029C	490	564	323	663	726	510
YER030W	1133	945	570	1184	879	760
YER031C	1179	1070	976	648	682	712
YER032W	71	81	56	81	76	58
YER033C	251	229	173	376	290	356
YER034W	11	5	7	14	10	16
YER035W	692	537	393	499	850	757
YER036C	3240	3136	1719	2408	2684	1512
YER037W	142	116	83	1316	1259	560
YER038C	29	16	18	122	94	76
YER038W-A	1	0	0	0	1	0
YER039C	91	95	92	294	318	239
YER039C-A	8	1	7	0	0	0
YER040W	283	276	176	399	411	290
YER041W	25	15	9	20	24	28
YER042W	488	424	300	534	561	661
YER043C	4932	4620	2345	3071	2787	4281
YER044C	512	539	394	542	625	826
YER044C-A	0	0	0	3	4	2
YER045C	111	102	60	2057	2624	1281
YER046W	126	100	80	443	506	604
YER046W-A	5	7	2	91	108	28
YER047C	115	76	23	131	56	69
YER048C	606	512	331	449	451	443
YER048W-A	704	669	561	1129	1339	1122
YER049W	361	347	166	261	258	253
YER050C	517	369	480	499	540	539
YER051W	79	69	40	104	115	78
YER052C	711	599	292	903	817	294
YER053C	1247	1002	563	2320	3074	4615
YER053C-A	49	16	16	26	23	41
YER054C	61	37	14	48	66	107
YER055C	4486	4010	2076	1314	1448	1143
YER056C	1020	855	590	3957	2768	2368
YER056C-A	4266	3927	2764	1207	1148	1549
YER057C	3460	3468	2987	5337	5503	4192
YER058W	101	124	72	143	167	131
YER059W	311	270	172	333	305	298
YER060W	23	27	19	8	7	9
YER060W-A	3	4	4	0	0	0
YER061C	56	65	23	175	156	464
YER062C	241	240	185	519	223	277
YER063W	1224	1331	833	856	1144	845
YER064C	1277	1127	784	1233	821	512
YER065C	137	137	84	434	456	712
YER066C-A	0	2	0	6	7	2
YER066W	44	30	13	86	114	114
YER067C-A	0	1	0	0	0	0
YER067W	2104	1762	528	2234	4005	4883
YER068C-A	0	0	0	0	2	1
YER068W	468	434	275	775	885	421
YER069W	713	682	98	737	688	444
YER070W	1481	1464	771	3914	4215	3220
YER071C	348	306	189	188	240	261
YER072W	3735	4100	3027	5045	5665	7802
YER073W	798	699	277	947	705	919
YER074W	15736	18062	12984	6495	6292	6402
YER074W-A	746	638	423	506	712	821
YER075C	135	96	86	185	216	114
YER076C	82	46	25	87	109	120
YER076W-A	3	9	5	16	18	27
YER077C	58	37	44	67	56	41
YER078C	124	63	78	182	159	182
YER078W-A	17	10	13	20	22	14
YER079C-A	0	0	0	0	0	0
YER079W	567	437	195	1130	1265	1217
YER080W	226	119	132	287	337	293
YER081W	405	292	183	441	514	588
YER082C	82	59	33	49	63	38
YER083C	805	716	526	748	794	839
YER084W	22	21	11	46	73	62
YER084W-A	19	21	38	222	294	113
YER085C	0	0	0	0	0	1
YER086W	269	235	110	787	629	649
YER087C-A	5	5	2	17	8	6
YER087C-B	2449	2747	2152	2674	2746	1833
YER087W	62	22	17	37	52	51
YER088C	1315	1232	749	2635	2797	1338
YER088C-A	0	2	0	0	0	1
YER088W-B	18	15	11	28	32	20
YER089C	270	141	80	106	120	114
YER090C-A	0	0	0	0	0	0
YER090W	1208	1118	602	1161	1320	1274
YER091C	5671	4629	2471	14153	15935	8073
YER091C-A	7	10	2	0	11	9
YER092W	84	100	30	186	117	216
YER093C	103	75	33	99	100	91
YER093C-A	218	211	203	313	411	293
YER094C	753	672	493	878	953	1086
YER095W	1556	1405	1142	6531	7328	5748
YER096W	12	11	7	57	67	53
YER097W	15	9	2	0	0	0
YER098W	46	19	36	40	83	59
YER099C	534	709	261	555	600	1161
YER100W	390	336	186	450	481	390
YER101C	101	89	51	103	106	137
YER102W	8552	9606	6737	5717	5916	4194
YER103W	202	177	82	264	351	272
YER104W	71	85	54	191	242	277
YER105C	473	398	307	559	584	458
YER106W	2	0	0	0	1	2
YER107C	391	410	283	372	434	295
YER107W-A	0	1	0	5	3	1
YER110C	732	766	380	957	924	990
YER111C	33	23	12	43	43	19
YER112W	1049	973	459	789	937	787
YER113C	58	30	20	16	57	24
YER114C	260	226	132	198	208	224
YER115C	287	254	172	517	570	445
YER116C	17	7	3	26	19	34
YER117W	15233	17719	16517	7840	8688	6812
YER118C	55	42	31	46	60	52
YER119C	159	112	86	253	338	333
YER119C-A	0	0	0	1	0	0
YER120W	11568	10115	7007	15593	12735	7116
YER121W	37	32	17	62	49	97
YER122C	558	582	363	357	491	537
YER123W	264	198	183	290	373	326
YER124C	806	698	407	154	217	117
YER125W	592	532	276	615	665	387
YER126C	336	338	216	495	409	381
YER127W	186	160	87	150	107	125
YER128W	59	81	42	64	78	96
YER129W	192	147	68	167	128	137
YER130C	145	115	46	159	149	85
YER131W	6564	6470	4500	1799	1839	1803
YER132C	83	70	43	127	142	143
YER133W	308	297	153	174	144	141
YER133W-A	0	0	2	3	3	0
YER134C	267	284	172	352	426	346
YER135C	0	0	0	2	1	3
YER136W	468	400	314	403	520	548
YER137C	47	37	29	37	26	52
YER137W-A	0	0	0	0	0	0
YER138W-A	0	0	1	3	4	0
YER139C	33	16	18	29	45	71
YER140W	12	8	4	68	70	53
YER141W	138	93	45	74	80	56
YER142C	152	97	62	239	241	307
YER143W	684	737	395	1868	2078	907
YER144C	246	230	180	386	375	379
YER145C	247	166	145	299	393	186
YER145C-A	0	4	11	2	2	1
YER146W	445	376	236	221	188	229
YER147C	50	50	29	108	77	122
YER147C-A	0	0	0	0	0	0
YER148W	254	276	133	114	111	97
YER148W-A	1	13	3	3	8	0
YER149C	88	75	50	187	44	126
YER150W	2275	1047	394	273	459	409
YER151C	232	195	67	408	222	699
YER152C	500	401	353	613	642	674
YER152W-A	0	0	0	0	0	0
YER153C	1	3	0	0	2	0
YER154W	101	103	53	58	67	77
YER155C	566	543	231	775	1100	615
YER156C	1102	1036	528	407	435	456
YER157W	150	127	79	112	74	87
YER158C	222	213	132	639	801	460
YER158W-A	136	106	35	14	9	9
YER159C	431	363	285	821	797	1351
YER161C	551	493	325	620	768	640
YER162C	69	52	18	42	45	72
YER163C	308	295	238	308	326	500
YER164W	277	267	166	536	662	291
YER165C-A	0	0	0	0	0	0
YER165W	3231	2445	1481	2765	3003	1660
YER166W	213	160	76	200	231	205
YER167W	170	145	85	207	182	213
YER168C	137	92	56	104	93	140
YER169W	321	290	168	830	910	850
YER170W	57	72	25	38	28	22
YER171W	138	94	93	153	183	113
YER172C	256	241	131	288	321	262
YER172C-A	0	0	0	0	0	0
YER173W	50	51	18	42	60	66
YER174C	532	614	266	402	588	147
YER175C	210	256	91	608	702	644
YER175W-A	8	1	0	14	6	5
YER176W	136	98	100	229	207	250
YER177W	7457	7599	5541	5814	6415	7213
YER178W	4326	3896	2708	6177	6114	4872
YER179W	17	19	4	39	44	30
YER180C	128	152	123	367	416	287
YER180C-A	5	5	4	0	1	3
YER181C	15	0	1	3	6	1
YER182W	194	123	50	220	287	219
YER183C	375	316	160	309	327	313
YER184C	48	23	18	68	94	59
YER185W	19	27	22	65	87	63
YER186C	158	128	77	302	552	665
YER187W	24	13	8	10	17	52
YER188C-A	8	6	8	17	12	15
YER188W	2	0	1	1	4	3
YER189W	0	0	0	0	0	0
YER190C-A	0	0	0	0	0	0
YER190C-B	0	0	0	0	0	0
YER190W	0	0	0	0	0	0
YFL001W	98	79	36	35	52	65
YFL002C	154	140	64	286	330	513
YFL003C	11	5	8	12	26	16
YFL004W	963	996	550	1010	1205	1081
YFL005W	1051	850	673	842	1002	659
YFL007W	361	279	199	450	491	751
YFL008W	190	141	91	233	234	286
YFL009W	251	211	137	151	167	283
YFL010C	2453	2126	1227	1814	1793	1992
YFL010W-A	22	13	12	6	15	15
YFL011W	1	0	1	1	5	3
YFL012W	0	1	0	1	0	11
YFL012W-A	0	0	0	0	0	0
YFL013C	115	112	67	103	128	69
YFL013W-A	0	1	3	0	3	0
YFL014W	15451	11446	6749	9836	12228	11422
YFL015C	1	0	0	0	9	2
YFL015W-A	2	0	0	1	0	0
YFL016C	261	192	128	289	339	283
YFL017C	388	328	198	199	248	119
YFL017W-A	836	675	402	576	674	298
YFL018C	2886	2598	1326	3600	2918	5439
YFL019C	4	0	0	0	1	1
YFL020C	0	0	3	0	0	0
YFL021C-A	5	7	3	6	5	5
YFL021W	691	569	393	1695	1657	1545
YFL022C	1937	1710	1043	1442	1511	1523
YFL023W	129	125	82	190	158	181
YFL024C	57	62	39	72	49	64
YFL025C	39	30	13	21	18	29
YFL026W	24	64	20	152	163	98
YFL027C	90	98	33	66	102	94
YFL028C	258	225	131	276	213	299
YFL029C	58	49	26	62	87	35
YFL030W	82	101	36	690	885	304
YFL031C-A	0	0	0	0	0	1
YFL031W	15610	14624	6662	14865	17832	7051
YFL032W	0	0	0	0	3	0
YFL033C	228	171	145	181	169	153
YFL034C-A	582	533	314	613	561	538
YFL034C-B	186	150	87	108	95	113
YFL034W	194	181	101	318	301	229
YFL036W	566	488	294	567	822	522
YFL037W	1071	854	469	406	403	519
YFL038C	2243	1676	993	2243	1917	2329
YFL039C	45929	44400	29048	43054	49046	37879
YFL040W	0	0	0	1	0	2
YFL041W	72	47	41	65	62	89
YFL041W-A	82	47	57	126	134	189
YFL042C	271	242	176	548	734	841
YFL044C	66	83	49	59	66	63
YFL045C	8437	8864	7151	6299	6921	4131
YFL046W	197	198	103	226	270	262
YFL047W	120	103	75	107	102	83
YFL048C	118	84	54	74	98	141
[truncated: 4,608 more rows]

## Sheet: TableS7
	A : Impact of expression (protein or mRNA abundances) and duplication (yes / no, both SSD and WGD together) on homomer detection (formula HM: Duplication ∼ Expression, family = binomial)					Factor tested	Data sources
	Protein abundance (in log10)		mRNA abundance (in log10)			Protein abundance	PaxDb (reported in TableS3)
	Estimate (standard error)	Residual deviance	Estimate (standard error)	Residual deviance		mRNA abundance	RNAseq from this study (reported in TableS3 and TableS5)
Intercept Duplication + Expression	-1.07 (0.05) ***	X	-2.41 (0.09) ***	X		Protein from a duplicated gene (Yes / No)	WGD defined by (Byrne and Wolfe, 2005). SSD came from (Guan, Dunham, and Troyanskaya, 2007). The others are considered as singletons (see method)
Duplication	0.48 (0.06) ***	7464.0 ***	0.38 (0.06) ***	7516.6 ***		Homomer detection	Data from BioGRID, PDB, Stynen et al., 2018, Kim et al., 2019 and PCA of this study (see method)
Expression	0.00 (0.00) ***	7399.2 ***	0.66 (0.03) ***	7100.0 ***
N	5953		6041
AIC	7405.16		7105.52
BIC	7425.23		7125.64
Pseudo R2	0.03		0.11
	B : Impact of pairwise amino acid sequence identity (Pid) and function similarity on heteromer formation (HM versus HM&HET) (formula Interaction motifs: Pid ∼ function, family = binomial)					Factor tested	Data sources
	SSD		WGD			Heteromer formation per pair	Motif categories (HM or HM&HET) of interaction reported in TableS3
B1	Estimate (standard error)	Residual deviance	Estimate (standard error)	Residual deviance		Pairwise amino acid sequence identity (Pid)	From multiple sequence alignments for the pairs of paralogs (see method, reported in TableS3)
Intercept Pid + GO molecular function	-1.73 (0.47) ***	X	-1.36 (0.46) ***	X		Similarity of one functional criterion between two members of a pair of duplicates per tables B:
GO molecular function	1.24 (0.53) *	182.63 **	0.44 (0.42)	278.58		B1: GO molecular function similarity	GO terms annotations (from SGD, Cherry et al., 2012) were compared to measure the extent of similarity (see method, reported in TableS3)
Pid	0.01 (0.01)	180.71	0.02 (0.01) ***	265.06 ***
N	143		204
AIC	187.14		271.07
BIC	196.03		281.02
Pseudo R2	0.10		0.10
B2	Estimate (standard error)	Residual deviance	Estimate (standard error)	Residual deviance		B2: GO biological function similarity	GO terms annotations (from SGD, Cherry et al., 2012) were compared to measure the extent of similarity (see method, reported in TableS3)
Intercept Pid + GO biological function	-1.74 (0.41) ***	X	-1.52 (0.41) ***	X
GO biological function	1.77 (0.48) ***	175.42 ***	1.02 (0.41) *	270.38 ***
Pid	0.02 (0.01)	172.81	0.02 (0.01) ***	259.87 ***
N	143		204
AIC	178.81		265.87
BIC	187.69		275.82
Pseudo R2	0.17		0.13
B3	Estimate (standard error)	Residual deviance	Estimate (standard error)	Residual deviance		B3: GO cellular component similarity	GO terms annotations (from SGD, Cherry et al., 2012) were compared to measure the extent of similarity (see method, reported in TableS3)
Intercept Pid + GO cellular component	-2.02 (0.45) ***	X	-1.44 (0.42) ***	X
GO cellular component	2.25 (0.63) ***	174.01 ***	0.83 (0.45)	274.53 **
Pid	0.01 (0.01)	173.05	0.02 (0.01) ***	262.72 ***
N	143		204
AIC	179.05		268.72
BIC	187.94		278.67
Pseudo R2	0.17		0.12
B4	Estimate (standard error)	Residual deviance	Estimate (standard error)	Residual deviance		B4: Correlation of genetic interaction profile	Comparison of the pairwise correlation of genetic interaction profiles using the genetic interaction profile similarity (TheCellMap database, reported in TableS3)
Intercept Pid + Correlation of genetic interaction profile	-1.98 (0.57) ***	X	-1.44 (0.42) ***	X
Correlation of genetic interaction profile	15.70 (4.93) **	103.30 ***	0.83 (30.45)	274.53 **
Pid	0.03 (0.01)	100.10	0.02 (0.01) ***	262.72 ***
N	95		204
AIC	106.10		268.72
BIC	113.76		278.67
Pseudo R2	0.32		0.12
B5	Estimate (standard error)	Residual deviance	Estimate (standard error)	Residual deviance		B5: Phenotype	Phenotypes associated with the deletion of the paralogs (SGD) were compared to measure the extent of similarity (see method, reported in TableS3)
Intercept Pid + Phenotype	-1.04 (0.33) **	X	-1.19 (0.38) ***	X
Phenotype	1.52 (1.056	191.19	1.42 (1.33)	280.38
Pid	0.01 (0.01)	188.44	0.03 (0.01) ***	265.00 ***
N	145		204
AIC	194.44		271.00
BIC	203.37		280.95
Pseudo R2	0.05		0.10
B6	Estimate (standard error)	Residual deviance	Estimate (standard error)	Residual deviance		B6: Localization	Cellular localizations (YeastGFP database) were compared to measure the extent of similarity (see method, reported in TableS3)
Intercept Pid + Localization	-1.74 (0.50) ***	X	-1.67 (0.52) ***	X
Localization	1.79 (0.51) ***	120.09 ***	1.13 (0.44)	184.98 **
Pid	0.02 (0.01)	117.61	0.03 (0.01) **	173.96 ***
N	99		144
AIC	123.61		179.96
BIC	131.40		188.87
Pseudo R2	0.23		0.18
B7	Estimate (standard error)	Residual deviance	Estimate (standard error)	Residual deviance		B7: Transcription factor	Transcription factor binding sites (YEASTRACT data) were compared to measure the extent of similarity (see method, reported in TableS3)
Intercept Pid + Transcription factor	-0.96 (0.40) *	X	-0.71 (0.39)	X
Transcription factor	1.26 (1.94)	173.79	-3.75 (1.65) *	254.20
Pid	0.01 (0.01)	171.91	0.04 (0.01) ***	235.56 ***
N	129		186
AIC	177.91		241.56
BIC	186.49		251.24
Pseudo R2	0.04		0.13
	C : Impact of pairwise amino acid sequence identity (Pid) and correlation coefficient of expression (co-expression) on heteromer formation (HM versus HM&HET) (formula Interaction motifs: Pid ∼ Co-expression, family = binomial)					Factor tested	Data sources
	SSD		WGD			Heteromer formation per pair	Motif categories (HM or HM&HET) of interaction reported in TableS3
C2	Estimate (standard error)	Residual deviance	Estimate (standard error)	Residual deviance		Pairwise amino acid sequence identity (Pid)	From multiple sequence alignments for the pairs of paralogs (see method, reported in TableS3)
Intercept Pid + Co-expression microarray	-1.31 (0.37) ***	X	-1.11 (0.33) ***	X		Co-expression of paralogs evaluated from two different databases in tables C1 and C2:
Co-expression microarray	1.54 (0.81)	179.95 *	0.26 (0.67)	277.30		C2: Co-expression microarray	Correlation of expression profiles for paralogs was calculated using Spearman’s correlation from large-scale microarray data (Ihmels, Bergmann, and Barkai, 2004 reported in TableS3)
Pid phylomDB	0.02 (0.01)	176.76	0.02 (0.01) ***	264.25 ***
N	138		203
AIC	182.76		270.25
BIC	191.54		280.19
Pseudo R2	0.09		0.10
	SSD		WGD
C1	Estimate (standard error)	Residual deviance	Estimate (standard error)	Residual deviance
Intercept Pid + Co-expression RNAseq	-1.04 (0.33) **	X	-1.06 (0.73) ***	X		C1: Co-expression RNAseq	Correlation of expression profiles for paralogs was calculated using Spearman’s correlation from the large-scale expression data from normalized single-cell RNAseq of S. cerevisiae (Gasch et al., 2017, reported in TableS3)
Co-expression RNAseq	2.40 (1.20) *	185.73 *	-0.39 (0.94)	278.73
Pid phylomDB	0.01 (0.00)	184.00	0.03 (0.01) ***	263.48***
N	143		202
AIC	190.00		269.48
BIC	198.89		279.40
Pseudo R2	0.08		0.10
*** p < 0.001; ** p < 0.01; * p < 0.05

## Sheet: TableS8
1A82
Scenario	Average_double_mutants_attempted	Average_double_mutants_fixed	Average_single_mutants_attempted	Average_single_mutants_fixed	Average_non_mutants_attempted	Average_non_mutants_fixed
Selection on both HMs	123.28	9.1	66.98	16.04	9.74	8.04
Selection on HET AB	122.56	15.14	68.2	21.96	9.24	8.76
Selection on HM AA	120.08	39.12	69.86	46.06	10.06	9.62
Selection on HM BB	122.02	36.68	68.44	43.02	9.54	9.2
1M38
Scenario	Average_double_mutants_attempted	Average_double_mutants_fixed	Average_single_mutants_attempted	Average_single_mutants_fixed	Average_non_mutants_attempted	Average_non_mutants_fixed
Selection on both HMs	135.54	5.36	58.28	10.76	6.18	4.7
Selection on HET AB	135.2	11.34	58.9	15.08	5.9	5.32
Selection on HM AA	132.6	34.58	59.84	34.9	7.56	7.3
Selection on HM BB	131.02	35.54	61.04	37.32	7.94	7.74
2JKY
Scenario	Average_double_mutants_attempted	Average_double_mutants_fixed	Average_single_mutants_attempted	Average_single_mutants_fixed	Average_non_mutants_attempted	Average_non_mutants_fixed
Selection on both HMs	125.54	13.48	66.26	20.18	8.2	7.48
Selection on HET AB	126.2	24.1	65.72	26.84	8.08	7.88
Selection on HM AA	125.72	44.92	65.52	42.14	8.76	8.5
Selection on HM BB	123.18	43.48	68	45.38	8.82	8.5
2O1V
Scenario	Average_double_mutants_attempted	Average_double_mutants_fixed	Average_single_mutants_attempted	Average_single_mutants_fixed	Average_non_mutants_attempted	Average_non_mutants_fixed
Selection on both HMs	122.46	14.92	68.46	22.08	9.08	8.14
Selection on HET AB	121.72	26.3	68.88	30.14	9.4	9.02
Selection on HM AA	120.88	43.96	69.38	47.08	9.74	9.42
Selection on HM BB	120.96	48.94	68.56	48.24	10.48	10.28
3D8X
Scenario	Average_double_mutants_attempted	Average_double_mutants_fixed	Average_single_mutants_attempted	Average_single_mutants_fixed	Average_non_mutants_attempted	Average_non_mutants_fixed
Selection on both HMs	121.2	15.78	68.04	24.1	10.76	10.48
Selection on HET AB	123.66	18.94	66.52	25.58	9.82	9.6
Selection on HM AA	121.52	44.2	68.64	47.12	9.84	9.78
Selection on HM BB	120.82	41.04	69.46	46.02	9.72	9.6
4FGW
Scenario	Average_double_mutants_attempted	Average_double_mutants_fixed	Average_single_mutants_attempted	Average_single_mutants_fixed	Average_non_mutants_attempted	Average_non_mutants_fixed
Selection on both HMs	128.32	8.76	64.08	15.56	7.6	6.78
Selection on HET AB	128.3	15.74	63.34	20.02	8.36	8.06
Selection on HM AA	121.52	44.2	68.64	47.12	9.84	9.78
Selection on HM BB	126.58	38.5	64.48	41.72	8.94	8.62

## Sheet: TableS9
Duplication	P1	P2	Dupli.SSD_WGD	MultiSSD	P1_DHFR_bank_MatA	P1_DHFR_bank_Mat_alpha	P2_DHFR_bank_MatA	P2_DHFR_bank_Mat_alpha	P1resultPCR.MatA	P2resultPCR.MatA	P1resultPCR.Mat.alpha	P2resultPCR.Mat.alpha	P1.GDiss.resultPCR.MatA	P2.GDiss.resultPCR.MatA	P1.GDiss.resultPCR.Mat.alpha	P2.GDiss.resultPCR.Mat.alpha	P1.MatA_reconstructed.validated	P2.MatA_reconstructed.validated	P1.Mat.alpha_reconstructed.validated	P2.Mat.alpha_reconstructed.validated	P1.falsePositive	P2.falsePositive
SSD	YAL001C	YMR192W	1	0	1	0	0	1	NA	NA	NA	1	NA	NA	NA	NA	NA	1	NA	NA	NA	NA
SSD	YAL002W	YIL149C	1	1	1	1	0	1	NA	NA	NA	NA	NA	NA	NA	NA	NA	NA	NA	NA	NA	NA
SSD	YAL005C	YLL024C	0	1	0	0	1	1	NA	NA	NA	NA	NA	NA	NA	NA	NA	NA	NA	NA	NA	1
SSD	YAL012W	YGL184C	0	1	1	0	1	1	NA	NA	NA	NA	NA	NA	NA	NA	NA	NA	NA	NA	1	NA
SSD	YAL014C	YGL212W	0	1	1	1	1	1	NA	NA	NA	NA	NA	NA	NA	NA	NA	NA	NA	NA	NA	NA
SSD	YAL016W	YGL195W	0	1	0	0	1	1	NA	NA	NA	NA	NA	NA	NA	NA	NA	NA	NA	NA	NA	NA
SSD	YAL019W	YFR038W	0	1	0	1	0	1	NA	NA	NA	NA	NA	NA	NA	NA	NA	NA	NA	NA	NA	NA
SSD	YAL020C	YGL097W	0	1	1	1	0	1	NA	NA	NA	NA	NA	NA	NA	NA	NA	NA	NA	NA	NA	NA
SSD	YAL021C	YOL042W	0	1	0	1	1	1	NA	NA	NA	NA	NA	NA	NA	NA	NA	NA	NA	NA	NA	NA
SSD	YAL024C	YDL058W	0	1	0	1	1	1	NA	NA	NA	NA	NA	NA	NA	NA	NA	NA	NA	NA	NA	NA
SSD	YAL026C	YDR093W	1	1	1	1	0	1	NA	1	NA	1	NA	NA	NA	NA	NA	NA	NA	1	NA	NA
SSD	YAL035W	YOL023W	0	1	0	0	0	1	NA	NA	NA	NA	NA	NA	NA	NA	NA	NA	NA	NA	NA	NA
SSD	YAL036C	YGR173W	0	0	1	1	1	1	NA	1	1	1	1	NA	NA	NA	NA	NA	NA	NA	NA	NA
SSD	YAL039C	YKL087C	0	0	1	1	1	1	NA	NA	NA	NA	NA	NA	NA	NA	NA	NA	NA	NA	NA	NA
SSD	YAL042W	YML067C	0	0	0	1	1	1	NA	0	0	1	0	NA	NA	NA	NA	NA	1	NA	NA	NA
SSD	YAL044W-A	YAL046C	0	1	0	0	0	1	NA	NA	NA	NA	NA	NA	NA	NA	NA	NA	NA	NA	NA	NA
SSD	YAL047C	YKR095W	1	1	1	1	0	1	NA	NA	NA	NA	NA	NA	NA	NA	NA	NA	NA	NA	NA	NA
SSD	YAL048C	YNL098C	1	1	0	1	1	1	NA	1	NA	1	NA	NA	NA	NA	NA	NA	NA	NA	NA	NA
SSD	YAL054C	YLR153C	0	1	1	1	0	1	NA	NA	NA	NA	NA	NA	NA	NA	NA	NA	NA	NA	NA	NA
SSD	YAL060W	YAL061W	0	0	1	1	0	1	NA	NA	NA	NA	NA	NA	NA	NA	NA	NA	NA	NA	1	NA
SSD	YAL063C	YAR050W	0	1	1	1	1	1	NA	NA	NA	NA	NA	NA	NA	NA	NA	NA	NA	NA	NA	NA
SSD	YAL064C-A	YHR213W	0	1	1	1	1	1	NA	NA	NA	NA	NA	NA	NA	NA	NA	NA	NA	NA	NA	NA
SSD	YAL065C	YAL063C	0	1	0	0	1	1	NA	NA	NA	NA	NA	NA	NA	NA	NA	NA	NA	NA	NA	NA
SSD	YAL067C	YGR065C	0	1	0	1	1	1	NA	NA	NA	NA	NA	NA	NA	NA	NA	NA	NA	NA	NA	NA
SSD	YAL067W-A	YGL260W	0	1	1	1	NA	NA	NA	NA	NA	NA	NA	NA	NA	NA	NA	NA	NA	NA	NA	NA
SSD	YAR002W	YOR098C	0	1	1	1	1	1	NA	NA	NA	NA	NA	NA	NA	NA	NA	NA	NA	NA	NA	NA
SSD	YAR003W	YCR057C	0	1	0	1	0	1	NA	NA	NA	NA	NA	NA	NA	NA	NA	NA	NA	NA	NA	NA
SSD	YAR009C	YPL257W-B	0	1	NA	NA	NA	NA	NA	NA	NA	NA	NA	NA	NA	NA	NA	NA	NA	NA	NA	NA
SSD	YAR018C	YPL153C	0	1	1	1	1	1	NA	NA	NA	NA	NA	NA	NA	NA	NA	NA	NA	NA	NA	NA
SSD	YAR019C	YJL095W	0	1	0	0	1	1	NA	NA	NA	NA	NA	NA	NA	NA	NA	NA	NA	NA	NA	NA
SSD	YAR023C	YAR027W	0	1	1	1	0	1	NA	NA	NA	NA	NA	NA	NA	NA	NA	NA	NA	NA	NA	NA
SSD	YAR027W	YAR028W	0	1	0	1	0	0	NA	NA	NA	NA	NA	NA	NA	NA	NA	NA	NA	NA	NA	NA
SSD	YAR029W	YAR031W	0	1	0	1	1	1	NA	NA	NA	NA	NA	NA	NA	NA	NA	NA	NA	NA	NA	NA
SSD	YAR031W	YGL053W	0	1	1	1	1	0	NA	NA	NA	NA	NA	NA	NA	NA	NA	NA	NA	NA	NA	NA
SSD	YAR033W	YGL051W	0	0	1	1	1	1	1	0	1	1	NA	NA	NA	NA	NA	1	NA	NA	NA	NA
SSD	YAR035W	YER024W	0	1	1	1	0	1	NA	NA	NA	NA	NA	NA	NA	NA	NA	NA	NA	NA	NA	NA
SSD	YAR064W	YHR213W-B	0	0	1	1	1	1	1	1	1	1	NA	NA	NA	NA	NA	NA	NA	NA	NA	NA
SSD	YAR071W	YHR215W	0	0	0	1	0	1	ok	ok	1	1	NA	NA	NA	NA	1	NA	NA	NA	NA	NA
SSD	YAR073W	YHR216W	0	1	1	1	1	0	NA	NA	NA	NA	NA	NA	NA	NA	NA	NA	NA	NA	NA	NA
SSD	YAR075W	YHR216W	0	1	1	1	1	0	NA	NA	NA	NA	NA	NA	NA	NA	NA	NA	NA	NA	NA	NA
SSD	YBL002W	YDR224C	0	0	1	1	0	1	NA	NA	NA	NA	NA	NA	NA	NA	NA	NA	NA	NA	1	NA
SSD	YBL003C	YDR225W	0	1	1	1	1	0	NA	NA	NA	NA	NA	NA	NA	NA	NA	NA	NA	NA	1	1
SSD	YBL005W-A	YMR046C	0	1	NA	NA	NA	NA	NA	NA	NA	NA	NA	NA	NA	NA	NA	NA	NA	NA	NA	NA
SSD	YBL005W-B	YMR045C	0	1	NA	NA	NA	NA	NA	NA	NA	NA	NA	NA	NA	NA	NA	NA	NA	NA	NA	NA
SSD	YBL007C	YIR006C	0	1	1	0	0	1	NA	NA	NA	NA	NA	NA	NA	NA	NA	NA	NA	NA	NA	NA
SSD	YBL008W	YOR038C	0	1	1	1	1	1	NA	NA	NA	NA	NA	NA	NA	NA	NA	NA	NA	NA	NA	NA
SSD	YBL011W	YKR067W	0	0	1	0	1	0	NA	NA	NA	NA	NA	NA	NA	NA	NA	NA	NA	NA	NA	NA
SSD	YBL016W	YGR040W	0	1	1	1	0	1	NA	NA	NA	NA	NA	NA	NA	NA	NA	NA	NA	NA	NA	NA
SSD	YBL017C	YJL222W	0	1	1	1	1	0	NA	NA	NA	NA	NA	NA	NA	NA	NA	NA	NA	NA	NA	NA
SSD	YBL021C	YDR397C	0	1	1	1	1	1	NA	NA	NA	NA	NA	NA	NA	NA	NA	NA	NA	NA	NA	NA
SSD	YBL023C	YPR019W	0	1	1	1	0	0	NA	NA	NA	NA	NA	NA	NA	NA	NA	NA	NA	NA	NA	NA
SSD	YBL024W	YNL061W	0	1	0	1	0	1	NA	NA	NA	NA	NA	NA	NA	NA	NA	NA	NA	NA	NA	NA
SSD	YBL026W	YGR074W	0	1	1	1	1	1	NA	NA	NA	NA	NA	NA	NA	NA	NA	NA	NA	NA	NA	NA
SSD	YBL031W	YGL021W	1	0	1	1	0	1	NA	NA	NA	0	NA	NA	NA	NA	NA	NA	NA	NA	NA	NA
SSD	YBL032W	YBR233W	0	0	1	1	1	0	NA	NA	NA	NA	NA	NA	NA	NA	NA	NA	NA	NA	1	NA
SSD	YBL034C	YBR102C	0	1	1	1	1	1	NA	NA	NA	NA	NA	NA	NA	NA	NA	NA	NA	NA	NA	NA
SSD	YBL037W	YPL195W	0	1	0	1	0	1	NA	NA	NA	NA	NA	NA	NA	NA	NA	NA	NA	NA	NA	NA
SSD	YBL041W	YER094C	0	1	0	1	0	1	NA	NA	NA	NA	NA	NA	NA	NA	NA	NA	NA	NA	NA	NA
SSD	YBL042C	YBR021W	0	1	1	1	1	1	NA	NA	NA	NA	NA	NA	NA	NA	NA	NA	NA	NA	NA	1
SSD	YBL045C	YLR163C	0	1	1	1	1	1	NA	NA	NA	NA	NA	NA	NA	NA	NA	NA	NA	NA	NA	NA
SSD	YBL047C	YFR016C	0	1	0	1	0	0	NA	NA	NA	NA	NA	NA	NA	NA	NA	NA	NA	NA	1	NA
SSD	YBL051C	YNL016W	0	1	1	0	0	1	NA	NA	NA	NA	NA	NA	NA	NA	NA	NA	NA	NA	NA	NA
SSD	YBL052C	YOR244W	0	1	1	1	0	0	NA	NA	NA	NA	NA	NA	NA	NA	NA	NA	NA	NA	NA	NA
SSD	YBL060W	YDR170C	0	1	0	1	1	1	NA	NA	NA	NA	NA	NA	NA	NA	NA	NA	NA	NA	NA	NA
SSD	YBL063W	YEL061C	0	1	0	0	1	1	NA	NA	NA	NA	NA	NA	NA	NA	NA	NA	NA	NA	NA	NA
SSD	YBL064C	YML028W	1	0	1	1	1	1	1	1	1	0	NA	NA	NA	NA	NA	NA	NA	NA	NA	1
SSD	YBL066C	YLR451W	0	0	0	0	0	1	NA	NA	NA	NA	NA	NA	NA	NA	NA	NA	NA	NA	NA	NA
SSD	YBL076C	YGR094W	0	1	0	1	0	1	NA	NA	NA	NA	NA	NA	NA	NA	NA	NA	NA	NA	1	1
SSD	YBL084C	YOL145C	0	1	0	0	1	1	NA	NA	NA	NA	NA	NA	NA	NA	NA	NA	NA	NA	NA	NA
SSD	YBL086C	YOL105C	1	0	1	1	1	0	NA	1	NA	NA	NA	NA	NA	NA	NA	NA	NA	NA	NA	NA
SSD	YBL088C	YKL203C	1	1	1	1	0	0	NA	0	NA	NA	NA	NA	NA	NA	NA	NA	NA	NA	NA	NA
SSD	YBL091C	YLR244C	0	0	1	1	0	1	NA	NA	NA	NA	NA	NA	NA	NA	NA	NA	NA	NA	NA	NA
SSD	YBL097W	YGR116W	0	0	0	1	1	1	NA	NA	NA	NA	NA	NA	NA	NA	NA	NA	NA	NA	NA	NA
SSD	YBL099W	YJR121W	0	1	0	1	0	0	NA	NA	NA	NA	NA	NA	NA	NA	NA	NA	NA	NA	NA	NA
SSD	YBL100W-A	YDR261W-A	0	1	NA	NA	NA	NA	NA	NA	NA	NA	NA	NA	NA	NA	NA	NA	NA	NA	NA	NA
SSD	YBL100W-B	YLR410W-B	0	1	NA	NA	NA	NA	NA	NA	NA	NA	NA	NA	NA	NA	NA	NA	NA	NA	NA	NA
SSD	YBL105C	YMR104C	1	1	0	0	1	1	NA	1	NA	1	NA	NA	NA	NA	NA	NA	NA	NA	NA	NA
SSD	YBL111C	YML133C	0	1	0	1	0	1	NA	NA	NA	NA	NA	NA	NA	NA	NA	NA	NA	NA	NA	NA
SSD	YBL112C	YJL225C	0	1	1	1	1	1	NA	NA	NA	NA	NA	NA	NA	NA	NA	NA	NA	NA	NA	NA
SSD	YBL113C	YHR219W	0	1	0	1	0	1	NA	NA	NA	NA	NA	NA	NA	NA	NA	NA	NA	NA	NA	NA
SSD	YBR002C	YMR101C	0	0	0	1	0	1	NA	NA	NA	NA	NA	NA	NA	NA	NA	NA	NA	NA	NA	NA
SSD	YBR006W	YMR170C	0	1	1	1	1	1	NA	NA	NA	NA	NA	NA	NA	NA	NA	NA	NA	NA	NA	NA
SSD	YBR007C	YBL061C	1	1	0	1	1	1	NA	1	NA	1	NA	NA	NA	1	NA	NA	NA	NA	NA	NA
SSD	YBR008C	YOR273C	0	1	1	1	1	1	NA	NA	NA	NA	NA	NA	NA	NA	NA	NA	NA	NA	NA	NA
SSD	YBR011C	YMR267W	0	0	1	1	1	1	0	1	1	1	NA	NA	NA	NA	1	NA	NA	NA	1	NA
SSD	YBR012W-A	YPR158W-A	0	1	NA	NA	NA	NA	NA	NA	NA	NA	NA	NA	NA	NA	NA	NA	NA	NA	NA	NA
SSD	YBR012W-B	YGR161C-D	0	0	NA	NA	NA	NA	NA	NA	NA	NA	NA	NA	NA	NA	NA	NA	NA	NA	NA	NA
SSD	YBR015C	YJL186W	0	0	1	1	0	0	NA	NA	NA	NA	NA	NA	NA	NA	NA	NA	NA	NA	NA	NA
SSD	YBR017C	YMR308C	0	1	0	0	0	1	NA	NA	NA	NA	NA	NA	NA	NA	NA	NA	NA	NA	NA	NA
SSD	YBR019C	YNR071C	0	1	1	1	1	1	NA	NA	NA	NA	NA	NA	NA	NA	NA	NA	NA	NA	NA	NA
SSD	YBR021W	YIR028W	0	1	1	1	1	1	NA	NA	NA	NA	NA	NA	NA	NA	NA	NA	NA	NA	1	NA
SSD	YBR023C	YBR038W	0	1	1	1	0	1	NA	NA	NA	NA	NA	NA	NA	NA	NA	NA	NA	NA	NA	NA
SSD	YBR025C	YHL014C	0	1	1	1	0	0	NA	NA	NA	NA	NA	NA	NA	NA	NA	NA	NA	NA	NA	NA
SSD	YBR028C	YCR091W	1	1	0	1	0	1	NA	0	NA	1	NA	NA	NA	NA	NA	NA	NA	NA	NA	NA
SSD	YBR030W	YDR257C	0	1	0	1	1	1	NA	NA	NA	NA	NA	NA	NA	NA	NA	NA	NA	NA	NA	NA
SSD	YBR034C	YHR209W	0	1	1	0	0	1	NA	NA	NA	NA	NA	NA	NA	NA	NA	NA	NA	NA	NA	NA
SSD	YBR038W	YNL192W	0	1	0	1	1	1	NA	NA	NA	NA	NA	NA	NA	NA	NA	NA	NA	NA	NA	NA
SSD	YBR040W	YMR279C	1	0	1	1	1	1	1	1	1	1	NA	NA	NA	NA	NA	NA	NA	NA	NA	NA
SSD	YBR041W	YAL054C	0	1	0	1	1	1	NA	NA	NA	NA	NA	NA	NA	NA	NA	NA	NA	NA	NA	NA
SSD	YBR043C	YBR180W	0	1	1	1	0	1	NA	NA	NA	NA	NA	NA	NA	NA	NA	NA	NA	NA	NA	NA
SSD	YBR044C	YLR259C	0	1	1	1	0	1	NA	NA	NA	NA	NA	NA	NA	NA	NA	NA	NA	NA	NA	1
SSD	YBR045C	YKR092C	0	1	0	0	0	1	NA	NA	NA	NA	NA	NA	NA	NA	NA	NA	NA	NA	NA	NA
SSD	YBR046C	YCR102C	0	1	0	1	1	1	NA	NA	NA	NA	NA	NA	NA	NA	NA	NA	NA	NA	NA	NA
SSD	YBR055C	YBR112C	0	1	0	1	0	1	NA	NA	NA	NA	NA	NA	NA	NA	NA	NA	NA	NA	NA	NA
SSD	YBR056W	YOR190W	1	1	0	1	1	1	NA	1	NA	1	NA	NA	NA	NA	NA	NA	NA	NA	NA	NA
SSD	YBR057C	YDL058W	0	1	1	1	1	1	NA	NA	NA	NA	NA	NA	NA	NA	NA	NA	NA	NA	NA	NA
SSD	YBR058C	YER098W	1	1	1	1	1	1	NA	1	NA	1	NA	NA	NA	NA	NA	NA	NA	NA	NA	NA
SSD	YBR060C	YDR422C	0	1	1	0	1	1	NA	NA	NA	NA	NA	NA	NA	NA	NA	NA	NA	NA	NA	NA
SSD	YBR061C	YCL054W	0	1	1	0	0	0	NA	NA	NA	NA	NA	NA	NA	NA	NA	NA	NA	NA	NA	NA
SSD	YBR062C	YLR247C	0	1	0	1	0	1	NA	NA	NA	NA	NA	NA	NA	NA	NA	NA	NA	NA	NA	NA
SSD	YBR067C	YOR010C	1	1	1	0	1	0	NA	1	NA	NA	NA	NA	NA	NA	NA	NA	NA	NA	NA	NA
SSD	YBR069C	YCL025C	1	0	1	1	1	1	1	1	1	1	NA	NA	NA	NA	NA	NA	1	NA	NA	1
SSD	YBR072W	YDR171W	0	0	1	1	0	1	NA	NA	NA	NA	NA	NA	NA	NA	NA	NA	NA	NA	1	NA
SSD	YBR073W	YGL163C	0	0	1	1	1	1	1	1	1	1	NA	NA	NA	NA	NA	NA	NA	NA	NA	NA
SSD	YBR074W	YBR286W	0	1	1	0	1	1	NA	NA	NA	NA	NA	NA	NA	NA	NA	NA	NA	NA	NA	NA
SSD	YBR079C	YDL058W	0	1	1	0	1	1	NA	NA	NA	NA	NA	NA	NA	NA	NA	NA	NA	NA	1	NA
SSD	YBR080C	YLL034C	0	1	1	1	1	1	NA	NA	NA	NA	NA	NA	NA	NA	NA	NA	NA	NA	NA	NA
SSD	YBR081C	YGL227W	0	1	1	1	1	1	NA	NA	NA	NA	NA	NA	NA	NA	NA	NA	NA	NA	NA	NA
SSD	YBR084W	YGR204W	0	1	1	0	1	1	NA	NA	NA	NA	NA	NA	NA	NA	NA	NA	NA	NA	NA	1
SSD	YBR087W	YJR068W	0	1	1	1	1	0	NA	NA	NA	NA	NA	NA	NA	NA	NA	NA	NA	NA	NA	NA
SSD	YBR091C	YHR005C-A	0	1	0	0	0	0	NA	NA	NA	NA	NA	NA	NA	NA	NA	NA	NA	NA	NA	NA
SSD	YBR092C	YBR093C	0	1	0	1	0	1	NA	NA	NA	NA	NA	NA	NA	NA	NA	NA	NA	NA	NA	NA
SSD	YBR097W	YGR040W	0	1	1	1	0	1	NA	NA	NA	NA	NA	NA	NA	NA	NA	NA	NA	NA	NA	NA
SSD	YBR102C	YKR016W	0	1	1	1	1	1	NA	NA	NA	NA	NA	NA	NA	NA	NA	NA	NA	NA	NA	NA
SSD	YBR103W	YCR072C	0	1	1	1	0	1	NA	NA	NA	NA	NA	NA	NA	NA	NA	NA	NA	NA	NA	NA
SSD	YBR105C	YGR066C	0	0	1	1	1	1	NA	NA	0	1	0	1	NA	NA	NA	NA	NA	NA	NA	NA
SSD	YBR109C	YOR257W	0	1	0	1	0	0	NA	NA	NA	NA	NA	NA	NA	NA	NA	NA	NA	NA	NA	NA
SSD	YBR112C	YNL313C	0	1	0	1	0	1	NA	NA	NA	NA	NA	NA	NA	NA	NA	NA	NA	NA	NA	NA
SSD	YBR114W	YOR191W	0	1	0	0	1	1	NA	NA	NA	NA	NA	NA	NA	NA	NA	NA	NA	NA	NA	NA
SSD	YBR115C	YLR153C	0	1	1	0	0	1	NA	NA	NA	NA	NA	NA	NA	NA	NA	NA	NA	NA	1	NA
SSD	YBR119W	YDL224C	1	1	1	0	1	1	NA	NA	NA	1	NA	1	NA	NA	NA	NA	NA	NA	NA	NA
SSD	YBR125C	YBL056W	1	1	1	1	0	1	NA	NA	NA	1	NA	NA	NA	NA	NA	NA	NA	NA	NA	NA
SSD	YBR127C	YJR121W	0	1	1	1	0	0	NA	NA	NA	NA	NA	NA	NA	NA	NA	NA	NA	NA	1	NA
SSD	YBR130C	YAL047C	0	1	1	1	1	1	NA	NA	NA	NA	NA	NA	NA	NA	NA	NA	NA	NA	NA	NA
SSD	YBR132C	YOR348C	0	1	1	1	1	1	NA	NA	NA	NA	NA	NA	NA	NA	NA	NA	NA	NA	NA	NA
SSD	YBR138C	YPL016W	0	1	0	1	0	1	NA	NA	NA	NA	NA	NA	NA	NA	NA	NA	NA	NA	NA	NA
SSD	YBR139W	YMR297W	0	1	1	0	1	1	NA	NA	NA	NA	NA	NA	NA	NA	NA	NA	NA	NA	NA	NA
SSD	YBR142W	YLL008W	0	1	1	1	1	1	NA	NA	NA	NA	NA	NA	NA	NA	NA	NA	NA	NA	NA	NA
SSD	YBR143C	YNL001W	1	1	1	1	0	0	NA	NA	NA	NA	NA	NA	NA	NA	NA	NA	NA	NA	1	NA
SSD	YBR146W	YMR143W	1	0	0	1	1	1	NA	1	NA	1	NA	NA	NA	NA	NA	NA	NA	NA	1	1
SSD	YBR149W	YOR120W	1	1	0	0	1	1	NA	1	NA	1	NA	NA	NA	NA	NA	NA	NA	NA	NA	NA
SSD	YBR151W	YML050W	0	0	1	1	0	1	NA	NA	NA	NA	NA	NA	NA	NA	NA	NA	NA	NA	NA	NA
SSD	YBR152W	YER008C	0	1	0	1	1	1	NA	NA	NA	NA	NA	NA	NA	NA	NA	NA	NA	NA	NA	NA
SSD	YBR155W	YOR007C	0	1	1	1	1	1	NA	NA	NA	NA	NA	NA	NA	NA	NA	NA	NA	NA	NA	1
SSD	YBR156C	YLR045C	0	1	1	0	1	1	NA	NA	NA	NA	NA	NA	NA	NA	NA	NA	NA	NA	NA	NA
SSD	YBR158W	YJR090C	0	1	0	1	0	0	NA	NA	NA	NA	NA	NA	NA	NA	NA	NA	NA	NA	NA	NA
SSD	YBR159W	YMR226C	0	1	1	1	1	1	NA	NA	NA	NA	NA	NA	NA	NA	NA	NA	NA	NA	1	1
SSD	YBR160W	YPL031C	0	1	0	0	0	1	NA	NA	NA	NA	NA	NA	NA	NA	NA	NA	NA	NA	NA	NA
SSD	YBR162C	YJL171C	0	0	1	1	0	1	1	0	1	1	NA	NA	NA	NA	NA	NA	NA	NA	NA	NA
SSD	YBR164C	YDL192W	1	1	1	1	1	1	NA	NA	NA	NA	NA	1	NA	NA	NA	NA	NA	1	NA	NA
SSD	YBR168W	YLR324W	1	0	1	0	1	1	1	1	1	1	NA	NA	NA	NA	NA	NA	NA	NA	NA	NA
SSD	YBR171W	YDL058W	0	1	0	1	1	1	NA	NA	NA	NA	NA	NA	NA	NA	NA	NA	NA	NA	NA	NA
SSD	YBR175W	YKR036C	1	1	1	1	0	1	NA	NA	NA	1	NA	NA	NA	NA	NA	1	NA	NA	NA	NA
SSD	YBR180W	YNL065W	1	1	0	1	0	1	NA	NA	NA	NA	NA	NA	NA	NA	NA	NA	NA	NA	NA	NA
SSD	YBR184W	YBR148W	1	0	1	1	1	0	NA	1	NA	NA	NA	NA	NA	NA	NA	NA	NA	NA	NA	NA
SSD	YBR186W	YKL197C	0	1	0	1	0	1	NA	1	NA	1	NA	NA	NA	NA	NA	NA	NA	NA	NA	NA
SSD	YBR192W	YEL006W	1	1	0	0	0	1	NA	NA	NA	NA	NA	NA	NA	NA	NA	NA	NA	NA	NA	NA
SSD	YBR195C	YEL056W	0	1	0	1	0	0	NA	NA	NA	NA	NA	NA	NA	NA	NA	NA	NA	NA	NA	NA
SSD	YBR198C	YCR072C	0	1	0	0	0	1	NA	NA	NA	NA	NA	NA	NA	NA	NA	NA	NA	NA	NA	NA
SSD	YBR199W	YOR099W	0	1	1	1	1	1	NA	NA	NA	NA	NA	NA	NA	NA	NA	NA	NA	NA	NA	NA
SSD	YBR200W	YHR114W	0	1	1	1	0	1	NA	NA	NA	NA	NA	NA	NA	NA	NA	NA	NA	NA	NA	NA
SSD	YBR202W	YPR019W	0	1	0	1	0	0	NA	NA	NA	NA	NA	NA	NA	NA	NA	NA	NA	NA	NA	NA
SSD	YBR205W	YOR099W	0	1	1	1	1	1	NA	NA	NA	NA	NA	NA	NA	NA	NA	NA	NA	NA	NA	NA
SSD	YBR207W	YER145C	0	0	0	1	1	1	NA	NA	1	1	1	1	NA	NA	NA	NA	NA	NA	NA	NA
SSD	YBR208C	YGL062W	1	1	1	1	1	1	NA	0	NA	1	NA	NA	NA	NA	NA	1	NA	NA	1	1
SSD	YBR212W	YHR086W	0	1	1	1	1	0	NA	NA	NA	NA	NA	NA	NA	NA	NA	NA	NA	NA	NA	NA
SSD	YBR219C	YBR220C	0	0	1	1	1	1	0	1	0	1	NA	NA	NA	NA	NA	NA	NA	NA	NA	NA
SSD	YBR222C	YAL054C	0	1	1	1	1	1	NA	NA	NA	NA	NA	NA	NA	NA	NA	NA	NA	NA	NA	NA
SSD	YBR234C	YDR267C	0	1	0	0	1	1	NA	NA	NA	NA	NA	NA	NA	NA	NA	NA	NA	NA	NA	NA
SSD	YBR237W	YNL112W	0	1	1	0	1	1	NA	NA	NA	NA	NA	NA	NA	NA	NA	NA	NA	NA	NA	NA
SSD	YBR239C	YJL103C	0	1	0	1	0	1	NA	NA	NA	NA	NA	NA	NA	NA	NA	NA	NA	NA	NA	NA
SSD	YBR240C	YDR034C	0	1	1	1	0	1	NA	NA	NA	NA	NA	NA	NA	NA	NA	NA	NA	NA	NA	NA
SSD	YBR244W	YIR037W	1	0	1	1	1	1	1	1	1	1	NA	NA	NA	NA	NA	NA	NA	NA	NA	NA
SSD	YBR245C	YOR304W	0	1	0	0	1	1	NA	NA	NA	NA	NA	NA	NA	NA	NA	NA	NA	NA	NA	NA
SSD	YBR246W	YDL156W	0	1	1	1	1	1	NA	NA	NA	NA	NA	NA	NA	NA	NA	NA	NA	NA	NA	NA
SSD	YBR249C	YDR035W	0	0	1	0	1	1	NA	NA	NA	NA	NA	NA	NA	NA	NA	NA	NA	NA	1	1
SSD	YBR251W	YGL123W	0	0	1	0	1	0	NA	NA	NA	NA	NA	NA	NA	NA	NA	NA	NA	NA	1	1
SSD	YBR260C	YOR127W	1	1	0	1	0	1	NA	0	NA	1	NA	NA	NA	NA	NA	1	NA	NA	NA	NA
SSD	YBR263W	YLR058C	0	0	0	1	1	1	0	1	1	1	NA	NA	NA	NA	NA	NA	NA	NA	NA	1
SSD	YBR264C	YKR014C	0	1	1	1	0	1	NA	NA	NA	NA	NA	NA	NA	NA	NA	NA	NA	NA	NA	NA
SSD	YBR265W	YMR226C	0	1	1	1	1	1	NA	NA	NA	NA	NA	NA	NA	NA	NA	NA	NA	NA	NA	1
SSD	YBR267W	YLR387C	0	1	1	1	0	1	NA	NA	NA	NA	NA	NA	NA	NA	NA	NA	NA	NA	NA	NA
SSD	YBR271W	YNL024C	0	1	0	1	0	1	NA	NA	NA	NA	NA	NA	NA	NA	NA	NA	NA	NA	NA	NA
SSD	YBR274W	YGL180W	0	1	1	1	0	1	NA	NA	NA	NA	NA	NA	NA	NA	NA	NA	NA	NA	NA	1
SSD	YBR275C	YLR309C	0	1	1	1	0	1	NA	NA	NA	NA	NA	NA	NA	NA	NA	NA	NA	NA	NA	NA
SSD	YBR280C	YGL097W	0	1	1	1	0	1	NA	NA	NA	NA	NA	NA	NA	NA	NA	NA	NA	NA	NA	NA
SSD	YBR281C	YFR044C	0	0	1	1	1	1	1	1	1	1	NA	NA	NA	NA	NA	NA	NA	NA	NA	NA
SSD	YBR283C	YLR378C	0	0	1	1	1	1	1	1	1	1	NA	NA	NA	NA	NA	NA	NA	NA	NA	NA
SSD	YBR287W	YOR092W	1	0	1	0	1	1	NA	1	NA	1	NA	NA	NA	NA	NA	NA	NA	NA	NA	NA
SSD	YBR288C	YHL019C	0	1	0	1	0	1	NA	NA	NA	NA	NA	NA	NA	NA	NA	NA	NA	NA	NA	NA
SSD	YBR291C	YJR095W	0	1	0	1	1	1	NA	NA	NA	NA	NA	NA	NA	NA	NA	NA	NA	NA	NA	1
SSD	YBR293W	YMR088C	0	1	1	0	1	1	NA	NA	NA	NA	NA	NA	NA	NA	NA	NA	NA	NA	NA	NA
SSD	YBR294W	YLR092W	0	1	0	1	1	1	NA	NA	NA	NA	NA	NA	NA	NA	NA	NA	NA	NA	NA	NA
SSD	YBR295W	YDR270W	0	1	NA	NA	0	0	NA	NA	NA	NA	NA	NA	NA	NA	NA	NA	NA	NA	NA	NA
SSD	YBR297W	YPR196W	0	1	1	1	0	1	NA	NA	NA	NA	NA	NA	NA	NA	NA	NA	NA	NA	NA	NA
SSD	YBR298C	YJR160C	0	1	0	1	1	1	NA	NA	NA	NA	NA	NA	NA	NA	NA	NA	NA	NA	NA	NA
SSD	YBR299W	YGR292W	0	1	1	1	1	1	NA	NA	NA	NA	NA	NA	NA	NA	NA	NA	NA	NA	NA	NA
SSD	YBR301W	YGR294W	0	1	0	1	1	1	NA	NA	NA	NA	NA	NA	NA	NA	NA	NA	NA	NA	NA	NA
SSD	YCL001W-A	YNL001W	1	1	0	1	0	0	NA	NA	NA	NA	NA	NA	NA	NA	NA	NA	NA	NA	NA	NA
SSD	YCL014W	YLR106C	0	1	1	1	0	0	NA	NA	NA	NA	NA	NA	NA	NA	NA	NA	NA	NA	NA	NA
SSD	YCL018W	YIL094C	0	1	0	0	0	1	NA	NA	NA	NA	NA	NA	NA	NA	NA	NA	NA	NA	NA	NA
SSD	YCL019W	YGR161W-B	0	1	NA	NA	NA	NA	NA	NA	NA	NA	NA	NA	NA	NA	NA	NA	NA	NA	NA	NA
SSD	YCL020W	YGR161W-A	0	1	NA	NA	NA	NA	NA	NA	NA	NA	NA	NA	NA	NA	NA	NA	NA	NA	NA	NA
SSD	YCL026C-A	YCL026C-B	0	0	1	1	1	0	ok	ok	1	0	NA	NA	NA	NA	NA	NA	NA	NA	NA	NA
SSD	YCL029C	YDL058W	0	1	1	1	1	1	NA	NA	NA	NA	NA	NA	NA	NA	NA	NA	NA	NA	NA	NA
SSD	YCL031C	YPL020C	0	1	0	1	0	0	NA	NA	NA	NA	NA	NA	NA	NA	NA	NA	NA	NA	NA	NA
SSD	YCL039W	YCR057C	0	1	1	1	0	1	NA	NA	NA	NA	NA	NA	NA	NA	NA	NA	NA	NA	NA	NA
SSD	YCL057W	YKL134C	0	0	1	1	1	1	1	1	1	1	NA	NA	NA	NA	NA	NA	NA	NA	NA	NA
SSD	YCL061C	YNR044W	1	1	0	1	1	1	NA	0	NA	1	NA	NA	NA	NA	NA	NA	NA	NA	NA	NA
SSD	YCL063W	YNL091W	0	1	1	0	1	1	NA	NA	NA	NA	NA	NA	NA	NA	NA	NA	NA	NA	NA	NA
SSD	YCL064C	YKL218C	0	1	1	0	0	1	NA	NA	NA	NA	NA	NA	NA	NA	NA	NA	NA	NA	NA	NA
SSD	YCL068C	YCR038C	0	0	0	1	1	1	0	0	1	0	NA	NA	NA	NA	NA	NA	NA	NA	NA	NA
SSD	YCR002C	YHR107C	0	1	1	0	0	0	NA	NA	NA	NA	NA	NA	NA	NA	NA	NA	NA	NA	1	NA
SSD	YCR004C	YDR032C	1	0	1	1	1	1	1	1	1	1	NA	NA	NA	NA	NA	NA	NA	NA	1	NA
SSD	YCR007C	YAR027W	0	1	0	1	0	1	NA	NA	NA	NA	NA	NA	NA	NA	NA	NA	NA	NA	NA	NA
SSD	YCR008W	YJL165C	1	1	0	0	1	0	NA	0	NA	NA	NA	NA	NA	NA	NA	NA	NA	NA	NA	NA
SSD	YCR009C	YDR388W	0	0	0	0	1	0	NA	NA	NA	NA	NA	NA	NA	NA	NA	NA	NA	NA	NA	NA
SSD	YCR011C	YDR406W	1	1	1	1	1	1	NA	1	NA	1	NA	NA	NA	NA	NA	NA	NA	NA	NA	NA
SSD	YCR018C	YPL021W	0	0	1	1	0	1	ok	ok	1	1	NA	NA	NA	NA	NA	1	NA	NA	NA	NA
SSD	YCR021C	YDR033W	1	0	1	1	1	1	NA	1	NA	1	NA	NA	NA	NA	NA	NA	NA	NA	NA	1
SSD	YCR023C	YBR241C	1	0	0	1	1	0	NA	1	NA	NA	NA	NA	NA	NA	NA	NA	NA	NA	NA	NA
SSD	YCR024C	YHR019C	0	1	1	1	0	0	NA	NA	NA	NA	NA	NA	NA	NA	NA	NA	NA	NA	NA	NA
SSD	YCR027C	YIL118W	0	1	1	1	0	0	NA	NA	NA	NA	NA	NA	NA	NA	NA	NA	NA	NA	NA	NA
SSD	YCR028C	YAL067C	0	1	0	0	0	1	NA	NA	NA	NA	NA	NA	NA	NA	NA	NA	NA	NA	NA	NA
SSD	YCR033W	YLR263W	0	1	0	1	0	1	NA	NA	NA	NA	NA	NA	NA	NA	NA	NA	NA	NA	NA	NA
SSD	YCR036W	YJR105W	0	0	1	1	1	1	1	1	1	1	NA	NA	NA	NA	NA	NA	NA	NA	NA	1
SSD	YCR039C	YCL067C	0	1	0	1	0	0	NA	NA	NA	NA	NA	NA	NA	NA	NA	NA	NA	NA	NA	NA
SSD	YCR040W	YCL066W	0	0	1	1	0	0	NA	NA	NA	NA	NA	NA	NA	NA	NA	NA	NA	NA	NA	NA
SSD	YCR045C	YEL060C	1	0	1	1	0	1	NA	NA	NA	1	NA	NA	NA	NA	NA	NA	NA	NA	NA	NA
SSD	YCR051W	YPL239W	0	1	1	1	0	1	NA	NA	NA	NA	NA	NA	NA	NA	NA	NA	NA	NA	NA	NA
SSD	YCR057C	YLR129W	0	1	0	1	1	0	NA	NA	NA	NA	NA	NA	NA	NA	NA	NA	NA	NA	NA	NA
SSD	YCR059C	YDL177C	0	0	1	1	1	1	NA	NA	0	0	1	1	NA	NA	NA	NA	NA	NA	NA	NA
SSD	YCR060W	YDR320C	0	1	0	1	0	0	NA	NA	NA	NA	NA	NA	NA	NA	NA	NA	NA	NA	NA	NA
SSD	YCR065W	YNL068C	1	1	0	1	1	1	NA	1	NA	1	NA	NA	NA	NA	NA	NA	NA	NA	NA	NA
SSD	YCR066W	YDR143C	0	1	1	1	1	1	NA	NA	NA	NA	NA	NA	NA	NA	NA	NA	NA	NA	NA	NA
SSD	YCR072C	YMR092C	0	1	0	1	1	1	NA	NA	NA	NA	NA	NA	NA	NA	NA	NA	NA	NA	NA	1
SSD	YCR077C	YDR356W	0	1	0	1	0	0	NA	NA	NA	NA	NA	NA	NA	NA	NA	NA	NA	NA	NA	NA
SSD	YCR079W	YDL006W	0	1	1	1	0	1	NA	NA	NA	NA	NA	NA	NA	NA	NA	NA	NA	NA	NA	NA
SSD	YCR083W	YLR043C	1	0	0	0	0	1	NA	NA	NA	1	NA	NA	NA	NA	NA	1	NA	NA	NA	NA
SSD	YCR084C	YCR072C	0	1	1	0	0	1	NA	NA	NA	NA	NA	NA	NA	NA	NA	NA	NA	NA	NA	NA
SSD	YCR086W	YDL058W	0	1	0	1	1	1	NA	NA	NA	NA	NA	NA	NA	NA	NA	NA	NA	NA	NA	NA
SSD	YCR088W	YHL002W	0	1	0	0	1	1	NA	NA	NA	NA	NA	NA	NA	NA	NA	NA	NA	NA	1	NA
SSD	YCR092C	YHR120W	0	1	1	1	1	1	NA	NA	NA	NA	NA	NA	NA	NA	NA	NA	NA	NA	NA	NA
SSD	YCR095C	YNL099C	0	1	0	1	0	1	NA	NA	NA	NA	NA	NA	NA	NA	NA	NA	NA	NA	NA	NA
SSD	YCR096C	YCR039C	0	1	1	1	0	1	NA	NA	NA	NA	NA	NA	NA	NA	NA	NA	NA	NA	NA	NA
SSD	YCR097W	YGL096W	1	0	0	1	1	1	1	1	0	1	NA	NA	NA	NA	NA	NA	NA	NA	NA	NA
SSD	YCR098C	YOL103W	1	1	1	1	1	1	NA	1	NA	1	NA	NA	NA	NA	NA	NA	NA	NA	1	NA
SSD	YCR099C	YJL222W	0	1	1	1	1	0	NA	NA	NA	NA	NA	NA	NA	NA	NA	NA	NA	NA	NA	NA
SSD	YCR100C	YJL222W	0	1	1	0	1	0	NA	NA	NA	NA	NA	NA	NA	NA	NA	NA	NA	NA	NA	NA
SSD	YCR101C	YNR066C	0	1	1	1	0	1	NA	NA	NA	NA	NA	NA	NA	NA	NA	NA	NA	NA	NA	NA
SSD	YCR102C	YLR460C	0	1	1	1	1	1	NA	NA	NA	NA	NA	NA	NA	NA	NA	NA	NA	NA	NA	NA
SSD	YCR105W	YMR318C	0	0	1	1	0	1	ok	ok	1	1	NA	NA	NA	NA	NA	1	NA	NA	NA	NA
SSD	YCR106W	YLL054C	0	0	1	1	1	1	ok	rien	1	1	NA	NA	NA	NA	1	NA	NA	NA	NA	NA
SSD	YCR107W	YNL331C	0	1	1	1	1	1	NA	NA	NA	NA	NA	NA	NA	NA	NA	NA	NA	NA	NA	NA
SSD	YDL001W	YFR048W	0	1	0	1	1	1	NA	NA	NA	NA	NA	NA	NA	NA	NA	NA	NA	NA	NA	NA
SSD	YDL003W	YLR309C	0	1	1	0	0	1	NA	NA	NA	NA	NA	NA	NA	NA	NA	NA	NA	NA	NA	NA
SSD	YDL006W	YBR125C	0	1	0	1	1	1	NA	NA	NA	NA	NA	NA	NA	NA	NA	NA	NA	NA	NA	NA
SSD	YDL007W	YDR394W	0	0	0	0	0	1	NA	NA	NA	NA	NA	NA	NA	NA	NA	NA	NA	NA	NA	NA
SSD	YDL008W	YNL116W	1	1	0	0	1	1	NA	NA	NA	NA	NA	NA	NA	NA	NA	NA	NA	NA	NA	NA
SSD	YDL017W	YLL019C	0	1	1	1	1	1	NA	NA	NA	NA	NA	NA	NA	NA	NA	NA	NA	NA	NA	NA
SSD	YDL018C	YAL007C	1	0	0	1	0	1	NA	1	NA	1	NA	NA	NA	NA	NA	1	NA	NA	1	1
SSD	YDL020C	YDR096W	1	1	0	0	0	1	NA	NA	NA	0	NA	NA	NA	NA	NA	NA	NA	NA	NA	NA
SSD	YDL024C	YBR093C	0	1	1	1	0	1	NA	NA	NA	NA	NA	NA	NA	NA	NA	NA	NA	NA	NA	NA
SSD	YDL025C	YNL183C	1	1	0	1	1	1	NA	1	NA	1	NA	NA	NA	NA	NA	NA	NA	NA	NA	NA
SSD	YDL028C	YBR028C	0	1	1	1	0	1	NA	NA	NA	NA	NA	NA	NA	NA	NA	NA	NA	NA	NA	NA
SSD	YDL029W	YFL039C	0	1	0	1	0	0	NA	NA	NA	NA	NA	NA	NA	NA	NA	NA	NA	NA	NA	NA
SSD	YDL031W	YJL033W	0	1	0	0	0	1	NA	NA	NA	NA	NA	NA	NA	NA	NA	NA	NA	NA	NA	NA
SSD	YDL037C	YIR019C	0	1	1	1	1	1	NA	NA	NA	NA	NA	NA	NA	NA	NA	NA	NA	NA	NA	NA
SSD	YDL038C	YHL028W	0	1	1	0	1	1	NA	NA	NA	NA	NA	NA	NA	NA	NA	NA	NA	NA	NA	NA
SSD	YDL039C	YNR044W	1	1	1	1	1	1	NA	0	NA	1	NA	NA	NA	NA	NA	NA	NA	NA	NA	NA
SSD	YDL044C	YDR285W	0	1	0	0	1	1	NA	NA	NA	NA	NA	NA	NA	NA	NA	NA	NA	NA	NA	NA
SSD	YDL047W	YDL134C	1	1	NA	NA	1	0	NA	1	NA	1	NA	NA	NA	NA	NA	NA	NA	NA	NA	NA
SSD	YDL049C	YJL174W	0	0	1	1	0	1	NA	NA	NA	NA	NA	NA	NA	NA	NA	NA	NA	NA	NA	NA
SSD	YDL051W	YEL032W	0	1	1	1	0	0	NA	NA	NA	NA	NA	NA	NA	NA	NA	NA	NA	NA	NA	NA
SSD	YDL054C	YKL221W	0	1	0	1	1	1	NA	NA	NA	NA	NA	NA	NA	NA	NA	NA	NA	NA	NA	NA
SSD	YDL055C	YDR211W	0	0	1	1	1	0	NA	NA	NA	NA	NA	NA	NA	NA	NA	NA	NA	NA	NA	1
SSD	YDL056W	YER111C	0	1	1	1	1	1	NA	NA	NA	NA	NA	NA	NA	NA	NA	NA	NA	NA	NA	NA
SSD	YDL058W	YKR095W	1	1	1	1	0	1	NA	NA	NA	NA	NA	NA	NA	NA	NA	NA	NA	NA	NA	NA
SSD	YDL059C	YML032C	0	0	0	1	1	1	NA	NA	NA	NA	NA	NA	NA	NA	NA	NA	NA	NA	NA	NA
SSD	YDL063C	YBL101C	1	0	1	0	1	1	NA	0	NA	1	NA	NA	NA	1	NA	NA	NA	NA	NA	NA
SSD	YDL064W	YGL058W	0	1	0	0	0	0	NA	NA	NA	NA	NA	NA	NA	NA	NA	NA	NA	NA	NA	NA
SSD	YDL065C	YNL136W	0	1	0	1	1	1	NA	NA	NA	NA	NA	NA	NA	NA	NA	NA	NA	NA	NA	NA
SSD	YDL066W	YLR174W	1	0	1	0	1	0	NA	1	NA	NA	NA	NA	NA	NA	NA	NA	NA	NA	NA	NA
SSD	YDL074C	YDL058W	0	1	1	0	1	1	NA	NA	NA	NA	NA	NA	NA	NA	NA	NA	NA	NA	NA	NA
SSD	YDL078C	YKL085W	0	1	1	1	0	0	NA	NA	NA	NA	NA	NA	NA	NA	NA	NA	NA	NA	NA	NA
SSD	YDL080C	YLR044C	0	1	1	1	1	1	NA	NA	NA	NA	NA	NA	NA	NA	NA	NA	NA	NA	NA	1
SSD	YDL081C	YDL130W	0	0	1	1	1	1	NA	NA	NA	NA	NA	NA	NA	NA	NA	NA	NA	NA	1	1
SSD	YDL084W	YDL160C	0	1	0	0	0	1	NA	NA	NA	NA	NA	NA	NA	NA	NA	NA	NA	NA	NA	NA
SSD	YDL090C	YPR176C	0	1	1	1	1	1	NA	NA	NA	NA	NA	NA	NA	NA	NA	NA	NA	NA	NA	NA
SSD	YDL093W	YDL095W	0	1	1	1	0	1	NA	NA	NA	NA	NA	NA	NA	NA	NA	NA	NA	NA	NA	NA
SSD	YDL098C	YNL227C	0	1	1	1	1	1	NA	NA	NA	NA	NA	NA	NA	NA	NA	NA	NA	NA	NA	NA
SSD	YDL099W	YPL190C	0	1	1	1	0	1	NA	NA	NA	NA	NA	NA	NA	NA	NA	NA	NA	NA	NA	NA
SSD	YDL101C	YPL153C	0	1	0	0	1	1	NA	NA	NA	NA	NA	NA	NA	NA	NA	NA	NA	NA	NA	NA
SSD	YDL102W	YPL167C	0	1	1	0	1	1	NA	NA	NA	NA	NA	NA	NA	NA	NA	NA	NA	NA	NA	NA
SSD	YDL104C	YKR038C	0	0	1	1	1	1	1	1	1	1	NA	NA	NA	NA	NA	NA	NA	NA	NA	NA
SSD	YDL106C	YDR451C	1	0	0	1	0	1	NA	NA	NA	NA	NA	NA	NA	NA	NA	NA	NA	NA	NA	NA
SSD	YDL108W	YPR161C	0	1	1	1	0	1	NA	NA	NA	NA	NA	NA	NA	NA	NA	NA	NA	NA	NA	NA
SSD	YDL113C	YDR425W	0	0	1	1	1	1	NA	NA	1	1	1	1	NA	NA	NA	NA	NA	NA	NA	NA
SSD	YDL114W	YLR426W	0	1	1	1	0	1	NA	NA	NA	NA	NA	NA	NA	NA	NA	NA	NA	NA	NA	NA
SSD	YDL115C	YNL061W	0	1	1	1	0	1	NA	NA	NA	NA	NA	NA	NA	NA	NA	NA	NA	NA	NA	NA
SSD	YDL117W	YKR092C	0	1	1	1	0	1	NA	NA	NA	NA	NA	NA	NA	NA	NA	NA	NA	NA	NA	NA
SSD	YDL119C	YBR291C	0	1	1	1	0	1	NA	NA	NA	NA	NA	NA	NA	NA	NA	NA	NA	NA	NA	NA
SSD	YDL122W	YNL186W	0	1	0	1	0	1	NA	NA	NA	NA	NA	NA	NA	NA	NA	NA	NA	NA	1	NA
SSD	YDL124W	YBR149W	0	1	0	1	0	0	NA	NA	NA	NA	NA	NA	NA	NA	NA	NA	NA	NA	NA	NA
SSD	YDL125C	YDR305C	0	0	1	1	1	1	1	1	1	1	NA	NA	NA	NA	NA	NA	NA	NA	NA	NA
SSD	YDL126C	YLR397C	0	1	0	0	1	1	NA	NA	NA	NA	NA	NA	NA	NA	NA	NA	NA	NA	NA	NA
SSD	YDL128W	YNL321W	0	0	0	1	1	1	NA	NA	NA	NA	NA	NA	NA	NA	NA	NA	NA	NA	1	NA
SSD	YDL132W	YGR003W	0	1	0	1	0	0	NA	NA	NA	NA	NA	NA	NA	NA	NA	NA	NA	NA	NA	NA
SSD	YDL140C	YOR116C	0	1	0	0	1	1	NA	NA	NA	NA	NA	NA	NA	NA	NA	NA	NA	NA	NA	NA
SSD	YDL143W	YJR064W	0	1	0	0	0	0	NA	NA	NA	NA	NA	NA	NA	NA	NA	NA	NA	NA	NA	NA
SSD	YDL145C	YGL137W	0	1	1	1	0	1	NA	NA	NA	NA	NA	NA	NA	NA	NA	NA	NA	NA	1	NA
SSD	YDL147W	YKR095W	1	1	1	1	0	1	NA	NA	NA	NA	NA	NA	NA	NA	NA	NA	NA	NA	NA	NA
SSD	YDL148C	YDL074C	0	1	1	1	1	0	NA	NA	NA	NA	NA	NA	NA	NA	NA	NA	NA	NA	NA	NA
SSD	YDL154W	YOL090W	0	1	1	1	1	0	NA	NA	NA	NA	NA	NA	NA	NA	NA	NA	NA	NA	NA	NA
SSD	YDL156W	YGL100W	0	1	1	1	1	1	NA	NA	NA	NA	NA	NA	NA	NA	NA	NA	NA	NA	NA	NA
SSD	YDL159W	YJL128C	0	1	1	1	0	0	NA	NA	NA	NA	NA	NA	NA	NA	NA	NA	NA	NA	NA	NA
SSD	YDL160C	YKR059W	1	1	0	1	1	1	NA	1	NA	1	NA	NA	NA	NA	NA	NA	NA	NA	NA	1
SSD	YDL164C	YOR005C	0	0	1	1	1	1	1	1	1	1	NA	NA	NA	NA	NA	NA	NA	NA	NA	NA
SSD	YDL165W	YPR072W	0	1	1	1	1	1	NA	NA	NA	NA	NA	NA	NA	NA	NA	NA	NA	NA	NA	NA
SSD	YDL168W	YLR070C	0	1	1	1	1	1	NA	NA	NA	NA	NA	NA	NA	NA	NA	NA	NA	NA	NA	NA
SSD	YDL171C	YDR376W	0	0	0	1	1	1	1	1	1	1	NA	NA	NA	NA	NA	NA	NA	NA	1	NA
SSD	YDL174C	YEL071W	0	1	1	1	1	1	NA	NA	NA	NA	NA	NA	NA	NA	NA	NA	NA	NA	NA	NA
SSD	YDL178W	YEL071W	0	1	0	0	1	1	NA	NA	NA	NA	NA	NA	NA	NA	NA	NA	NA	NA	NA	NA
SSD	YDL185W	YDL227C	0	0	1	1	1	1	1	1	0	1	NA	NA	NA	NA	NA	NA	NA	NA	1	NA
SSD	YDL195W	YLR337C	0	1	1	1	1	1	NA	NA	NA	NA	NA	NA	NA	NA	NA	NA	NA	NA	1	NA
SSD	YDL197C	YDR285W	0	1	1	1	1	1	NA	NA	NA	NA	NA	NA	NA	NA	NA	NA	NA	NA	NA	NA
SSD	YDL198C	YJR095W	0	1	1	0	1	1	NA	NA	NA	NA	NA	NA	NA	NA	NA	NA	NA	NA	NA	1
SSD	YDL199C	YNL318C	0	1	0	1	1	1	NA	NA	NA	NA	NA	NA	NA	NA	NA	NA	NA	NA	NA	NA
SSD	YDL203C	YBL061C	1	1	1	1	1	1	NA	1	NA	1	NA	NA	NA	1	NA	NA	NA	NA	NA	NA
SSD	YDL206W	YJR106W	0	0	0	0	NA	NA	NA	NA	NA	NA	NA	NA	NA	NA	NA	NA	NA	NA	NA	NA
SSD	YDL208W	YEL026W	0	1	0	1	0	1	NA	NA	NA	NA	NA	NA	NA	NA	NA	NA	NA	NA	NA	NA
SSD	YDL209C	YBR212W	0	1	1	1	1	1	NA	NA	NA	NA	NA	NA	NA	NA	NA	NA	NA	NA	NA	NA
SSD	YDL210W	YGL077C	0	1	1	1	1	1	NA	NA	NA	NA	NA	NA	NA	NA	NA	NA	NA	NA	NA	NA
SSD	YDL216C	YFR004W	0	1	1	1	0	0	NA	NA	NA	NA	NA	NA	NA	NA	NA	NA	NA	NA	NA	NA
SSD	YDL217C	YNR017W	0	1	0	0	0	1	NA	NA	NA	NA	NA	NA	NA	NA	NA	NA	NA	NA	NA	NA
SSD	YDL218W	YNR061C	0	1	0	1	0	1	NA	NA	NA	NA	NA	NA	NA	NA	NA	NA	NA	NA	NA	NA
SSD	YDL225W	YJR076C	0	1	0	1	1	1	NA	NA	NA	NA	NA	NA	NA	NA	NA	NA	NA	NA	NA	NA
SSD	YDL230W	YOR208W	0	1	1	1	0	1	NA	NA	NA	NA	NA	NA	NA	NA	NA	NA	NA	NA	NA	NA
SSD	YDL234C	YGR100W	0	1	0	1	1	0	NA	NA	NA	NA	NA	NA	NA	NA	NA	NA	NA	NA	NA	NA
SSD	YDL240W	YDR379W	1	1	1	1	1	1	NA	1	NA	1	NA	NA	NA	NA	NA	NA	NA	NA	NA	NA
SSD	YDL243C	YNL331C	0	1	1	1	1	1	NA	NA	NA	NA	NA	NA	NA	NA	NA	NA	NA	NA	NA	NA
SSD	YDL244W	YFL058W	0	1	1	1	0	1	NA	NA	NA	NA	NA	NA	NA	NA	NA	NA	NA	NA	NA	NA
SSD	YDL245C	YJR158W	0	1	1	1	1	1	NA	NA	NA	NA	NA	NA	NA	NA	NA	NA	NA	NA	NA	NA
SSD	YDL246C	YJR159W	0	1	1	1	NA	NA	NA	NA	NA	NA	NA	NA	NA	NA	NA	NA	NA	NA	NA	NA
SSD	YDL247W	YJR160C	0	1	1	1	1	1	NA	NA	NA	NA	NA	NA	NA	NA	NA	NA	NA	NA	NA	NA
SSD	YDL248W	YJR161C	0	1	1	1	1	1	NA	NA	NA	NA	NA	NA	NA	NA	NA	NA	NA	NA	NA	NA
SSD	YDR002W	YIL063C	0	1	0	0	1	1	NA	NA	NA	NA	NA	NA	NA	NA	NA	NA	NA	NA	NA	NA
SSD	YDR004W	YER179W	0	1	1	1	1	1	NA	NA	NA	NA	NA	NA	NA	NA	NA	NA	NA	NA	NA	NA
SSD	YDR011W	YNR070W	0	1	1	1	0	1	NA	NA	NA	NA	NA	NA	NA	NA	NA	NA	NA	NA	NA	NA
SSD	YDR014W	YOR195W	0	1	1	1	1	1	NA	NA	NA	NA	NA	NA	NA	NA	NA	NA	NA	NA	NA	NA
SSD	YDR020C	YNR012W	0	1	1	1	0	1	NA	NA	NA	NA	NA	NA	NA	NA	NA	NA	NA	NA	NA	NA
SSD	YDR021W	YKR059W	1	1	0	0	1	1	NA	1	NA	1	NA	NA	NA	NA	NA	NA	NA	NA	NA	1
SSD	YDR023W	YHR011W	0	0	0	0	1	1	NA	NA	NA	NA	NA	NA	NA	NA	NA	NA	NA	NA	NA	NA
SSD	YDR027C	YDL058W	0	1	1	1	1	1	NA	NA	NA	NA	NA	NA	NA	NA	NA	NA	NA	NA	NA	NA
SSD	YDR030C	YBR195C	0	1	1	1	0	1	NA	NA	NA	NA	NA	NA	NA	NA	NA	NA	NA	NA	NA	NA
SSD	YDR034C	YOR337W	0	1	0	1	1	1	NA	NA	NA	NA	NA	NA	NA	NA	NA	NA	NA	NA	NA	NA
SSD	YDR034C-C	YLR410W-A	0	0	NA	NA	NA	NA	NA	NA	NA	NA	NA	NA	NA	NA	NA	NA	NA	NA	NA	NA
SSD	YDR034C-D	YLR410W-B	0	1	NA	NA	NA	NA	NA	NA	NA	NA	NA	NA	NA	NA	NA	NA	NA	NA	NA	NA
SSD	YDR037W	YNL073W	0	1	1	1	0	0	NA	NA	NA	NA	NA	NA	NA	NA	NA	NA	NA	NA	1	NA
SSD	YDR038C	YDR039C	0	1	0	1	0	1	NA	NA	NA	NA	NA	NA	NA	NA	NA	NA	NA	NA	NA	NA
SSD	YDR039C	YDR040C	0	1	0	1	0	1	NA	NA	NA	NA	NA	NA	NA	NA	NA	NA	NA	NA	NA	NA
SSD	YDR045C	YGL070C	0	0	0	1	0	0	NA	NA	NA	NA	NA	NA	NA	NA	NA	NA	NA	NA	NA	NA
SSD	YDR049W	YBR267W	0	1	0	1	1	1	NA	NA	NA	NA	NA	NA	NA	NA	NA	NA	NA	NA	NA	NA
SSD	YDR054C	YMR022W	0	1	0	0	1	1	NA	NA	NA	NA	NA	NA	NA	NA	NA	NA	NA	NA	NA	NA
SSD	YDR061W	YER036C	0	1	0	0	0	0	NA	NA	NA	NA	NA	NA	NA	NA	NA	NA	NA	NA	NA	NA
SSD	YDR062W	YDR232W	0	1	0	0	1	0	NA	NA	NA	NA	NA	NA	NA	NA	NA	NA	NA	NA	NA	NA
SSD	YDR067C	YNL032W	0	1	1	1	0	1	NA	NA	NA	NA	NA	NA	NA	NA	NA	NA	NA	NA	NA	NA
SSD	YDR072C	YKL004W	0	0	1	0	1	0	NA	NA	NA	NA	NA	NA	NA	NA	NA	NA	NA	NA	NA	NA
SSD	YDR074W	YMR261C	1	0	1	1	1	1	1	1	1	1	NA	NA	NA	NA	NA	NA	NA	NA	1	NA
SSD	YDR075W	YDL047W	0	1	0	1	NA	NA	NA	NA	NA	NA	NA	NA	NA	NA	NA	NA	NA	NA	NA	NA
SSD	YDR081C	YNR044W	1	1	1	1	1	1	NA	0	NA	1	NA	NA	NA	NA	NA	NA	NA	NA	NA	NA
SSD	YDR082W	YLR098C	0	1	1	1	1	1	NA	NA	NA	NA	NA	NA	NA	NA	NA	NA	NA	NA	NA	NA
SSD	YDR088C	YNL272C	0	1	1	0	0	1	NA	NA	NA	NA	NA	NA	NA	NA	NA	NA	NA	NA	NA	NA
SSD	YDR090C	YBR147W	1	0	0	0	0	1	NA	NA	NA	1	NA	NA	NA	NA	NA	NA	NA	NA	NA	NA
SSD	YDR091C	YER036C	0	1	1	1	0	0	NA	NA	NA	NA	NA	NA	NA	NA	NA	NA	NA	NA	1	NA
SSD	YDR092W	YDR059C	1	1	1	1	1	1	NA	1	NA	1	NA	NA	NA	NA	NA	NA	NA	NA	NA	NA
SSD	YDR097C	YCR092C	0	1	1	1	1	1	NA	NA	NA	NA	NA	NA	NA	NA	NA	NA	NA	NA	NA	NA
SSD	YDR098C-A	YMR051C	0	1	NA	NA	NA	NA	NA	NA	NA	NA	NA	NA	NA	NA	NA	NA	NA	NA	NA	NA
SSD	YDR098C-B	YGR038C-B	0	1	NA	NA	NA	NA	NA	NA	NA	NA	NA	NA	NA	NA	NA	NA	NA	NA	NA	NA
SSD	YDR109C	YNL249C	0	0	1	1	0	1	1	1	1	1	NA	NA	NA	NA	NA	NA	NA	NA	NA	NA
SSD	YDR110W	YGL093W	0	1	1	1	1	0	NA	NA	NA	NA	NA	NA	NA	NA	NA	NA	NA	NA	NA	NA
SSD	YDR119W	YBR293W	0	1	1	1	1	0	NA	NA	NA	NA	NA	NA	NA	NA	NA	NA	NA	NA	NA	NA
SSD	YDR120C	YIL031W	0	1	0	1	1	1	NA	NA	NA	NA	NA	NA	NA	NA	NA	NA	NA	NA	NA	NA
SSD	YDR126W	YLR246W	0	1	1	0	1	1	NA	NA	NA	NA	NA	NA	NA	NA	NA	NA	NA	NA	NA	NA
SSD	YDR128W	YPL247C	0	1	1	1	0	1	NA	NA	NA	NA	NA	NA	NA	NA	NA	NA	NA	NA	NA	NA
SSD	YDR131C	YJL149W	0	0	1	0	1	1	NA	NA	NA	NA	NA	NA	NA	NA	NA	NA	NA	NA	NA	NA
SSD	YDR135C	YLL015W	0	1	0	1	0	1	NA	NA	NA	NA	NA	NA	NA	NA	NA	NA	NA	NA	NA	NA
SSD	YDR138W	YMR294W	0	1	1	1	0	0	NA	NA	NA	NA	NA	NA	NA	NA	NA	NA	NA	NA	NA	NA
SSD	YDR139C	YLL039C	0	1	0	1	0	1	NA	NA	NA	NA	NA	NA	NA	NA	NA	NA	NA	NA	NA	NA
SSD	YDR142C	YLL011W	0	1	1	1	1	1	NA	NA	NA	NA	NA	NA	NA	NA	NA	NA	NA	NA	NA	NA
SSD	YDR143C	YLR247C	0	1	1	1	0	1	NA	NA	NA	NA	NA	NA	NA	NA	NA	NA	NA	NA	NA	NA
SSD	YDR145W	YNL283C	1	1	0	0	1	1	NA	1	NA	1	NA	NA	NA	NA	NA	NA	NA	NA	NA	NA
SSD	YDR148C	YNL071W	0	1	1	1	1	1	NA	NA	NA	NA	NA	NA	NA	NA	NA	NA	NA	NA	NA	NA
SSD	YDR150W	YKR095W	1	1	1	1	0	1	NA	NA	NA	NA	NA	NA	NA	NA	NA	NA	NA	NA	NA	NA
SSD	YDR153C	YJR125C	0	1	0	1	0	1	NA	NA	NA	NA	NA	NA	NA	NA	NA	NA	NA	NA	NA	NA
SSD	YDR155C	YML078W	0	0	1	0	1	1	NA	NA	NA	NA	NA	NA	NA	NA	NA	NA	NA	NA	1	NA
SSD	YDR160W	YPL265W	0	1	0	0	0	1	NA	NA	NA	NA	NA	NA	NA	NA	NA	NA	NA	NA	NA	NA
SSD	YDR162C	YBR200W	0	1	0	1	1	1	NA	NA	NA	NA	NA	NA	NA	NA	NA	NA	NA	NA	NA	NA
SSD	YDR163W	YAL035W	0	1	1	1	0	0	NA	NA	NA	NA	NA	NA	NA	NA	NA	NA	NA	NA	NA	NA
SSD	YDR164C	YDR189W	0	1	1	1	0	1	NA	NA	NA	NA	NA	NA	NA	NA	NA	NA	NA	NA	NA	NA
SSD	YDR165W	YLR222C	0	1	1	1	1	0	NA	NA	NA	NA	NA	NA	NA	NA	NA	NA	NA	NA	NA	1
SSD	YDR166C	YPR141C	0	1	1	1	1	1	NA	NA	NA	NA	NA	NA	NA	NA	NA	NA	NA	NA	NA	NA
SSD	YDR168W	YDL058W	0	1	1	0	1	1	NA	NA	NA	NA	NA	NA	NA	NA	NA	NA	NA	NA	NA	NA
SSD	YDR169C	YBR270C	1	0	0	1	1	1	NA	0	NA	1	NA	NA	NA	NA	NA	NA	NA	NA	NA	NA
SSD	YDR170C	YJR031C	1	1	1	1	0	1	NA	NA	NA	NA	NA	NA	NA	NA	NA	NA	NA	NA	NA	NA
SSD	YDR170W-A	YBL005W-A	0	1	NA	NA	NA	NA	NA	NA	NA	NA	NA	NA	NA	NA	NA	NA	NA	NA	NA	NA
SSD	YDR172W	YPR080W	1	1	0	0	1	1	NA	1	NA	1	NA	NA	NA	NA	NA	NA	NA	NA	NA	1
SSD	YDR174W	YKL032C	1	1	0	1	1	1	NA	NA	NA	0	NA	1	NA	NA	NA	NA	NA	NA	1	NA
SSD	YDR176W	YGR159C	0	1	0	1	1	1	NA	NA	NA	NA	NA	NA	NA	NA	NA	NA	NA	NA	NA	NA
SSD	YDR177W	YDR059C	1	1	0	1	1	1	NA	1	NA	1	NA	NA	NA	NA	NA	NA	NA	NA	NA	NA
SSD	YDR180W	YFR019W	0	1	1	0	0	1	NA	NA	NA	NA	NA	NA	NA	NA	NA	NA	NA	NA	NA	NA
SSD	YDR181C	YLR309C	0	1	1	1	0	1	NA	NA	NA	NA	NA	NA	NA	NA	NA	NA	NA	NA	NA	NA
SSD	YDR182W	YIL039W	0	0	1	1	1	1	NA	NA	NA	NA	NA	NA	NA	NA	NA	NA	NA	NA	NA	NA
SSD	YDR182W-A	YMR034C	0	0	1	1	0	1	NA	NA	NA	NA	NA	NA	NA	NA	NA	NA	NA	NA	NA	NA
SSD	YDR183W	YGR209C	1	1	1	1	1	1	NA	1	NA	1	NA	NA	NA	NA	NA	NA	NA	NA	NA	1
SSD	YDR188W	YJR064W	0	1	0	0	0	0	NA	NA	NA	NA	NA	NA	NA	NA	NA	NA	NA	NA	NA	NA
SSD	YDR189W	YGL095C	0	1	0	1	1	1	NA	NA	NA	NA	NA	NA	NA	NA	NA	NA	NA	NA	NA	NA
SSD	YDR190C	YPL235W	0	0	1	1	0	0	NA	NA	NA	NA	NA	NA	NA	NA	NA	NA	NA	NA	NA	NA
SSD	YDR191W	YOR025W	0	0	0	1	1	1	1	1	1	1	NA	NA	NA	NA	NA	NA	NA	NA	NA	NA
SSD	YDR194C	YMR290C	0	1	1	1	1	1	NA	NA	NA	NA	NA	NA	NA	NA	NA	NA	NA	NA	NA	NA
SSD	YDR197W	YHR063C	0	0	1	1	1	1	NA	NA	1	1	1	1	NA	NA	NA	NA	NA	NA	NA	NA
SSD	YDR198C	YPL208W	0	1	1	1	1	0	NA	NA	NA	NA	NA	NA	NA	NA	NA	NA	NA	NA	NA	NA
SSD	YDR201W	YHR023W	0	1	0	1	1	1	NA	NA	NA	NA	NA	NA	NA	NA	NA	NA	NA	NA	NA	NA
SSD	YDR205W	YMR243C	1	0	1	1	0	0	NA	NA	NA	0	NA	0	NA	NA	NA	NA	NA	1	NA	NA
SSD	YDR207C	YLR256W	0	1	0	0	0	1	NA	NA	NA	NA	NA	NA	NA	NA	NA	NA	NA	NA	NA	NA
SSD	YDR208W	YFR019W	0	1	1	1	0	1	NA	NA	NA	NA	NA	NA	NA	NA	NA	NA	NA	NA	NA	NA
SSD	YDR210C-C	YMR051C	0	1	NA	NA	NA	NA	NA	NA	NA	NA	NA	NA	NA	NA	NA	NA	NA	NA	NA	NA
SSD	YDR210C-D	YDR098C-B	0	1	NA	NA	NA	NA	NA	NA	NA	NA	NA	NA	NA	NA	NA	NA	NA	NA	NA	NA
SSD	YDR210W-A	YOR343W-A	0	0	NA	NA	NA	NA	NA	NA	NA	NA	NA	NA	NA	NA	NA	NA	NA	NA	NA	NA
SSD	YDR210W-B	YOR343W-B	0	1	NA	NA	NA	NA	NA	NA	NA	NA	NA	NA	NA	NA	NA	NA	NA	NA	NA	NA
SSD	YDR212W	YIL142W	0	1	0	0	0	0	NA	NA	NA	NA	NA	NA	NA	NA	NA	NA	NA	NA	NA	NA
SSD	YDR214W	YNL281W	0	0	1	1	0	1	NA	NA	0	1	1	1	NA	NA	NA	NA	NA	NA	1	NA
SSD	YDR216W	YDR146C	1	1	1	1	0	1	NA	1	NA	1	NA	NA	NA	NA	NA	NA	NA	NA	NA	NA
SSD	YDR217C	YMR219W	0	1	0	1	0	1	NA	NA	NA	NA	NA	NA	NA	NA	NA	NA	NA	NA	NA	NA
SSD	YDR218C	YJR076C	0	1	1	1	1	1	NA	NA	NA	NA	NA	NA	NA	NA	NA	NA	NA	NA	1	NA
SSD	YDR221W	YLR309C	0	1	1	1	0	1	NA	NA	NA	NA	NA	NA	NA	NA	NA	NA	NA	NA	NA	NA
SSD	YDR226W	YER170W	0	1	0	1	0	1	NA	NA	NA	NA	NA	NA	NA	NA	NA	NA	NA	NA	NA	NA
SSD	YDR227W	YDL058W	0	1	1	1	1	1	NA	NA	NA	NA	NA	NA	NA	NA	NA	NA	NA	NA	NA	NA
SSD	YDR234W	YGL009C	0	1	0	1	1	1	NA	NA	NA	NA	NA	NA	NA	NA	NA	NA	NA	NA	NA	1
SSD	YDR235W	YML046W	0	0	1	1	0	1	NA	NA	NA	NA	NA	NA	NA	NA	NA	NA	NA	NA	NA	NA
SSD	YDR237W	YJR005W	0	1	0	1	1	1	NA	NA	NA	NA	NA	NA	NA	NA	NA	NA	NA	NA	1	NA
SSD	YDR238C	YPL195W	0	1	0	1	0	1	NA	NA	NA	NA	NA	NA	NA	NA	NA	NA	NA	NA	NA	NA
SSD	YDR242W	YBR208C	0	1	1	1	1	1	NA	NA	NA	NA	NA	NA	NA	NA	NA	NA	NA	NA	NA	1
SSD	YDR243C	YPL119C	1	0	1	0	1	1	NA	1	NA	1	NA	NA	NA	NA	NA	NA	NA	NA	NA	NA
SSD	YDR244W	YMR018W	0	0	1	1	1	1	1	1	1	1	NA	NA	NA	NA	NA	NA	NA	NA	NA	NA
SSD	YDR245W	YJL183W	0	0	1	1	1	1	1	1	1	1	NA	NA	NA	NA	NA	NA	NA	NA	NA	NA
SSD	YDR255C	YPL016W	0	1	0	0	0	1	NA	NA	NA	NA	NA	NA	NA	NA	NA	NA	NA	NA	NA	NA
SSD	YDR256C	YGR088W	0	0	1	1	1	1	NA	NA	NA	NA	NA	NA	NA	NA	NA	NA	NA	NA	NA	1
SSD	YDR257C	YKL082C	0	1	1	1	0	0	NA	NA	NA	NA	NA	NA	NA	NA	NA	NA	NA	NA	NA	NA
SSD	YDR258C	YLL026W	0	0	0	1	1	1	1	1	1	1	NA	NA	NA	NA	NA	NA	NA	NA	NA	1
SSD	YDR260C	YBL047C	0	1	1	1	0	1	NA	NA	NA	NA	NA	NA	NA	NA	NA	NA	NA	NA	NA	1
SSD	YDR261C	YOR190W	1	1	1	1	1	1	NA	1	NA	1	NA	NA	NA	NA	NA	NA	NA	NA	NA	NA
SSD	YDR261C-C	YPL257W-A	0	1	NA	NA	NA	NA	NA	NA	NA	NA	NA	NA	NA	NA	NA	NA	NA	NA	NA	NA
SSD	YDR261C-D	YDR365W-B	0	1	NA	NA	NA	NA	NA	NA	NA	NA	NA	NA	NA	NA	NA	NA	NA	NA	NA	NA
SSD	YDR261W-A	YGR161W-A	0	1	NA	NA	NA	NA	NA	NA	NA	NA	NA	NA	NA	NA	NA	NA	NA	NA	NA	NA
SSD	YDR261W-B	YDR210W-B	0	1	NA	NA	NA	NA	NA	NA	NA	NA	NA	NA	NA	NA	NA	NA	NA	NA	NA	NA
SSD	YDR267C	YKR036C	1	1	1	1	0	1	NA	NA	NA	1	NA	NA	NA	NA	NA	1	NA	NA	NA	NA
SSD	YDR268W	YOL097C	0	1	0	0	1	1	NA	NA	NA	NA	NA	NA	NA	NA	NA	NA	NA	NA	NA	NA
SSD	YDR276C	YDL123W	0	0	0	1	1	0	NA	1	1	0	1	NA	NA	NA	1	1	NA	1	1	NA
SSD	YDR282C	YDL001W	0	1	0	0	0	1	NA	NA	NA	NA	NA	NA	NA	NA	NA	NA	NA	NA	NA	NA
SSD	YDR284C	YDR503C	0	0	1	1	1	1	NA	NA	0	1	0	1	NA	NA	NA	NA	NA	NA	NA	NA
SSD	YDR285W	YDL058W	0	1	1	1	1	1	NA	NA	NA	NA	NA	NA	NA	NA	NA	NA	NA	NA	NA	NA
SSD	YDR287W	YHR046C	0	1	1	1	1	1	NA	NA	NA	NA	NA	NA	NA	NA	NA	NA	NA	NA	NA	NA
SSD	YDR289C	YDR532C	0	1	1	1	1	1	NA	NA	NA	NA	NA	NA	NA	NA	NA	NA	NA	NA	NA	NA
SSD	YDR291W	YGL251C	0	1	1	1	1	1	NA	NA	NA	NA	NA	NA	NA	NA	NA	NA	NA	NA	NA	NA
SSD	YDR292C	YPR088C	0	0	0	1	0	1	NA	NA	NA	NA	NA	NA	NA	NA	NA	NA	NA	NA	NA	1
SSD	YDR293C	YOL021C	0	1	1	1	0	1	NA	NA	NA	NA	NA	NA	NA	NA	NA	NA	NA	NA	NA	NA
SSD	YDR294C	YMR250W	0	0	0	0	1	1	NA	NA	NA	NA	NA	NA	NA	NA	NA	NA	NA	NA	NA	NA
SSD	YDR295C	YOR195W	0	1	1	1	1	1	NA	NA	NA	NA	NA	NA	NA	NA	NA	NA	NA	NA	NA	NA
SSD	YDR297W	YGR060W	0	1	1	1	1	0	NA	NA	NA	NA	NA	NA	NA	NA	NA	NA	NA	NA	NA	NA
SSD	YDR299W	YDR356W	0	1	1	0	0	0	NA	NA	NA	NA	NA	NA	NA	NA	NA	NA	NA	NA	NA	NA
SSD	YDR307W	YDL093W	0	1	1	1	1	1	NA	NA	NA	NA	NA	NA	NA	NA	NA	NA	NA	NA	1	NA
SSD	YDR310C	YIR019C	0	1	1	1	1	1	NA	NA	NA	NA	NA	NA	NA	NA	NA	NA	NA	NA	NA	NA
SSD	YDR313C	YFR019W	0	1	0	1	0	1	NA	NA	NA	NA	NA	NA	NA	NA	NA	NA	NA	NA	NA	NA
SSD	YDR316W-B	YPR158W-B	0	1	NA	NA	NA	NA	NA	NA	NA	NA	NA	NA	NA	NA	NA	NA	NA	NA	NA	NA
SSD	YDR318W	YPL255W	0	1	1	1	0	0	NA	NA	NA	NA	NA	NA	NA	NA	NA	NA	NA	NA	NA	NA
SSD	YDR319C	YGL126W	0	0	1	0	0	0	NA	NA	NA	NA	NA	NA	NA	NA	NA	NA	NA	NA	NA	NA
SSD	YDR320C	YNL088W	0	1	0	0	1	1	NA	NA	NA	NA	NA	NA	NA	NA	NA	NA	NA	NA	NA	NA
SSD	YDR321W	YLR160C	0	1	0	1	1	1	NA	NA	NA	NA	NA	NA	NA	NA	NA	NA	NA	NA	NA	NA
SSD	YDR322W	YLR178C	0	1	1	0	0	1	NA	NA	NA	NA	NA	NA	NA	NA	NA	NA	NA	NA	1	NA
SSD	YDR323C	YKR095W	1	1	0	1	0	1	NA	NA	NA	NA	NA	NA	NA	NA	NA	NA	NA	NA	NA	NA
SSD	YDR324C	YLR129W	0	1	0	1	1	0	NA	NA	NA	NA	NA	NA	NA	NA	NA	NA	NA	NA	NA	NA
SSD	YDR325W	YNL054W	0	1	1	1	1	0	NA	NA	NA	NA	NA	NA	NA	NA	NA	NA	NA	NA	NA	NA
SSD	YDR332W	YDR194C	0	1	0	1	1	1	NA	NA	NA	NA	NA	NA	NA	NA	NA	NA	NA	NA	NA	NA
SSD	YDR334W	YGL150C	0	1	1	1	1	0	NA	NA	NA	NA	NA	NA	NA	NA	NA	NA	NA	NA	NA	NA
SSD	YDR336W	YER006W	0	1	0	0	1	1	NA	NA	NA	NA	NA	NA	NA	NA	NA	NA	NA	NA	NA	NA
SSD	YDR337W	YDL058W	0	1	1	0	1	1	NA	NA	NA	NA	NA	NA	NA	NA	NA	NA	NA	NA	1	NA
SSD	YDR338C	YHR032W	0	0	1	1	0	0	NA	NA	NA	NA	NA	NA	NA	NA	NA	NA	NA	NA	NA	NA
SSD	YDR339C	YOR004W	0	0	1	0	0	1	NA	NA	NA	NA	NA	NA	NA	NA	NA	NA	NA	NA	NA	NA
SSD	YDR346C	YDR222W	1	0	1	1	1	0	NA	NA	NA	NA	NA	NA	NA	NA	NA	NA	NA	NA	NA	NA
SSD	YDR347W	YJR101W	0	0	0	0	1	1	NA	NA	NA	NA	NA	NA	NA	NA	NA	NA	NA	NA	1	1
SSD	YDR349C	YDR144C	1	1	0	1	1	1	NA	1	NA	NA	NA	NA	NA	NA	NA	NA	NA	NA	NA	NA
SSD	YDR352W	YOL092W	1	0	1	1	1	0	1	1	1	0	NA	NA	NA	NA	NA	NA	NA	NA	NA	NA
SSD	YDR356W	YKR095W	1	1	0	0	0	1	NA	NA	NA	NA	NA	NA	NA	NA	NA	NA	NA	NA	NA	NA
SSD	YDR359C	YJL176C	0	1	0	1	1	0	NA	NA	NA	NA	NA	NA	NA	NA	NA	NA	NA	NA	NA	NA
SSD	YDR364C	YKR036C	1	1	1	0	0	1	NA	NA	NA	1	NA	NA	NA	NA	NA	1	NA	NA	NA	NA
SSD	YDR365C	YPL263C	0	1	1	0	1	1	NA	NA	NA	NA	NA	NA	NA	NA	NA	NA	NA	NA	NA	NA
SSD	YDR365W-B	YPL257W-B	0	1	NA	NA	NA	NA	NA	NA	NA	NA	NA	NA	NA	NA	NA	NA	NA	NA	NA	NA
SSD	YDR369C	YDR285W	0	1	1	1	1	1	NA	NA	NA	NA	NA	NA	NA	NA	NA	NA	NA	NA	NA	NA
SSD	YDR373W	YKL190W	0	0	1	1	1	1	1	1	1	1	NA	NA	NA	NA	NA	NA	NA	NA	NA	NA
SSD	YDR375C	YGR270W	0	1	1	0	1	0	NA	NA	NA	NA	NA	NA	NA	NA	NA	NA	NA	NA	NA	NA
SSD	YDR378C	YER112W	0	1	1	1	1	1	NA	NA	NA	NA	NA	NA	NA	NA	NA	NA	NA	NA	NA	NA
SSD	YDR380W	YLR044C	0	1	0	1	1	1	NA	NA	NA	NA	NA	NA	NA	NA	NA	NA	NA	NA	NA	1
SSD	YDR382W	YOL039W	0	0	1	1	1	1	1	1	1	1	NA	NA	NA	NA	NA	NA	NA	NA	1	1
SSD	YDR384C	YNR002C	1	0	0	1	1	1	NA	1	NA	1	NA	NA	NA	NA	NA	NA	NA	NA	NA	NA
SSD	YDR387C	YOL103W	1	1	0	1	1	1	NA	1	NA	1	NA	NA	NA	NA	NA	NA	NA	NA	NA	NA
SSD	YDR390C	YKL210W	0	1	1	0	0	0	NA	NA	NA	NA	NA	NA	NA	NA	NA	NA	NA	NA	NA	1
SSD	YDR391C	YOR012W	0	0	0	1	0	1	ok	ok	1	1	NA	NA	NA	NA	NA	1	NA	NA	NA	NA
SSD	YDR393W	YOR195W	0	1	1	1	1	1	NA	NA	NA	NA	NA	NA	NA	NA	NA	NA	NA	NA	NA	NA
SSD	YDR395W	YJR132W	0	1	0	1	0	1	NA	NA	NA	NA	NA	NA	NA	NA	NA	NA	NA	NA	NA	NA
SSD	YDR397C	YDR121W	0	1	1	1	1	1	NA	NA	NA	NA	NA	NA	NA	NA	NA	NA	NA	NA	NA	NA
SSD	YDR398W	YCR057C	0	1	1	1	0	1	NA	NA	NA	NA	NA	NA	NA	NA	NA	NA	NA	NA	NA	NA
SSD	YDR399W	YJR133W	0	0	1	1	1	1	1	1	1	1	NA	NA	NA	NA	NA	NA	NA	NA	NA	NA
SSD	YDR402C	YHR007C	0	1	0	1	0	1	NA	NA	NA	NA	NA	NA	NA	NA	NA	NA	NA	NA	NA	NA
SSD	YDR404C	YKL144C	0	0	0	1	1	0	NA	NA	NA	NA	NA	NA	NA	NA	NA	NA	NA	NA	NA	NA
SSD	YDR414C	YIL047C	0	1	1	1	0	1	NA	NA	NA	NA	NA	NA	NA	NA	NA	NA	NA	NA	NA	NA
SSD	YDR415C	YBR286W	0	1	0	1	1	1	NA	NA	NA	NA	NA	NA	NA	NA	NA	NA	NA	NA	NA	NA
SSD	YDR420W	YGR014W	0	1	0	1	1	1	NA	NA	NA	NA	NA	NA	NA	NA	NA	NA	NA	NA	NA	NA
SSD	YDR421W	YML076C	0	1	1	1	1	1	NA	NA	NA	NA	NA	NA	NA	NA	NA	NA	NA	NA	NA	NA
SSD	YDR422C	YER027C	1	1	1	1	1	1	NA	1	NA	1	NA	NA	NA	NA	NA	NA	NA	NA	NA	NA
SSD	YDR429C	YPL043W	0	1	1	1	1	1	NA	NA	NA	NA	NA	NA	NA	NA	NA	NA	NA	NA	1	NA
SSD	YDR430C	YOL098C	0	0	0	1	1	1	1	0	1	1	NA	NA	NA	NA	NA	NA	NA	NA	NA	NA
SSD	YDR435C	YOL141W	0	0	1	0	0	1	NA	NA	NA	NA	NA	NA	NA	NA	NA	NA	NA	NA	NA	NA
SSD	YDR439W	YKL042W	0	1	0	1	0	1	NA	NA	NA	NA	NA	NA	NA	NA	NA	NA	NA	NA	NA	NA
SSD	YDR440W	YDR270W	0	1	0	1	0	0	NA	NA	NA	NA	NA	NA	NA	NA	NA	NA	NA	NA	NA	NA
SSD	YDR444W	YDL109C	1	0	1	1	1	0	NA	NA	NA	NA	NA	NA	NA	NA	NA	NA	NA	NA	NA	NA
SSD	YDR446W	YDL058W	0	1	0	1	1	1	NA	NA	NA	NA	NA	NA	NA	NA	NA	NA	NA	NA	NA	NA
SSD	YDR448W	YFR037C	0	1	1	0	0	0	NA	NA	NA	NA	NA	NA	NA	NA	NA	NA	NA	NA	NA	NA
SSD	YDR449C	YLR117C	0	1	1	0	1	1	NA	NA	NA	NA	NA	NA	NA	NA	NA	NA	NA	NA	NA	NA
SSD	YDR454C	YDR061W	0	1	1	1	0	0	NA	NA	NA	NA	NA	NA	NA	NA	NA	NA	NA	NA	NA	NA
SSD	YDR457W	YER125W	0	1	0	1	0	0	NA	NA	NA	NA	NA	NA	NA	NA	NA	NA	NA	NA	NA	NA
SSD	YDR459C	YNL326C	0	1	1	1	1	1	NA	NA	NA	NA	NA	NA	NA	NA	NA	NA	NA	NA	NA	NA
SSD	YDR461W	YNL145W	0	0	0	1	1	1	ok	rien	1	1	NA	NA	NA	NA	1	NA	NA	NA	NA	NA
SSD	YDR464W	YDL058W	0	1	1	1	1	1	NA	NA	NA	NA	NA	NA	NA	NA	NA	NA	NA	NA	NA	NA
SSD	YDR466W	YDR490C	1	0	1	1	1	0	0	1	0	1	NA	NA	NA	NA	NA	1	NA	NA	NA	NA
SSD	YDR468C	YKL041W	0	1	1	1	1	1	NA	NA	NA	NA	NA	NA	NA	NA	NA	NA	NA	NA	NA	NA
SSD	YDR477W	YDR507C	1	1	1	1	0	0	NA	1	NA	NA	NA	NA	NA	NA	NA	NA	NA	NA	NA	NA
SSD	YDR479C	YHR150W	0	0	0	1	1	1	NA	NA	NA	NA	NA	NA	NA	NA	NA	NA	NA	NA	NA	NA
SSD	YDR484W	YER155C	0	1	1	1	0	1	NA	NA	NA	NA	NA	NA	NA	NA	NA	NA	NA	NA	NA	NA
SSD	YDR486C	YOR195W	0	1	0	1	1	1	NA	NA	NA	NA	NA	NA	NA	NA	NA	NA	NA	NA	NA	NA
SSD	YDR495C	YDL099W	0	1	0	1	1	1	NA	NA	NA	NA	NA	NA	NA	NA	NA	NA	NA	NA	NA	NA
SSD	YDR496C	YLL013C	0	1	1	1	1	1	NA	NA	NA	NA	NA	NA	NA	NA	NA	NA	NA	NA	NA	NA
SSD	YDR498C	YOL069W	0	1	0	0	0	1	NA	NA	NA	NA	NA	NA	NA	NA	NA	NA	NA	NA	NA	NA
SSD	YDR506C	YFL041W	0	1	0	1	0	0	NA	NA	NA	NA	NA	NA	NA	NA	NA	NA	NA	NA	NA	NA
SSD	YDR519W	YNL135C	0	0	1	0	1	1	NA	NA	NA	NA	NA	NA	NA	NA	NA	NA	NA	NA	NA	1
SSD	YDR523C	YHR102W	0	0	1	1	1	1	1	1	1	1	NA	NA	NA	NA	NA	NA	NA	NA	NA	NA
SSD	YDR524C	YIL044C	0	1	1	1	0	1	NA	NA	NA	NA	NA	NA	NA	NA	NA	NA	NA	NA	NA	NA
SSD	YDR525W-A	YJL151C	0	0	0	0	0	1	NA	0	0	1	0	NA	NA	NA	NA	NA	1	NA	NA	NA
SSD	YDR532C	YDL058W	0	1	1	1	1	1	NA	NA	NA	NA	NA	NA	NA	NA	NA	NA	NA	NA	NA	NA
SSD	YDR533C	YPL280W	0	1	0	1	1	0	NA	NA	NA	NA	NA	NA	NA	NA	NA	NA	NA	NA	NA	NA
SSD	YDR534C	YOR383C	0	0	0	0	0	1	rien	rien	0	0	NA	NA	NA	NA	NA	NA	NA	NA	NA	NA
SSD	YDR536W	YEL069C	0	1	0	1	0	1	NA	NA	NA	NA	NA	NA	NA	NA	NA	NA	NA	NA	1	NA
SSD	YDR541C	YOL151W	0	1	1	0	1	1	NA	NA	NA	NA	NA	NA	NA	NA	NA	NA	NA	NA	NA	1
SSD	YDR542W	YGL261C	0	1	0	1	0	1	NA	NA	NA	NA	NA	NA	NA	NA	NA	NA	NA	NA	NA	NA
SSD	YEL009C	YHL009C	0	1	1	1	1	1	NA	NA	NA	NA	NA	NA	NA	NA	NA	NA	NA	NA	NA	NA
SSD	YEL011W	YGR292W	0	1	1	1	1	1	NA	NA	NA	NA	NA	NA	NA	NA	NA	NA	NA	NA	NA	NA
SSD	YEL012W	YDR092W	0	1	0	1	1	1	NA	NA	NA	NA	NA	NA	NA	NA	NA	NA	NA	NA	NA	NA
SSD	YEL013W	YNL189W	0	0	0	1	0	0	NA	NA	NA	NA	NA	NA	NA	NA	NA	NA	NA	NA	NA	NA
SSD	YEL015W	YOR329C	0	1	0	1	0	1	NA	NA	NA	NA	NA	NA	NA	NA	NA	NA	NA	NA	NA	NA
SSD	YEL018W	YNL250W	0	1	1	1	1	1	NA	NA	NA	NA	NA	NA	NA	NA	NA	NA	NA	NA	NA	NA
SSD	YEL020C	YLR044C	0	1	0	0	1	1	NA	NA	NA	NA	NA	NA	NA	NA	NA	NA	NA	NA	NA	1
SSD	YEL020W-A	YHR005C-A	0	1	0	0	0	0	NA	NA	NA	NA	NA	NA	NA	NA	NA	NA	NA	NA	NA	NA
SSD	YEL027W	YPL234C	0	1	0	0	1	1	NA	NA	NA	NA	NA	NA	NA	NA	NA	NA	NA	NA	NA	NA
SSD	YEL029C	YNR027W	0	0	0	1	1	0	NA	NA	NA	NA	NA	NA	NA	NA	NA	NA	NA	NA	NA	NA
SSD	YEL031W	YOR291W	0	0	0	1	0	1	NA	NA	NA	NA	NA	NA	NA	NA	NA	NA	NA	NA	1	NA
SSD	YEL032W	YBL023C	0	1	0	0	1	1	NA	NA	NA	NA	NA	NA	NA	NA	NA	NA	NA	NA	NA	NA
SSD	YEL036C	YML115C	0	1	1	1	0	1	NA	NA	NA	NA	NA	NA	NA	NA	NA	NA	NA	NA	NA	NA
SSD	YEL037C	YMR276W	0	1	0	0	0	1	NA	NA	NA	NA	NA	NA	NA	NA	NA	NA	NA	NA	NA	NA
SSD	YEL040W	YLR213C	0	1	1	1	1	1	NA	NA	NA	NA	NA	NA	NA	NA	NA	NA	NA	NA	NA	NA
SSD	YEL042W	YER005W	0	0	0	1	1	1	NA	NA	NA	NA	NA	NA	NA	NA	NA	NA	NA	NA	NA	NA
SSD	YEL043W	YNL250W	0	1	0	0	1	1	NA	NA	NA	NA	NA	NA	NA	NA	NA	NA	NA	NA	NA	NA
SSD	YEL049W	YGR294W	0	1	1	1	1	1	NA	NA	NA	NA	NA	NA	NA	NA	NA	NA	NA	NA	NA	NA
SSD	YEL050C	YIL018W	1	0	1	0	1	1	NA	1	NA	1	NA	NA	NA	NA	NA	NA	NA	NA	1	1
SSD	YEL051W	YDR356W	0	1	0	1	0	0	NA	NA	NA	NA	NA	NA	NA	NA	NA	NA	NA	NA	NA	NA
SSD	YEL058W	YMR278W	0	1	0	0	1	1	NA	NA	NA	NA	NA	NA	NA	NA	NA	NA	NA	NA	NA	NA
SSD	YEL064C	YER119C	1	0	1	1	1	1	1	1	1	1	NA	NA	NA	NA	NA	NA	NA	NA	NA	NA
SSD	YEL065W	YHL040C	0	1	0	1	0	1	NA	NA	NA	NA	NA	NA	NA	NA	NA	NA	NA	NA	NA	NA
SSD	YEL066W	YPR193C	0	0	1	0	1	1	ok	rien	0	1	NA	NA	NA	NA	NA	NA	1	NA	NA	NA
SSD	YEL069C	YNR072W	0	1	0	1	1	1	NA	NA	NA	NA	NA	NA	NA	NA	NA	NA	NA	NA	NA	NA
SSD	YEL075C	YER189W	0	0	1	1	1	1	1	0	1	0	NA	NA	NA	NA	NA	NA	NA	NA	NA	NA
SSD	YEL076C	YLR467W	0	1	1	1	1	1	NA	NA	NA	NA	NA	NA	NA	NA	NA	NA	NA	NA	NA	NA
SSD	YEL077C	YIL177C	0	1	1	1	1	1	NA	NA	NA	NA	NA	NA	NA	NA	NA	NA	NA	NA	NA	NA
SSD	YER006W	YNR053C	0	1	1	1	1	1	NA	NA	NA	NA	NA	NA	NA	NA	NA	NA	NA	NA	NA	NA
SSD	YER007W	YKL193C	0	1	1	1	1	1	NA	NA	NA	NA	NA	NA	NA	NA	NA	NA	NA	NA	NA	NA
SSD	YER008C	YOR195W	0	1	1	1	1	1	NA	NA	NA	NA	NA	NA	NA	NA	NA	NA	NA	NA	NA	NA
SSD	YER011W	YOR010C	1	1	1	1	1	0	NA	1	NA	NA	NA	NA	NA	NA	NA	NA	NA	NA	NA	NA
SSD	YER012W	YBL041W	0	1	0	1	0	1	NA	NA	NA	NA	NA	NA	NA	NA	NA	NA	NA	NA	NA	NA
SSD	YER013W	YGL120C	0	1	1	0	1	1	NA	NA	NA	NA	NA	NA	NA	NA	NA	NA	NA	NA	NA	NA
SSD	YER015W	YMR246W	1	1	1	0	1	1	NA	NA	NA	NA	NA	NA	NA	NA	NA	NA	NA	NA	NA	1
SSD	YER017C	YMR089C	0	1	1	1	0	1	NA	NA	NA	NA	NA	NA	NA	NA	NA	NA	NA	NA	NA	NA
SSD	YER020W	YHR005C	0	0	1	1	0	0	NA	NA	1	1	1	1	NA	NA	NA	NA	NA	NA	NA	NA
SSD	YER021W	YDL147W	0	1	0	1	1	1	NA	NA	NA	NA	NA	NA	NA	NA	NA	NA	NA	NA	NA	NA
SSD	YER022W	YHR077C	0	1	1	0	1	1	NA	NA	NA	NA	NA	NA	NA	NA	NA	NA	NA	NA	NA	NA
SSD	YER025W	YOR187W	0	1	0	0	0	1	NA	NA	NA	NA	NA	NA	NA	NA	NA	NA	NA	NA	NA	NA
SSD	YER029C	YNL147W	0	1	1	1	0	1	NA	NA	NA	NA	NA	NA	NA	NA	NA	NA	NA	NA	NA	NA
SSD	YER036C	YFR009W	0	1	0	0	0	0	NA	NA	NA	NA	NA	NA	NA	NA	NA	NA	NA	NA	NA	1
SSD	YER039C-A	YGL225W	1	0	1	1	0	1	NA	NA	NA	0	NA	NA	NA	NA	NA	NA	NA	NA	NA	1
SSD	YER047C	YPL074W	0	1	1	1	0	1	NA	NA	NA	NA	NA	NA	NA	NA	NA	NA	NA	NA	NA	NA
SSD	YER048C	YIR004W	0	1	1	1	1	1	NA	NA	NA	NA	NA	NA	NA	NA	NA	NA	NA	NA	NA	NA
SSD	YER053C	YJR077C	0	0	0	1	1	1	NA	NA	NA	NA	NA	NA	NA	NA	NA	NA	NA	NA	NA	NA
SSD	YER056C	YER060W-A	0	1	0	1	1	1	NA	NA	NA	NA	NA	NA	NA	NA	NA	NA	NA	NA	NA	NA
SSD	YER060W	YER056C	0	1	1	1	0	1	NA	NA	NA	NA	NA	NA	NA	NA	NA	NA	NA	NA	NA	NA
SSD	YER065C	YPR006C	0	0	1	1	0	1	1	0	1	1	NA	NA	NA	NA	NA	NA	NA	NA	NA	NA
SSD	YER066W	YFL009W	0	1	0	1	0	0	NA	NA	NA	NA	NA	NA	NA	NA	NA	NA	NA	NA	NA	NA
SSD	YER072W	YJL012C	0	1	0	1	1	1	NA	NA	NA	NA	NA	NA	NA	NA	NA	NA	NA	NA	NA	NA
SSD	YER073W	YOR374W	0	1	1	1	1	1	NA	NA	NA	NA	NA	NA	NA	NA	NA	NA	NA	NA	NA	NA
SSD	YER075C	YOR208W	0	1	1	1	0	1	NA	NA	NA	NA	NA	NA	NA	NA	NA	NA	NA	NA	NA	NA
SSD	YER078C	YFR006W	0	1	1	1	1	0	NA	NA	NA	NA	NA	NA	NA	NA	NA	NA	NA	NA	NA	NA
SSD	YER079W	YDR443C	0	0	0	1	1	1	NA	NA	NA	NA	NA	NA	NA	NA	NA	NA	NA	NA	NA	NA
SSD	YER080W	YGR130C	0	1	0	0	1	1	NA	0	NA	1	NA	NA	NA	NA	NA	NA	NA	NA	NA	NA
SSD	YER082C	YPL195W	0	1	1	0	0	1	NA	NA	NA	NA	NA	NA	NA	NA	NA	NA	NA	NA	NA	NA
SSD	YER086W	YKL218C	0	1	1	1	0	1	NA	NA	NA	NA	NA	NA	NA	NA	NA	NA	NA	NA	NA	NA
SSD	YER087W	YKL194C	0	1	0	0	0	1	NA	NA	NA	NA	NA	NA	NA	NA	NA	NA	NA	NA	NA	NA
SSD	YER090W	YNR033W	0	1	1	1	1	1	NA	NA	NA	NA	NA	NA	NA	NA	NA	NA	NA	NA	NA	NA
SSD	YER093C	YDR356W	0	1	1	1	0	0	NA	NA	NA	NA	NA	NA	NA	NA	NA	NA	NA	NA	NA	NA
SSD	YER095W	YER179W	0	1	0	1	1	1	NA	NA	NA	NA	NA	NA	NA	NA	NA	NA	NA	NA	NA	NA
SSD	YER100W	YGL058W	0	1	1	1	0	0	NA	NA	NA	NA	NA	NA	NA	NA	NA	NA	NA	NA	NA	NA
SSD	YER106W	YJL074C	0	1	1	1	0	0	NA	NA	NA	NA	NA	NA	NA	NA	NA	NA	NA	NA	NA	NA
SSD	YER107C	YOR026W	0	0	1	0	1	1	NA	NA	NA	NA	NA	NA	NA	NA	NA	NA	NA	NA	NA	NA
SSD	YER109C	YDR096W	1	1	1	1	0	1	NA	NA	NA	0	NA	NA	NA	NA	NA	NA	NA	NA	NA	NA
SSD	YER110C	YMR308C	0	1	1	1	0	1	NA	NA	NA	NA	NA	NA	NA	NA	NA	NA	NA	NA	1	NA
SSD	YER112W	YNL147W	0	1	1	1	0	1	NA	NA	NA	NA	NA	NA	NA	NA	NA	NA	NA	NA	NA	NA
SSD	YER113C	YLR083C	1	0	1	1	1	1	1	1	1	1	NA	NA	NA	NA	NA	NA	NA	NA	NA	NA
SSD	YER116C	YKL195W	0	1	1	1	1	1	NA	NA	NA	NA	NA	NA	NA	NA	NA	NA	NA	NA	NA	NA
SSD	YER118C	YLR191W	0	1	1	1	1	1	NA	NA	NA	NA	NA	NA	NA	NA	NA	NA	NA	NA	NA	NA
SSD	YER122C	YDL226C	1	0	0	1	0	1	NA	1	NA	1	NA	NA	NA	NA	NA	NA	NA	NA	NA	NA
SSD	YER123W	YNL154C	1	1	1	1	1	1	NA	1	NA	1	NA	NA	NA	NA	NA	NA	NA	NA	NA	NA
SSD	YER130C	YMR037C	1	0	0	1	0	0	NA	NA	NA	1	NA	1	NA	NA	NA	NA	NA	NA	NA	NA
SSD	YER133W	YML016C	1	1	0	0	1	1	NA	1	NA	NA	NA	NA	NA	NA	NA	NA	NA	1	NA	NA
SSD	YER136W	YOR370C	0	0	0	0	1	1	NA	NA	NA	NA	NA	NA	NA	NA	NA	NA	NA	NA	NA	NA
SSD	YER138C	YML039W	0	1	NA	NA	NA	NA	NA	NA	NA	NA	NA	NA	NA	NA	NA	NA	NA	NA	NA	NA
SSD	YER138W-A	YIL060W	0	1	0	0	1	1	NA	NA	NA	NA	NA	NA	NA	NA	NA	NA	NA	NA	NA	NA
SSD	YER146W	YFL017W-A	0	1	1	1	1	0	NA	NA	NA	NA	NA	NA	NA	NA	NA	NA	NA	NA	1	NA
SSD	YER151C	YFR010W	0	1	0	1	1	0	NA	NA	NA	NA	NA	NA	NA	NA	NA	NA	NA	NA	NA	NA
SSD	YER152C	YHR137W	0	1	1	1	0	1	NA	NA	NA	NA	NA	NA	NA	NA	NA	NA	NA	NA	NA	1
SSD	YER155C	YDR379W	1	1	0	1	1	1	NA	1	NA	1	NA	NA	NA	NA	NA	NA	NA	NA	NA	NA
SSD	YER159C	YOR358W	0	0	1	1	1	1	1	0	1	1	NA	NA	NA	NA	NA	NA	NA	NA	NA	NA
SSD	YER160C	YHR214C-B	0	1	NA	NA	NA	NA	NA	NA	NA	NA	NA	NA	NA	NA	NA	NA	NA	NA	NA	NA
SSD	YER164W	YOR304W	0	1	1	1	1	1	NA	NA	NA	NA	NA	NA	NA	NA	NA	NA	NA	NA	NA	NA
SSD	YER165W	YFR023W	1	1	0	1	0	1	NA	NA	NA	1	NA	NA	NA	NA	NA	NA	NA	NA	1	NA
SSD	YER167W	YOR359W	0	0	1	1	0	0	NA	NA	NA	NA	NA	NA	NA	NA	NA	NA	NA	NA	NA	NA
SSD	YER171W	YPL008W	0	0	0	1	1	1	NA	NA	NA	NA	NA	NA	NA	NA	NA	NA	NA	NA	NA	NA
SSD	YER172C	YGR271W	0	1	1	1	1	1	NA	NA	NA	NA	NA	NA	NA	NA	NA	NA	NA	NA	NA	NA
SSD	YER175C	YHR209W	0	1	1	1	0	1	NA	NA	NA	NA	NA	NA	NA	NA	NA	NA	NA	NA	1	NA
SSD	YER176W	YKL017C	0	1	1	1	0	0	NA	NA	NA	NA	NA	NA	NA	NA	NA	NA	NA	NA	NA	NA
SSD	YER184C	YBL005W	1	0	1	1	1	1	1	1	1	1	NA	NA	NA	1	NA	NA	NA	NA	NA	NA
SSD	YER185W	YGR213C	1	0	1	1	1	0	NA	1	NA	NA	NA	NA	NA	NA	NA	NA	NA	NA	NA	NA
SSD	YER186C	YOR385W	0	1	1	1	0	1	NA	NA	NA	NA	NA	NA	NA	NA	NA	NA	NA	NA	NA	NA
SSD	YER187W	YGL262W	0	0	1	1	0	1	ok	ok	1	1	NA	NA	NA	NA	NA	1	NA	NA	1	NA
SSD	YER188C-A	YOL166W-A	0	0	0	1	0	1	NA	NA	NA	NA	NA	NA	NA	NA	NA	NA	NA	NA	NA	NA
SSD	YER190W	YPL283C	0	1	1	1	1	1	NA	NA	NA	NA	NA	NA	NA	NA	NA	NA	NA	NA	1	NA
SSD	YFL002C	YMR290C	0	1	1	1	1	1	NA	NA	NA	NA	NA	NA	NA	NA	NA	NA	NA	NA	NA	NA
SSD	YFL003C	YHR120W	0	1	1	1	1	1	NA	NA	NA	NA	NA	NA	NA	NA	NA	NA	NA	NA	NA	NA
SSD	YFL005W	YFL038C	0	1	1	0	1	1	NA	NA	NA	NA	NA	NA	NA	NA	NA	NA	NA	NA	NA	NA
SSD	YFL008W	YLR086W	0	1	1	0	0	1	NA	NA	NA	NA	NA	NA	NA	NA	NA	NA	NA	NA	NA	NA
SSD	YFL011W	YMR011W	0	0	0	1	0	1	ok	ok	1	1	NA	NA	NA	NA	1	NA	NA	NA	NA	NA
SSD	YFL013C	YDR208W	0	1	1	1	1	1	NA	NA	NA	NA	NA	NA	NA	NA	NA	NA	NA	NA	NA	NA
SSD	YFL016C	YNL064C	0	1	1	1	1	1	NA	NA	NA	NA	NA	NA	NA	NA	NA	NA	NA	NA	NA	NA
SSD	YFL017W-A	YNL147W	0	1	1	0	0	1	NA	NA	NA	NA	NA	NA	NA	NA	NA	NA	NA	NA	NA	NA
SSD	YFL020C	YGR294W	0	1	1	0	1	1	NA	NA	NA	NA	NA	NA	NA	NA	NA	NA	NA	NA	NA	NA
SSD	YFL022C	YNL073W	0	1	1	0	0	0	NA	NA	NA	NA	NA	NA	NA	NA	NA	NA	NA	NA	1	NA
SSD	YFL023W	YNL308C	0	1	0	0	1	1	NA	NA	NA	NA	NA	NA	NA	NA	NA	NA	NA	NA	NA	NA
SSD	YFL029C	YPL031C	0	1	0	0	0	1	NA	NA	NA	NA	NA	NA	NA	NA	NA	NA	NA	NA	NA	NA
SSD	YFL033C	YNL161W	0	1	1	0	0	0	NA	NA	NA	NA	NA	NA	NA	NA	NA	NA	NA	NA	NA	NA
SSD	YFL034C-B	YIL106W	0	0	0	1	1	1	NA	NA	NA	NA	NA	NA	NA	NA	NA	NA	NA	NA	NA	NA
SSD	YFL037W	YML085C	1	1	0	1	0	1	NA	NA	NA	NA	NA	NA	NA	NA	NA	NA	NA	NA	NA	NA
SSD	YFL040W	YHR092C	1	0	0	1	0	1	NA	NA	NA	1	NA	NA	NA	NA	NA	NA	NA	NA	NA	NA
SSD	YFL041W	YMR058W	0	1	0	0	1	1	NA	NA	NA	NA	NA	NA	NA	NA	NA	NA	NA	NA	NA	NA
SSD	YFL047W	YBR260C	0	1	0	1	0	1	NA	NA	NA	NA	NA	NA	NA	NA	NA	NA	NA	NA	NA	NA
SSD	YFL050C	YOL130W	0	1	1	1	0	1	NA	NA	NA	NA	NA	NA	NA	NA	NA	NA	NA	NA	NA	NA
SSD	YFL051C	YKR102W	0	1	1	1	1	0	NA	NA	NA	NA	NA	NA	NA	NA	NA	NA	NA	NA	NA	NA
SSD	YFL052W	YBR297W	0	1	1	1	1	1	NA	NA	NA	NA	NA	NA	NA	NA	NA	NA	NA	NA	NA	NA
SSD	YFL053W	YML070W	0	0	0	1	1	0	NA	NA	NA	NA	NA	NA	NA	NA	NA	NA	NA	NA	NA	1
SSD	YFL054C	YLL043W	0	0	1	1	1	1	1	1	1	1	NA	NA	NA	NA	NA	NA	NA	NA	NA	NA
SSD	YFL055W	YEL063C	1	1	1	1	0	1	NA	1	NA	1	NA	NA	NA	NA	NA	NA	NA	NA	NA	1
SSD	YFL056C	YNL331C	0	1	1	1	1	1	NA	NA	NA	NA	NA	NA	NA	NA	NA	NA	NA	NA	NA	NA
SSD	YFL057C	YDL243C	0	1	1	1	1	1	NA	NA	NA	NA	NA	NA	NA	NA	NA	NA	NA	NA	NA	NA
SSD	YFL058W	YNL332W	0	1	0	1	1	1	NA	NA	NA	NA	NA	NA	NA	NA	NA	NA	NA	NA	NA	NA
SSD	YFL062W	YNL336W	0	1	1	1	0	1	NA	NA	NA	NA	NA	NA	NA	NA	NA	NA	NA	NA	NA	NA
SSD	YFL064C	YPR202W	0	1	1	1	1	1	NA	NA	NA	NA	NA	NA	NA	NA	NA	NA	NA	NA	NA	NA
SSD	YFL065C	YPR203W	0	1	1	1	1	1	NA	NA	NA	NA	NA	NA	NA	NA	NA	NA	NA	NA	NA	NA
SSD	YFL066C	YPR204W	0	1	1	1	0	1	NA	NA	NA	NA	NA	NA	NA	NA	NA	NA	NA	NA	NA	NA
SSD	YFL067W	YMR307W	0	1	1	1	1	0	NA	NA	NA	NA	NA	NA	NA	NA	NA	NA	NA	NA	NA	NA
SSD	YFR002W	YLR319C	0	1	0	1	1	1	NA	NA	NA	NA	NA	NA	NA	NA	NA	NA	NA	NA	NA	NA
SSD	YFR008W	YKL179C	0	1	1	1	0	1	NA	NA	NA	NA	NA	NA	NA	NA	NA	NA	NA	NA	NA	NA
SSD	YFR010W	YMR304W	0	1	1	0	0	0	NA	NA	NA	NA	NA	NA	NA	NA	NA	NA	NA	NA	NA	1
SSD	YFR016C	YDL058W	0	1	0	0	1	1	NA	NA	NA	NA	NA	NA	NA	NA	NA	NA	NA	NA	NA	NA
SSD	YFR019W	YDR188W	0	1	0	1	0	0	NA	NA	NA	NA	NA	NA	NA	NA	NA	NA	NA	NA	NA	NA
SSD	YFR021W	YPL100W	0	1	1	1	1	1	NA	NA	NA	NA	NA	NA	NA	NA	NA	NA	NA	NA	NA	NA
SSD	YFR028C	YGR189C	0	1	1	0	0	1	NA	NA	NA	NA	NA	NA	NA	NA	NA	NA	NA	NA	NA	NA
SSD	YFR030W	YHR042W	0	1	1	1	1	1	NA	NA	NA	NA	NA	NA	NA	NA	NA	NA	NA	NA	1	NA
SSD	YFR031C	YFL008W	0	1	0	0	1	0	NA	NA	NA	NA	NA	NA	NA	NA	NA	NA	NA	NA	NA	NA
SSD	YFR037C	YJL176C	0	1	0	0	1	0	NA	NA	NA	NA	NA	NA	NA	NA	NA	NA	NA	NA	NA	NA
SSD	YFR038W	YOR304W	0	1	0	1	1	1	NA	NA	NA	NA	NA	NA	NA	NA	NA	NA	NA	NA	NA	NA
SSD	YFR041C	YNL064C	0	1	1	1	1	1	NA	NA	NA	NA	NA	NA	NA	NA	NA	NA	NA	NA	NA	NA
SSD	YFR045W	YBR291C	0	1	0	1	0	1	NA	NA	NA	NA	NA	NA	NA	NA	NA	NA	NA	NA	NA	NA
SSD	YFR050C	YER094C	0	1	0	0	0	1	NA	NA	NA	NA	NA	NA	NA	NA	NA	NA	NA	NA	NA	NA
SSD	YFR051C	YPL259C	0	1	0	1	1	1	NA	NA	NA	NA	NA	NA	NA	NA	NA	NA	NA	NA	NA	NA
SSD	YFR055W	YLR303W	0	1	1	1	0	0	NA	NA	NA	NA	NA	NA	NA	NA	NA	NA	NA	NA	NA	1
SSD	YFR057W	YOR337W	0	1	1	0	1	1	NA	NA	NA	NA	NA	NA	NA	NA	NA	NA	NA	NA	1	NA
SSD	YGL001C	YOL151W	0	1	1	1	1	1	NA	NA	NA	NA	NA	NA	NA	NA	NA	NA	NA	NA	NA	1
SSD	YGL003C	YGL116W	0	1	1	1	0	0	NA	NA	NA	NA	NA	NA	NA	NA	NA	NA	NA	NA	NA	NA
SSD	YGL004C	YFL009W	0	1	0	0	0	0	NA	NA	NA	NA	NA	NA	NA	NA	NA	NA	NA	NA	NA	NA
SSD	YGL005C	YBR130C	0	1	0	1	1	1	NA	NA	NA	NA	NA	NA	NA	NA	NA	NA	NA	NA	NA	NA
SSD	YGL006W	YGL167C	0	0	1	1	0	1	0	NA	1	1	NA	1	NA	NA	NA	NA	NA	NA	NA	1
SSD	YGL008C	YPL036W	0	0	1	1	0	1	ok	ok	1	1	NA	NA	NA	NA	NA	1	NA	NA	NA	NA
SSD	YGL009C	YLR304C	0	1	1	1	0	1	NA	NA	NA	NA	NA	NA	NA	NA	NA	NA	NA	NA	1	NA
SSD	YGL011C	YML092C	0	1	1	0	1	1	NA	NA	NA	NA	NA	NA	NA	NA	NA	NA	NA	NA	NA	NA
SSD	YGL012W	YNL280C	0	0	1	1	0	0	NA	NA	NA	NA	NA	NA	NA	NA	NA	NA	NA	NA	NA	NA
SSD	YGL014W	YGL178W	0	1	1	1	1	1	NA	NA	NA	NA	NA	NA	NA	NA	NA	NA	NA	NA	NA	NA
SSD	YGL018C	YNL007C	0	1	1	1	1	1	NA	NA	NA	NA	NA	NA	NA	NA	NA	NA	NA	NA	NA	NA
SSD	YGL019W	YOR039W	0	0	1	1	1	1	NA	NA	1	1	1	0	NA	NA	NA	NA	NA	NA	NA	NA
SSD	YGL023C	YNR006W	0	1	1	1	1	1	NA	NA	NA	NA	NA	NA	NA	NA	NA	NA	NA	NA	NA	NA
SSD	YGL026C	YCL064C	0	1	1	1	1	0	NA	NA	NA	NA	NA	NA	NA	NA	NA	NA	NA	NA	1	NA
SSD	YGL028C	YMR305C	1	1	0	0	1	1	NA	1	NA	1	NA	NA	NA	NA	NA	NA	NA	NA	NA	NA
SSD	YGL029W	YPL105C	1	1	0	1	0	1	NA	NA	NA	NA	NA	NA	NA	NA	NA	NA	NA	NA	NA	NA
SSD	YGL038C	YJR075W	0	0	0	1	1	1	NA	NA	NA	NA	NA	NA	NA	NA	NA	NA	NA	NA	NA	NA
SSD	YGL039W	YGL157W	0	1	1	1	1	1	NA	NA	NA	NA	NA	NA	NA	NA	NA	NA	NA	NA	NA	NA
SSD	YGL044C	YIL061C	0	1	0	0	1	1	NA	NA	NA	NA	NA	NA	NA	NA	NA	NA	NA	NA	NA	NA
SSD	YGL048C	YOR259C	0	1	0	0	0	1	NA	NA	NA	NA	NA	NA	NA	NA	NA	NA	NA	NA	NA	NA
SSD	YGL055W	YNL111C	0	1	1	1	1	1	NA	NA	NA	NA	NA	NA	NA	NA	NA	NA	NA	NA	NA	NA
SSD	YGL058W	YMR022W	0	1	0	0	1	1	NA	NA	NA	NA	NA	NA	NA	NA	NA	NA	NA	NA	NA	NA
SSD	YGL059W	YIL042C	0	0	0	1	1	1	NA	NA	NA	NA	NA	NA	NA	NA	NA	NA	NA	NA	NA	NA
SSD	YGL064C	YNR038W	0	1	1	1	1	1	NA	NA	NA	NA	NA	NA	NA	NA	NA	NA	NA	NA	NA	NA
SSD	YGL065C	YNL048W	0	0	0	1	1	1	NA	NA	NA	NA	NA	NA	NA	NA	NA	NA	NA	NA	NA	NA
SSD	YGL073W	YHR206W	1	1	1	0	0	1	NA	1	NA	1	NA	NA	NA	NA	NA	NA	NA	NA	NA	NA
SSD	YGL077C	YNR056C	0	1	1	1	1	1	NA	NA	NA	NA	NA	NA	NA	NA	NA	NA	NA	NA	NA	NA
SSD	YGL078C	YNL112W	0	1	1	1	1	1	NA	NA	NA	NA	NA	NA	NA	NA	NA	NA	NA	NA	NA	NA
SSD	YGL080W	YHR162W	1	0	1	1	0	1	1	1	1	1	NA	NA	NA	NA	NA	NA	NA	NA	NA	NA
SSD	YGL083W	YDR180W	0	1	1	0	1	0	NA	NA	NA	NA	NA	NA	NA	NA	NA	NA	NA	NA	NA	NA
SSD	YGL086W	YIL149C	1	1	1	1	0	1	NA	NA	NA	NA	NA	NA	NA	NA	NA	NA	NA	NA	NA	NA
SSD	YGL087C	YDR059C	1	1	1	1	1	1	NA	1	NA	1	NA	NA	NA	NA	NA	NA	NA	NA	NA	NA
SSD	YGL091C	YIL003W	0	0	1	1	0	1	NA	NA	NA	NA	NA	NA	NA	NA	NA	NA	NA	NA	NA	NA
SSD	YGL092W	YMR047C	1	1	1	1	0	1	NA	1	NA	1	NA	NA	NA	NA	NA	NA	NA	NA	NA	NA
SSD	YGL093W	YDL058W	0	1	1	0	1	1	NA	NA	NA	NA	NA	NA	NA	NA	NA	NA	NA	NA	NA	NA
SSD	YGL094C	YOL080C	0	0	1	1	1	1	NA	NA	1	0	1	1	NA	NA	NA	NA	NA	NA	NA	NA
SSD	YGL099W	YNR053C	0	1	1	1	1	1	NA	NA	NA	NA	NA	NA	NA	NA	NA	NA	NA	NA	NA	NA
SSD	YGL100W	YLR208W	0	1	1	1	0	0	NA	NA	NA	NA	NA	NA	NA	NA	NA	NA	NA	NA	NA	NA
SSD	YGL106W	YBR109C	0	1	0	0	0	1	NA	NA	NA	NA	NA	NA	NA	NA	NA	NA	NA	NA	NA	NA
SSD	YGL110C	YGR196C	0	1	1	1	0	0	NA	NA	NA	NA	NA	NA	NA	NA	NA	NA	NA	NA	NA	NA
SSD	YGL125W	YPL023C	0	0	0	1	0	1	NA	NA	NA	NA	NA	NA	NA	NA	NA	NA	NA	NA	1	NA
SSD	YGL128C	YNL064C	0	1	0	1	1	1	NA	NA	NA	NA	NA	NA	NA	NA	NA	NA	NA	NA	NA	NA
SSD	YGL131C	YPR031W	0	1	0	0	0	1	NA	NA	NA	NA	NA	NA	NA	NA	NA	NA	NA	NA	NA	NA
SSD	YGL136C	YCL054W	0	1	1	1	0	0	NA	NA	NA	NA	NA	NA	NA	NA	NA	NA	NA	NA	NA	NA
SSD	YGL141W	YDR457W	0	1	1	1	0	1	NA	NA	NA	NA	NA	NA	NA	NA	NA	NA	NA	NA	NA	NA
SSD	YGL142C	YOR149C	0	1	0	1	1	1	NA	NA	NA	NA	NA	NA	NA	NA	NA	NA	NA	NA	NA	NA
SSD	YGL147C	YNL067W	0	1	1	1	0	1	NA	NA	NA	NA	NA	NA	NA	NA	NA	NA	NA	NA	1	1
SSD	YGL150C	YOR304W	0	1	1	0	1	1	NA	NA	NA	NA	NA	NA	NA	NA	NA	NA	NA	NA	NA	NA
SSD	YGL153W	YDL058W	0	1	1	1	1	1	NA	NA	NA	NA	NA	NA	NA	NA	NA	NA	NA	NA	NA	NA
SSD	YGL155W	YPR176C	0	1	1	1	1	1	NA	NA	NA	NA	NA	NA	NA	NA	NA	NA	NA	NA	NA	NA
SSD	YGL160W	YLR047C	0	0	0	1	1	0	NA	NA	NA	NA	NA	NA	NA	NA	NA	NA	NA	NA	NA	NA
SSD	YGL161C	YHL019C	0	1	1	1	0	1	NA	NA	NA	NA	NA	NA	NA	NA	NA	NA	NA	NA	NA	NA
SSD	YGL164C	YLR086W	0	1	1	1	0	1	NA	NA	NA	NA	NA	NA	NA	NA	NA	NA	NA	NA	NA	NA
SSD	YGL171W	YGL078C	0	1	0	1	1	1	NA	NA	NA	NA	NA	NA	NA	NA	NA	NA	NA	NA	NA	NA
SSD	YGL172W	YGR119C	0	1	1	1	1	0	NA	NA	NA	NA	NA	NA	NA	NA	NA	NA	NA	NA	NA	NA
SSD	YGL173C	YOR048C	0	1	1	1	1	1	NA	NA	NA	NA	NA	NA	NA	NA	NA	NA	NA	NA	1	NA
SSD	YGL178W	YPR042C	1	1	1	1	1	0	NA	1	NA	NA	NA	NA	NA	NA	NA	NA	NA	NA	NA	NA
SSD	YGL180W	YPL141C	1	1	0	1	0	1	NA	NA	NA	1	NA	NA	NA	NA	NA	NA	NA	NA	1	NA
SSD	YGL181W	YDR524C	0	1	1	1	1	1	NA	NA	NA	NA	NA	NA	NA	NA	NA	NA	NA	NA	NA	NA
SSD	YGL185C	YPL113C	0	0	0	0	1	1	NA	NA	NA	NA	NA	NA	NA	NA	NA	NA	NA	NA	NA	NA
SSD	YGL186C	YER060W	0	1	0	1	1	1	NA	NA	NA	NA	NA	NA	NA	NA	NA	NA	NA	NA	NA	NA
SSD	YGL190C	YLL011W	0	1	0	1	1	1	NA	NA	NA	NA	NA	NA	NA	NA	NA	NA	NA	NA	NA	NA
SSD	YGL194C	YNL330C	0	1	1	1	0	1	NA	NA	NA	NA	NA	NA	NA	NA	NA	NA	NA	NA	NA	NA
SSD	YGL200C	YAR002C-A	1	0	NA	NA	1	1	NA	1	NA	1	NA	NA	NA	NA	NA	NA	NA	NA	NA	NA
SSD	YGL201C	YPR019W	0	1	1	0	0	0	NA	NA	NA	NA	NA	NA	NA	NA	NA	NA	NA	NA	NA	NA
SSD	YGL202W	YHR137W	0	1	0	1	0	1	NA	NA	NA	NA	NA	NA	NA	NA	NA	NA	NA	NA	1	1
SSD	YGL203C	YBR139W	0	1	0	0	1	0	NA	NA	NA	NA	NA	NA	NA	NA	NA	NA	NA	NA	NA	NA
SSD	YGL212W	YDR468C	0	1	1	1	1	1	NA	NA	NA	NA	NA	NA	NA	NA	NA	NA	NA	NA	NA	NA
SSD	YGL213C	YLR129W	0	1	1	1	1	0	NA	NA	NA	NA	NA	NA	NA	NA	NA	NA	NA	NA	NA	NA
SSD	YGL215W	YNL289W	0	1	1	1	0	1	NA	NA	NA	NA	NA	NA	NA	NA	NA	NA	NA	NA	NA	NA
SSD	YGL216W	YBL063W	0	1	0	1	0	0	NA	NA	NA	NA	NA	NA	NA	NA	NA	NA	NA	NA	NA	NA
SSD	YGL220W	YAL046C	0	1	0	1	0	1	NA	NA	NA	NA	NA	NA	NA	NA	NA	NA	NA	NA	NA	NA
SSD	YGL226W	YIL111W	1	0	1	1	1	0	NA	1	NA	NA	NA	NA	NA	NA	NA	NA	NA	NA	NA	NA
SSD	YGL233W	YJL074C	0	1	0	0	0	0	NA	NA	NA	NA	NA	NA	NA	NA	NA	NA	NA	NA	NA	NA
SSD	YGL238W	YJR132W	0	1	1	0	0	1	NA	NA	NA	NA	NA	NA	NA	NA	NA	NA	NA	NA	NA	NA
SSD	YGL241W	YGL238W	0	1	1	1	1	0	NA	NA	NA	NA	NA	NA	NA	NA	NA	NA	NA	NA	NA	NA
SSD	YGL242C	YCR051W	0	1	1	1	1	1	NA	NA	NA	NA	NA	NA	NA	NA	NA	NA	NA	NA	NA	NA
SSD	YGL245W	YOR168W	0	1	1	0	1	1	NA	NA	NA	NA	NA	NA	NA	NA	NA	NA	NA	NA	1	1
SSD	YGL247W	YHR036W	0	0	1	0	1	0	NA	NA	NA	NA	NA	NA	NA	NA	NA	NA	NA	NA	NA	NA
SSD	YGL251C	YER172C	0	1	1	1	1	1	NA	NA	NA	NA	NA	NA	NA	NA	NA	NA	NA	NA	NA	NA
SSD	YGL254W	YPR186C	0	1	1	1	1	1	NA	NA	NA	NA	NA	NA	NA	NA	NA	NA	NA	NA	NA	NA
SSD	YGL255W	YLR130C	0	0	1	1	0	1	rien	ok	1	1	NA	NA	NA	NA	NA	1	NA	NA	NA	NA
SSD	YGL257C	YNR059W	0	0	1	0	0	0	ok	700	0	0	NA	NA	NA	NA	NA	NA	NA	NA	NA	NA
SSD	YGL258W	YOR387C	0	0	0	1	0	1	ok	rien	1	1	NA	NA	NA	NA	1	NA	NA	NA	NA	NA
SSD	YGL258W-A	YIR039C	0	1	1	1	0	1	NA	NA	NA	NA	NA	NA	NA	NA	NA	NA	NA	NA	NA	NA
SSD	YGL259W	YIR039C	0	1	0	1	0	1	NA	NA	NA	NA	NA	NA	NA	NA	NA	NA	NA	NA	NA	NA
SSD	YGL261C	YAL068C	0	1	0	1	0	1	NA	NA	NA	NA	NA	NA	NA	NA	NA	NA	NA	NA	NA	NA
SSD	YGL263W	YNL336W	0	1	1	1	0	1	NA	NA	NA	NA	NA	NA	NA	NA	NA	NA	NA	NA	NA	NA
SSD	YGR007W	YGR202C	0	0	0	1	1	0	NA	NA	NA	NA	NA	NA	NA	NA	NA	NA	NA	NA	NA	NA
SSD	YGR009C	YMR017W	0	0	0	1	1	1	rien	ok	1	1	NA	NA	NA	NA	NA	NA	NA	NA	NA	NA
SSD	YGR012W	YGR155W	0	0	0	1	0	1	NA	NA	NA	NA	NA	NA	NA	NA	NA	NA	NA	NA	NA	1
SSD	YGR015C	YGR031W	0	0	1	1	1	1	1	1	1	1	NA	NA	NA	NA	NA	NA	NA	NA	NA	NA
SSD	YGR019W	YOL140W	0	1	1	0	0	1	NA	NA	NA	NA	NA	NA	NA	NA	NA	NA	NA	NA	1	NA
SSD	YGR020C	YHR167W	0	1	1	1	1	1	NA	NA	NA	NA	NA	NA	NA	NA	NA	NA	NA	NA	NA	NA
SSD	YGR027W-A	YPR137C-A	0	1	NA	NA	NA	NA	NA	NA	NA	NA	NA	NA	NA	NA	NA	NA	NA	NA	NA	NA
SSD	YGR027W-B	YJR029W	0	0	NA	NA	NA	NA	NA	NA	NA	NA	NA	NA	NA	NA	NA	NA	NA	NA	NA	NA
SSD	YGR028W	YPL074W	0	1	1	1	0	1	NA	NA	NA	NA	NA	NA	NA	NA	NA	NA	NA	NA	NA	NA
SSD	YGR029W	YPR037C	0	0	0	0	1	1	NA	NA	NA	NA	NA	NA	NA	NA	NA	NA	NA	NA	NA	NA
SSD	YGR038C-A	YDR098C-A	0	1	NA	NA	NA	NA	NA	NA	NA	NA	NA	NA	NA	NA	NA	NA	NA	NA	NA	NA
SSD	YGR042W	YDR096W	1	1	0	1	0	1	NA	NA	NA	0	NA	NA	NA	NA	NA	NA	NA	NA	NA	NA
SSD	YGR047C	YBR112C	0	1	0	1	0	1	NA	NA	NA	NA	NA	NA	NA	NA	NA	NA	NA	NA	NA	NA
SSD	YGR055W	YHL036W	0	0	1	1	0	1	NA	NA	NA	NA	NA	NA	NA	NA	NA	NA	NA	NA	NA	NA
SSD	YGR059W	YHR107C	0	1	1	1	0	0	NA	NA	NA	NA	NA	NA	NA	NA	NA	NA	NA	NA	NA	NA
SSD	YGR067C	YOR113W	0	1	1	1	0	1	NA	NA	NA	NA	NA	NA	NA	NA	NA	NA	NA	NA	NA	NA
SSD	YGR068C	YOR018W	1	0	0	0	1	1	NA	1	NA	1	NA	NA	NA	NA	NA	NA	NA	NA	NA	NA
SSD	YGR074W	YER112W	0	1	1	1	1	1	NA	NA	NA	NA	NA	NA	NA	NA	NA	NA	NA	NA	NA	NA
SSD	YGR083C	YKR026C	0	1	0	1	1	1	NA	NA	NA	NA	NA	NA	NA	NA	NA	NA	NA	NA	NA	NA
SSD	YGR086C	YPL004C	0	0	0	1	1	0	NA	NA	NA	NA	NA	NA	NA	NA	NA	NA	NA	NA	1	NA
SSD	YGR087C	YLR044C	0	1	1	1	1	1	NA	NA	NA	NA	NA	NA	NA	NA	NA	NA	NA	NA	NA	1
SSD	YGR089W	YDL058W	0	1	0	0	1	1	NA	NA	NA	NA	NA	NA	NA	NA	NA	NA	NA	NA	NA	NA
SSD	YGR091W	YLR197W	0	1	1	0	0	0	NA	NA	NA	NA	NA	NA	NA	NA	NA	NA	NA	NA	NA	NA
SSD	YGR096W	YPR011C	0	1	1	1	0	1	NA	NA	NA	NA	NA	NA	NA	NA	NA	NA	NA	NA	NA	NA
SSD	YGR098C	YOR380W	0	1	0	0	1	1	NA	NA	NA	NA	NA	NA	NA	NA	NA	NA	NA	NA	NA	NA
SSD	YGR100W	YOL112W	1	1	1	0	1	0	NA	NA	NA	NA	NA	NA	NA	NA	NA	NA	NA	NA	NA	NA
SSD	YGR109W-A	YGR109W-B	0	1	NA	NA	NA	NA	NA	NA	NA	NA	NA	NA	NA	NA	NA	NA	NA	NA	NA	NA
SSD	YGR109W-B	YIL082W-A	0	1	NA	NA	NA	NA	NA	NA	NA	NA	NA	NA	NA	NA	NA	NA	NA	NA	NA	NA
SSD	YGR110W	YLR099C	1	0	1	1	1	1	1	1	1	1	NA	NA	NA	NA	NA	NA	NA	NA	NA	NA
SSD	YGR119C	YMR047C	1	1	1	0	0	1	NA	1	NA	1	NA	NA	NA	NA	NA	NA	NA	NA	NA	NA
SSD	YGR120C	YBL063W	0	1	0	1	0	0	NA	NA	NA	NA	NA	NA	NA	NA	NA	NA	NA	NA	NA	NA
SSD	YGR123C	YML016C	1	1	0	1	1	1	NA	1	NA	NA	NA	NA	NA	NA	NA	NA	NA	1	NA	NA
SSD	YGR125W	YPR003C	0	1	1	1	0	1	NA	NA	NA	NA	NA	NA	NA	NA	NA	NA	NA	NA	NA	NA
SSD	YGR126W	YDR464W	0	1	1	1	1	1	NA	NA	NA	NA	NA	NA	NA	NA	NA	NA	NA	NA	NA	NA
SSD	YGR129W	YDR356W	0	1	1	1	0	0	NA	NA	NA	NA	NA	NA	NA	NA	NA	NA	NA	NA	NA	NA
SSD	YGR130C	YOR195W	0	1	1	1	1	1	0	NA	1	NA	NA	NA	NA	NA	NA	NA	NA	NA	NA	NA
SSD	YGR132C	YGR231C	0	0	1	1	0	1	NA	NA	NA	NA	NA	NA	NA	NA	NA	NA	NA	NA	NA	NA
SSD	YGR133W	YDR059C	1	1	1	1	1	1	NA	1	NA	1	NA	NA	NA	NA	NA	NA	NA	NA	NA	NA
SSD	YGR135W	YGR253C	0	1	0	1	0	1	NA	NA	NA	NA	NA	NA	NA	NA	NA	NA	NA	NA	NA	NA
SSD	YGR145W	YBR195C	0	1	1	0	0	1	NA	NA	NA	NA	NA	NA	NA	NA	NA	NA	NA	NA	NA	NA
SSD	YGR152C	YOR101W	1	0	1	0	1	1	NA	1	NA	1	NA	NA	NA	NA	NA	NA	NA	NA	NA	NA
SSD	YGR154C	YKR076W	0	1	0	1	1	0	NA	NA	NA	NA	NA	NA	NA	NA	NA	NA	NA	NA	NA	1
SSD	YGR159C	YHR086W	0	1	1	1	1	0	NA	NA	NA	NA	NA	NA	NA	NA	NA	NA	NA	NA	NA	NA
SSD	YGR161W-A	YFL002W-B	0	1	NA	NA	NA	NA	NA	NA	NA	NA	NA	NA	NA	NA	NA	NA	NA	NA	NA	NA
SSD	YGR161W-B	YFL002W-A	0	1	NA	NA	NA	NA	NA	NA	NA	NA	NA	NA	NA	NA	NA	NA	NA	NA	NA	NA
SSD	YGR163W	YML121W	0	0	1	1	1	1	NA	NA	1	1	1	1	NA	NA	NA	NA	NA	NA	NA	NA
SSD	YGR167W	YDR170C	0	1	1	1	1	1	NA	NA	NA	NA	NA	NA	NA	NA	NA	NA	NA	NA	1	NA
SSD	YGR169C	YOL066C	1	1	0	1	1	1	NA	0	NA	NA	NA	NA	NA	NA	NA	NA	NA	NA	NA	NA
SSD	YGR171C	YGR264C	0	0	1	1	1	0	NA	NA	NA	NA	NA	NA	NA	NA	NA	NA	NA	NA	NA	1
SSD	YGR177C	YOR377W	0	0	1	0	1	1	rien	ok	0	1	NA	NA	NA	NA	NA	NA	NA	NA	NA	NA
SSD	YGR179C	YCL029C	0	1	0	1	1	1	NA	NA	NA	NA	NA	NA	NA	NA	NA	NA	NA	NA	NA	NA
SSD	YGR181W	YHR005C-A	0	1	0	0	0	0	NA	NA	NA	NA	NA	NA	NA	NA	NA	NA	NA	NA	NA	NA
SSD	YGR184C	YLR024C	0	0	0	1	1	1	NA	NA	NA	NA	NA	NA	NA	NA	NA	NA	NA	NA	NA	NA
SSD	YGR185C	YOL097C	0	1	1	1	1	1	NA	NA	NA	NA	NA	NA	NA	NA	NA	NA	NA	NA	1	NA
SSD	YGR186W	YDR153C	0	1	0	0	0	1	NA	NA	NA	NA	NA	NA	NA	NA	NA	NA	NA	NA	NA	NA
SSD	YGR189C	YLR213C	0	1	0	1	1	1	NA	NA	NA	NA	NA	NA	NA	NA	NA	NA	NA	NA	NA	NA
SSD	YGR191W	YKR039W	0	1	1	1	1	1	NA	NA	NA	NA	NA	NA	NA	NA	NA	NA	NA	NA	NA	1
SSD	YGR193C	YNL071W	0	1	1	1	1	1	NA	NA	NA	NA	NA	NA	NA	NA	NA	NA	NA	NA	NA	NA
SSD	YGR196C	YGR159C	0	1	0	0	1	1	NA	NA	NA	NA	NA	NA	NA	NA	NA	NA	NA	NA	NA	NA
SSD	YGR199W	YAL023C	1	0	1	1	1	1	0	1	0	1	NA	NA	NA	NA	NA	NA	NA	NA	NA	NA
SSD	YGR200C	YLR222C	0	1	0	1	1	0	NA	NA	NA	NA	NA	NA	NA	NA	NA	NA	NA	NA	NA	1
SSD	YGR201C	YPL048W	0	1	1	1	0	1	NA	NA	NA	NA	NA	NA	NA	NA	NA	NA	NA	NA	NA	1
SSD	YGR203W	YPR200C	0	0	1	1	0	1	1	1	1	1	NA	NA	NA	NA	NA	NA	NA	NA	NA	NA
SSD	YGR210C	YHL014C	0	1	0	1	0	0	NA	NA	NA	NA	NA	NA	NA	NA	NA	NA	NA	NA	NA	NA
SSD	YGR218W	YGL241W	0	1	0	1	1	1	NA	NA	NA	NA	NA	NA	NA	NA	NA	NA	NA	NA	NA	NA
SSD	YGR223C	YFR021W	0	1	0	1	1	1	NA	NA	NA	NA	NA	NA	NA	NA	NA	NA	NA	NA	NA	NA
SSD	YGR224W	YKR105C	0	1	0	1	1	1	NA	NA	NA	NA	NA	NA	NA	NA	NA	NA	NA	NA	NA	NA
SSD	YGR225W	YGL003C	0	1	1	1	1	1	NA	NA	NA	NA	NA	NA	NA	NA	NA	NA	NA	NA	NA	NA
SSD	YGR229C	YHR077C	0	1	0	0	1	1	NA	NA	NA	NA	NA	NA	NA	NA	NA	NA	NA	NA	NA	NA
SSD	YGR232W	YOR034C	1	1	1	1	1	1	NA	1	NA	1	NA	NA	NA	NA	NA	NA	NA	NA	NA	NA
SSD	YGR233C	YPL110C	0	1	0	1	1	1	NA	NA	NA	NA	NA	NA	NA	NA	NA	NA	NA	NA	NA	1
SSD	YGR234W	YIL043C	0	1	1	1	0	1	NA	NA	NA	NA	NA	NA	NA	NA	NA	NA	NA	NA	NA	NA
SSD	YGR240C	YMR205C	0	0	1	1	1	1	1	1	1	1	NA	NA	NA	NA	NA	NA	NA	NA	1	1
SSD	YGR245C	YNL091W	0	1	1	0	1	1	NA	NA	NA	NA	NA	NA	NA	NA	NA	NA	NA	NA	NA	NA
SSD	YGR246C	YPR086W	0	0	1	1	0	0	NA	NA	NA	NA	NA	NA	NA	NA	NA	NA	NA	NA	NA	NA
SSD	YGR249W	YOR140W	0	1	1	1	1	1	NA	NA	NA	NA	NA	NA	NA	NA	NA	NA	NA	NA	NA	NA
SSD	YGR250C	YER165W	0	1	1	1	0	1	NA	NA	NA	NA	NA	NA	NA	NA	NA	NA	NA	NA	NA	1
SSD	YGR253C	YOL038W	0	1	0	1	0	0	NA	NA	NA	NA	NA	NA	NA	NA	NA	NA	NA	NA	NA	NA
SSD	YGR257C	YBR192W	0	1	1	1	0	0	NA	NA	NA	NA	NA	NA	NA	NA	NA	NA	NA	NA	NA	NA
SSD	YGR258C	YKL113C	0	0	1	1	1	1	1	0	1	1	NA	NA	NA	NA	NA	NA	NA	NA	NA	NA
SSD	YGR260W	YLR004C	0	1	0	1	1	1	NA	NA	NA	NA	NA	NA	NA	NA	NA	NA	NA	NA	1	NA
SSD	YGR261C	YKL135C	0	1	1	1	0	1	NA	NA	NA	NA	NA	NA	NA	NA	NA	NA	NA	NA	NA	NA
SSD	YGR270W	YLL034C	0	1	1	0	1	1	NA	NA	NA	NA	NA	NA	NA	NA	NA	NA	NA	NA	NA	NA
SSD	YGR272C	YDR356W	0	1	0	0	0	0	NA	NA	NA	NA	NA	NA	NA	NA	NA	NA	NA	NA	NA	NA
SSD	YGR274C	YLR309C	0	1	1	1	0	1	NA	NA	NA	NA	NA	NA	NA	NA	NA	NA	NA	NA	NA	NA
SSD	YGR276C	YLR107W	0	0	0	1	0	1	NA	NA	NA	NA	NA	NA	NA	NA	NA	NA	NA	NA	NA	NA
SSD	YGR281W	YLL015W	0	1	1	1	0	1	NA	NA	NA	NA	NA	NA	NA	NA	NA	NA	NA	NA	NA	NA
SSD	YGR282C	YMR305C	1	1	0	1	1	1	NA	1	NA	1	NA	NA	NA	NA	NA	NA	NA	NA	NA	NA
SSD	YGR285C	YNL227C	0	1	1	1	1	1	NA	NA	NA	NA	NA	NA	NA	NA	NA	NA	NA	NA	1	NA
SSD	YGR287C	YOL157C	0	1	1	1	0	1	NA	NA	NA	NA	NA	NA	NA	NA	NA	NA	NA	NA	NA	NA
SSD	YGR288W	YBR297W	0	1	1	1	1	1	NA	NA	NA	NA	NA	NA	NA	NA	NA	NA	NA	NA	NA	NA
SSD	YGR289C	YBR298C	0	1	0	1	0	1	NA	NA	NA	NA	NA	NA	NA	NA	NA	NA	NA	NA	NA	NA
SSD	YGR295C	YNL336W	0	1	1	1	0	1	NA	NA	NA	NA	NA	NA	NA	NA	NA	NA	NA	NA	NA	NA
SSD	YHL002W	YDR358W	1	1	1	1	1	1	NA	1	NA	1	NA	NA	NA	NA	NA	1	NA	NA	NA	NA
SSD	YHL004W	YGR214W	1	0	0	1	1	1	1	1	1	1	NA	NA	NA	NA	NA	1	NA	NA	1	1
SSD	YHL007C	YNL298W	1	1	1	0	1	1	NA	1	NA	1	NA	NA	NA	NA	NA	NA	NA	NA	NA	NA
SSD	YHL008C	YJL165C	1	1	0	1	1	0	NA	0	NA	NA	NA	NA	NA	NA	NA	NA	NA	NA	NA	NA
SSD	YHL009C	YML007W	1	1	1	1	1	1	NA	NA	NA	1	NA	0	NA	NA	NA	NA	NA	NA	NA	NA
SSD	YHL009W-A	YJL114W	0	0	NA	NA	NA	NA	NA	NA	NA	NA	NA	NA	NA	NA	NA	NA	NA	NA	NA	NA
SSD	YHL009W-B	YJL113W	0	0	NA	NA	NA	NA	NA	NA	NA	NA	NA	NA	NA	NA	NA	NA	NA	NA	NA	NA
SSD	YHL010C	YNL079C	1	1	0	1	0	0	NA	NA	NA	NA	NA	NA	NA	NA	NA	NA	NA	NA	NA	NA
SSD	YHL011C	YBL068W	1	1	0	1	0	1	NA	NA	NA	NA	NA	NA	NA	NA	NA	NA	NA	NA	NA	NA
SSD	YHL013C	YDL058W	0	1	1	1	1	1	NA	NA	NA	NA	NA	NA	NA	NA	NA	NA	NA	NA	NA	NA
SSD	YHL019C	YPL259C	0	1	0	1	1	1	NA	NA	NA	NA	NA	NA	NA	NA	NA	NA	NA	NA	NA	NA
SSD	YHL024W	YNL016W	0	1	0	1	0	1	NA	NA	NA	NA	NA	NA	NA	NA	NA	NA	NA	NA	NA	NA
SSD	YHL027W	YOR113W	0	1	1	0	0	1	NA	NA	NA	NA	NA	NA	NA	NA	NA	NA	NA	NA	NA	NA
SSD	YHL028W	YOR008C	0	1	1	1	0	1	NA	NA	NA	NA	NA	NA	NA	NA	NA	NA	NA	NA	NA	NA
SSD	YHL039W	YPL208W	0	1	1	1	1	0	NA	NA	NA	NA	NA	NA	NA	NA	NA	NA	NA	NA	NA	NA
SSD	YHL040C	YHL047C	0	1	0	1	1	1	NA	NA	NA	NA	NA	NA	NA	NA	NA	NA	NA	NA	NA	NA
SSD	YHL042W	YKL219W	0	1	0	1	0	0	NA	NA	NA	NA	NA	NA	NA	NA	NA	NA	NA	NA	NA	NA
SSD	YHL043W	YGL263W	0	1	1	1	1	1	NA	NA	NA	NA	NA	NA	NA	NA	NA	NA	NA	NA	NA	NA
SSD	YHL044W	YAR027W	0	1	1	0	0	1	NA	NA	NA	NA	NA	NA	NA	NA	NA	NA	NA	NA	NA	NA
SSD	YHL046C	YGL261C	0	1	0	1	0	1	NA	NA	NA	NA	NA	NA	NA	NA	NA	NA	NA	NA	NA	NA
SSD	YHL048W	YGR295C	0	1	1	1	1	1	NA	NA	NA	NA	NA	NA	NA	NA	NA	NA	NA	NA	NA	NA
SSD	YHL049C	YML133C	0	1	1	1	0	1	NA	NA	NA	NA	NA	NA	NA	NA	NA	NA	NA	NA	NA	NA
SSD	YHL050C	YLL066C	0	1	1	1	1	1	NA	NA	NA	NA	NA	NA	NA	NA	NA	NA	NA	NA	NA	NA
SSD	YHR002W	YPR011C	0	1	0	1	0	1	NA	NA	NA	NA	NA	NA	NA	NA	NA	NA	NA	NA	NA	NA
SSD	YHR004C	YLL010C	1	1	1	1	0	1	NA	0	NA	1	NA	NA	NA	NA	NA	1	NA	NA	NA	NA
SSD	YHR007C	YMR015C	0	1	0	1	1	1	NA	NA	NA	NA	NA	NA	NA	NA	NA	NA	NA	NA	NA	NA
SSD	YHR012W	YDR176W	0	1	1	1	0	1	NA	NA	NA	NA	NA	NA	NA	NA	NA	NA	NA	NA	NA	NA
SSD	YHR013C	YPR051W	0	1	0	1	0	1	NA	NA	NA	NA	NA	NA	NA	NA	NA	NA	NA	NA	NA	NA
SSD	YHR018C	YPL262W	0	1	0	1	0	1	NA	NA	NA	NA	NA	NA	NA	NA	NA	NA	NA	NA	1	NA
SSD	YHR022C	YNL180C	0	1	1	1	1	1	NA	NA	NA	NA	NA	NA	NA	NA	NA	NA	NA	NA	NA	NA
SSD	YHR023W	YAL029C	1	1	1	1	1	1	NA	1	NA	1	NA	NA	NA	NA	NA	NA	NA	NA	NA	NA
SSD	YHR024C	YLR163C	0	1	0	1	1	1	NA	NA	NA	NA	NA	NA	NA	NA	NA	NA	NA	NA	NA	NA
SSD	YHR026W	YEL027W	0	1	0	1	0	0	NA	NA	NA	NA	NA	NA	NA	NA	NA	NA	NA	NA	NA	NA
SSD	YHR028C	YOR219C	0	0	1	1	1	1	1	1	1	1	NA	NA	NA	NA	NA	NA	NA	NA	NA	NA
SSD	YHR031C	YML061C	0	0	1	1	0	0	NA	NA	NA	NA	NA	NA	NA	NA	NA	NA	NA	NA	NA	NA
SSD	YHR035W	YPR181C	0	0	1	0	0	0	NA	NA	NA	NA	NA	NA	NA	NA	NA	NA	NA	NA	NA	NA
SSD	YHR037W	YMR169C	0	1	1	1	0	1	NA	NA	NA	NA	NA	NA	NA	NA	NA	NA	NA	NA	NA	NA
SSD	YHR039C	YER073W	0	1	1	1	1	1	NA	NA	NA	NA	NA	NA	NA	NA	NA	NA	NA	NA	NA	NA
SSD	YHR042W	YPR048W	0	1	1	1	1	1	NA	NA	NA	NA	NA	NA	NA	NA	NA	NA	NA	NA	NA	NA
SSD	YHR043C	YHR044C	0	0	1	1	1	1	1	0	1	1	NA	NA	NA	NA	NA	NA	NA	NA	NA	NA
SSD	YHR048W	YOR273C	0	1	1	0	1	1	NA	NA	NA	NA	NA	NA	NA	NA	NA	NA	NA	NA	NA	NA
SSD	YHR049W	YOR280C	0	1	1	0	0	1	NA	NA	NA	NA	NA	NA	NA	NA	NA	NA	NA	NA	NA	NA
SSD	YHR050W	YOL122C	0	1	0	1	0	1	NA	NA	NA	NA	NA	NA	NA	NA	NA	NA	NA	NA	NA	NA
SSD	YHR055C	YHR053C	0	0	1	1	0	0	ok	rien	0	0	NA	NA	NA	NA	NA	NA	NA	NA	NA	NA
SSD	YHR064C	YDL229W	1	0	1	0	NA	NA	NA	NA	NA	NA	NA	NA	NA	NA	NA	NA	NA	NA	1	NA
SSD	YHR065C	YHR169W	0	1	0	0	1	0	NA	NA	NA	NA	NA	NA	NA	NA	NA	NA	NA	NA	NA	NA
SSD	YHR071W	YNL289W	0	1	1	1	0	1	NA	NA	NA	NA	NA	NA	NA	NA	NA	NA	NA	NA	NA	NA
SSD	YHR079C	YNR047W	1	1	1	1	0	1	NA	NA	NA	1	NA	NA	NA	NA	NA	NA	NA	NA	NA	NA
SSD	YHR079C-A	YBL047C	0	1	1	1	0	1	NA	NA	NA	NA	NA	NA	NA	NA	NA	NA	NA	NA	NA	1
SSD	YHR082C	YER129W	1	1	1	1	1	1	NA	1	NA	1	NA	NA	NA	NA	NA	NA	NA	NA	NA	NA
SSD	YHR088W	YNL075W	0	0	1	1	0	0	NA	NA	NA	NA	NA	NA	NA	NA	NA	NA	NA	NA	NA	NA
SSD	YHR090C	YOR064C	0	1	1	1	1	1	NA	NA	NA	NA	NA	NA	NA	NA	NA	NA	NA	NA	NA	NA
SSD	YHR098C	YIL109C	1	0	1	1	0	0	NA	NA	NA	NA	NA	NA	NA	NA	NA	NA	NA	NA	NA	NA
SSD	YHR099W	YKL203C	1	1	0	0	0	0	NA	0	NA	NA	NA	NA	NA	NA	NA	NA	NA	NA	NA	NA
SSD	YHR104W	YJR096W	0	0	1	1	0	1	NA	NA	1	1	0	0	NA	NA	NA	NA	NA	NA	NA	NA
SSD	YHR105W	YMR004W	0	1	1	1	0	1	NA	NA	NA	NA	NA	NA	NA	NA	NA	NA	NA	NA	NA	NA
SSD	YHR110W	YGL002W	1	1	1	1	1	1	NA	1	NA	1	NA	NA	NA	NA	NA	NA	NA	NA	NA	NA
SSD	YHR112C	YAL012W	0	1	1	1	1	0	NA	NA	NA	NA	NA	NA	NA	NA	NA	NA	NA	NA	1	1
SSD	YHR113W	YKL103C	0	0	1	1	1	0	NA	NA	NA	NA	NA	NA	NA	NA	NA	NA	NA	NA	NA	NA
SSD	YHR114W	YDR356W	0	1	0	1	0	0	NA	NA	NA	NA	NA	NA	NA	NA	NA	NA	NA	NA	NA	NA
SSD	YHR120W	YDR097C	0	1	1	1	1	1	NA	NA	NA	NA	NA	NA	NA	NA	NA	NA	NA	NA	NA	NA
SSD	YHR126C	YOR010C	1	1	1	1	1	0	NA	1	NA	NA	NA	NA	NA	NA	NA	NA	NA	NA	NA	NA
SSD	YHR128W	YNR012W	0	1	0	0	0	1	NA	NA	NA	NA	NA	NA	NA	NA	NA	NA	NA	NA	NA	NA
SSD	YHR129C	YFL039C	0	1	0	0	0	0	NA	NA	NA	NA	NA	NA	NA	NA	NA	NA	NA	NA	NA	NA
SSD	YHR138C	YNL015W	0	0	1	1	1	1	NA	NA	NA	NA	NA	NA	NA	NA	NA	NA	NA	NA	NA	1
SSD	YHR147C	YNL067W	0	1	1	1	0	1	NA	NA	NA	NA	NA	NA	NA	NA	NA	NA	NA	NA	1	1
SSD	YHR148W	YPL081W	1	0	0	0	1	1	NA	1	NA	1	NA	NA	NA	NA	NA	1	NA	NA	NA	1
SSD	YHR154W	YDL058W	0	1	1	1	1	1	NA	NA	NA	NA	NA	NA	NA	NA	NA	NA	NA	NA	NA	NA
SSD	YHR156C	YLR309C	0	1	1	1	0	1	NA	NA	NA	NA	NA	NA	NA	NA	NA	NA	NA	NA	NA	NA
SSD	YHR159W	YER151C	0	1	1	1	0	1	NA	NA	NA	NA	NA	NA	NA	NA	NA	NA	NA	NA	NA	NA
SSD	YHR164C	YER176W	0	1	1	1	1	1	NA	NA	NA	NA	NA	NA	NA	NA	NA	NA	NA	NA	NA	NA
SSD	YHR166C	YBL084C	0	1	0	0	0	0	NA	NA	NA	NA	NA	NA	NA	NA	NA	NA	NA	NA	NA	NA
SSD	YHR167W	YDL058W	0	1	1	1	1	1	NA	NA	NA	NA	NA	NA	NA	NA	NA	NA	NA	NA	NA	NA
SSD	YHR168W	YPL051W	0	1	0	0	1	0	NA	NA	NA	NA	NA	NA	NA	NA	NA	NA	NA	NA	NA	NA
SSD	YHR178W	YOR337W	0	1	1	1	1	1	NA	NA	NA	NA	NA	NA	NA	NA	NA	NA	NA	NA	NA	NA
SSD	YHR179W	YPL171C	0	0	0	1	1	0	ok	ok	1	0	NA	NA	NA	NA	1	NA	NA	NA	1	NA
SSD	YHR182W	YDL058W	0	1	1	1	1	1	NA	NA	NA	NA	NA	NA	NA	NA	NA	NA	NA	NA	NA	NA
SSD	YHR184W	YNL250W	0	1	1	1	1	1	NA	NA	NA	NA	NA	NA	NA	NA	NA	NA	NA	NA	NA	NA
SSD	YHR186C	YJL112W	1	1	0	0	1	0	NA	1	NA	1	NA	NA	NA	NA	NA	NA	NA	NA	NA	NA
SSD	YHR192W	YOL054W	0	1	1	0	0	1	NA	NA	NA	NA	NA	NA	NA	NA	NA	NA	NA	NA	NA	NA
SSD	YHR195W	YPL190C	0	1	1	1	0	1	NA	NA	NA	NA	NA	NA	NA	NA	NA	NA	NA	NA	NA	NA
SSD	YHR198C	YHR199C	0	0	1	1	1	1	1	1	1	1	NA	NA	NA	NA	NA	NA	NA	NA	NA	NA
SSD	YHR204W	YJR131W	0	1	0	1	1	1	NA	NA	NA	NA	NA	NA	NA	NA	NA	NA	NA	NA	NA	NA
SSD	YHR205W	YMR104C	1	1	1	1	1	1	NA	1	NA	1	NA	NA	NA	NA	NA	NA	NA	NA	NA	NA
SSD	YHR207C	YPL165C	0	0	0	1	0	1	NA	NA	NA	NA	NA	NA	NA	NA	NA	NA	NA	NA	NA	NA
SSD	YHR210C	YNR071C	0	1	1	1	1	1	NA	NA	NA	NA	NA	NA	NA	NA	NA	NA	NA	NA	NA	NA
SSD	YHR211W	YAL063C	0	1	1	1	1	1	NA	NA	NA	NA	NA	NA	NA	NA	NA	NA	NA	NA	NA	NA
SSD	YHR212W-A	YAR050W	0	1	1	1	1	1	NA	NA	NA	NA	NA	NA	NA	NA	NA	NA	NA	NA	NA	NA
SSD	YHR213W	YHR211W	0	1	1	1	1	1	NA	NA	NA	NA	NA	NA	NA	NA	NA	NA	NA	NA	NA	NA
SSD	YHR214C-C	YHR214C-B	0	1	NA	NA	NA	NA	NA	NA	NA	NA	NA	NA	NA	NA	NA	NA	NA	NA	NA	NA
SSD	YHR214W	YAR066W	0	0	1	1	1	1	0	1	1	1	NA	NA	NA	NA	1	NA	NA	NA	NA	NA
SSD	YHR216W	YLR432W	1	1	1	0	1	1	NA	1	NA	1	NA	NA	NA	NA	NA	NA	NA	NA	NA	NA
SSD	YHR218W	YBL111C	0	1	1	1	0	1	NA	NA	NA	NA	NA	NA	NA	NA	NA	NA	NA	NA	NA	NA
SSD	YIL001W	YIL112W	0	1	0	0	1	1	NA	NA	NA	NA	NA	NA	NA	NA	NA	NA	NA	NA	NA	NA
SSD	YIL002C	YOR109W	1	1	1	1	1	0	NA	1	NA	NA	NA	NA	NA	NA	NA	NA	NA	NA	NA	NA
SSD	YIL005W	YCL043C	1	1	0	1	0	0	NA	NA	NA	NA	NA	NA	NA	NA	NA	NA	NA	NA	NA	NA
SSD	YIL009W	YMR246W	1	1	0	0	1	1	NA	NA	NA	NA	NA	NA	NA	NA	NA	NA	NA	NA	NA	1
SSD	YIL014C-A	YIL102C	0	0	1	1	0	1	ok	ok	1	1	NA	NA	NA	NA	NA	1	NA	NA	NA	NA
SSD	YIL015W	YDR144C	1	1	1	1	1	1	NA	1	NA	NA	NA	NA	NA	NA	NA	NA	NA	NA	NA	NA
SSD	YIL021W	YPR110C	0	0	1	0	1	1	NA	NA	NA	NA	NA	NA	NA	NA	NA	NA	NA	NA	NA	NA
SSD	YIL029C	YPR071W	0	1	1	1	0	1	NA	NA	NA	NA	NA	NA	NA	NA	NA	NA	NA	NA	NA	NA
SSD	YIL031W	YPL020C	0	1	1	1	0	0	NA	NA	NA	NA	NA	NA	NA	NA	NA	NA	NA	NA	NA	NA
SSD	YIL035C	YOR061W	0	0	1	1	1	1	NA	NA	1	1	1	1	NA	NA	NA	NA	NA	NA	NA	NA
SSD	YIL038C	YPR072W	0	1	0	1	1	1	NA	NA	NA	NA	NA	NA	NA	NA	NA	NA	NA	NA	NA	NA
SSD	YIL041W	YPR148C	0	0	1	1	0	1	NA	NA	NA	NA	NA	NA	NA	NA	NA	NA	NA	NA	1	NA
SSD	YIL043C	YML125C	1	1	0	1	0	1	NA	1	NA	1	NA	NA	NA	NA	NA	NA	NA	NA	NA	1
SSD	YIL046W	YFL009W	0	1	0	1	0	0	NA	NA	NA	NA	NA	NA	NA	NA	NA	NA	NA	NA	NA	NA
SSD	YIL047C	YJL198W	1	1	0	1	0	1	NA	NA	NA	1	NA	NA	NA	NA	NA	NA	NA	NA	NA	NA
SSD	YIL048W	YAL026C	0	1	0	1	1	1	NA	NA	NA	NA	NA	NA	NA	NA	NA	NA	NA	NA	NA	NA
SSD	YIL060W	YOR192C-C	0	1	1	1	0	1	NA	NA	NA	NA	NA	NA	NA	NA	NA	NA	NA	NA	NA	NA
SSD	YIL061C	YHR015W	1	1	1	1	1	1	NA	1	NA	0	NA	NA	NA	NA	NA	NA	NA	NA	NA	NA
SSD	YIL063C	YLR335W	0	1	1	1	1	1	NA	NA	NA	NA	NA	NA	NA	NA	NA	NA	NA	NA	NA	NA
SSD	YIL077C	YKR092C	0	1	1	1	0	1	NA	NA	NA	NA	NA	NA	NA	NA	NA	NA	NA	NA	NA	NA
SSD	YIL078W	YKL194C	0	1	0	1	0	1	NA	NA	NA	NA	NA	NA	NA	NA	NA	NA	NA	NA	1	NA
SSD	YIL083C	YLR454W	0	1	1	1	0	1	NA	NA	NA	NA	NA	NA	NA	NA	NA	NA	NA	NA	NA	NA
SSD	YIL088C	YBL089W	1	0	1	1	1	1	1	1	1	1	NA	NA	NA	NA	NA	NA	NA	NA	NA	NA
SSD	YIL089W	YLR036C	0	0	1	1	0	1	rien	rien	1	1	NA	NA	NA	NA	NA	NA	NA	NA	NA	NA
SSD	YIL094C	YNL037C	0	1	0	1	1	1	NA	NA	NA	NA	NA	NA	NA	NA	NA	NA	NA	NA	NA	NA
SSD	YIL103W	YKL191W	0	0	0	1	1	1	NA	NA	NA	NA	NA	NA	NA	NA	NA	NA	NA	NA	NA	NA
SSD	YIL107C	YJL155C	0	1	1	1	1	1	NA	NA	NA	NA	NA	NA	NA	NA	NA	NA	NA	NA	NA	NA
SSD	YIL112W	YMR068W	0	1	1	1	0	1	NA	NA	NA	NA	NA	NA	NA	NA	NA	NA	NA	NA	NA	NA
SSD	YIL115C	YJL041W	0	1	1	0	0	0	NA	NA	NA	NA	NA	NA	NA	NA	NA	NA	NA	NA	NA	NA
SSD	YIL116W	YDR111C	1	0	1	1	1	1	0	1	1	1	NA	NA	NA	NA	NA	NA	NA	NA	1	NA
SSD	YIL118W	YPR165W	0	1	0	0	0	0	NA	NA	NA	NA	NA	NA	NA	NA	NA	NA	NA	NA	NA	NA
SSD	YIL124W	YMR226C	0	1	0	1	1	1	NA	NA	NA	NA	NA	NA	NA	NA	NA	NA	NA	NA	NA	1
SSD	YIL126W	YOR290C	0	0	0	0	0	0	NA	NA	NA	NA	NA	NA	NA	NA	NA	NA	NA	NA	NA	NA
SSD	YIL130W	YJL206C	0	1	1	1	1	1	NA	NA	NA	NA	NA	NA	NA	NA	NA	NA	NA	NA	NA	NA
SSD	YIL134W	YIL006W	1	0	0	1	0	1	NA	NA	NA	NA	NA	NA	NA	NA	NA	NA	NA	NA	NA	NA
SSD	YIL136W	YLR309C	0	1	1	1	0	1	NA	NA	NA	NA	NA	NA	NA	NA	NA	NA	NA	NA	NA	NA
SSD	YIL137C	YHR047C	1	0	1	1	NA	NA	1	1	1	1	NA	NA	NA	NA	NA	NA	NA	NA	NA	NA
SSD	YIL140W	YKR100C	1	1	1	1	1	1	NA	1	NA	1	NA	NA	NA	NA	NA	NA	NA	NA	NA	NA
SSD	YIL142W	YJR064W	0	1	0	0	0	0	NA	NA	NA	NA	NA	NA	NA	NA	NA	NA	NA	NA	NA	NA
SSD	YIL144W	YJR134C	0	1	1	1	1	1	NA	NA	NA	NA	NA	NA	NA	NA	NA	NA	NA	NA	NA	NA
SSD	YIL147C	YLR006C	0	1	1	1	0	1	NA	NA	NA	NA	NA	NA	NA	NA	NA	NA	NA	NA	NA	NA
SSD	YIL153W	YPL152W	0	0	0	1	1	1	NA	NA	NA	NA	NA	NA	NA	NA	NA	NA	NA	NA	NA	NA
SSD	YIL159W	YNL271C	0	1	0	1	0	0	NA	NA	NA	NA	NA	NA	NA	NA	NA	NA	NA	NA	NA	NA
SSD	YIL160C	YPL028W	0	0	0	1	1	1	0	1	1	1	NA	NA	NA	NA	NA	NA	NA	NA	NA	1
SSD	YIL162W	YPL109C	0	1	1	1	1	1	NA	NA	NA	NA	NA	NA	NA	NA	NA	NA	NA	NA	NA	NA
SSD	YIL166C	YAL067C	0	1	0	1	0	1	NA	NA	NA	NA	NA	NA	NA	NA	NA	NA	NA	NA	NA	NA
SSD	YIL169C	YOL155C	0	0	0	1	1	1	ok	2bandes	1	1	NA	NA	NA	NA	NA	NA	NA	NA	NA	NA
SSD	YIL173W	YJL222W	0	1	1	1	1	0	NA	NA	NA	NA	NA	NA	NA	NA	NA	NA	NA	NA	NA	NA
SSD	YIL177C	YJL225C	0	1	1	1	1	1	NA	NA	NA	NA	NA	NA	NA	NA	NA	NA	NA	NA	NA	NA
SSD	YIR001C	YGR159C	0	1	1	1	1	1	NA	NA	NA	NA	NA	NA	NA	NA	NA	NA	NA	NA	NA	NA
SSD	YIR002C	YGL078C	0	1	1	1	1	1	NA	NA	NA	NA	NA	NA	NA	NA	NA	NA	NA	NA	NA	NA
SSD	YIR003W	YLR330W	0	1	0	0	0	1	NA	NA	NA	NA	NA	NA	NA	NA	NA	NA	NA	NA	NA	NA
SSD	YIR005W	YFR023W	1	1	0	1	0	1	NA	NA	NA	1	NA	NA	NA	NA	NA	NA	NA	NA	NA	NA
SSD	YIR006C	YBL047C	0	1	0	1	0	1	NA	NA	NA	NA	NA	NA	NA	NA	NA	NA	NA	NA	NA	1
SSD	YIR009W	YDR429C	0	1	1	1	1	1	NA	NA	NA	NA	NA	NA	NA	NA	NA	NA	NA	NA	NA	1
SSD	YIR012W	YGL137W	0	1	1	1	0	1	NA	NA	NA	NA	NA	NA	NA	NA	NA	NA	NA	NA	NA	NA
SSD	YIR013C	YLR013W	0	1	0	1	1	1	NA	NA	NA	NA	NA	NA	NA	NA	NA	NA	NA	NA	NA	NA
SSD	YIR017C	YDL058W	0	1	1	1	1	1	NA	NA	NA	NA	NA	NA	NA	NA	NA	NA	NA	NA	NA	NA
SSD	YIR023W	YIL130W	0	1	0	0	1	1	NA	NA	NA	NA	NA	NA	NA	NA	NA	NA	NA	NA	NA	NA
SSD	YIR026C	YFR028C	0	1	1	1	1	0	NA	NA	NA	NA	NA	NA	NA	NA	NA	NA	NA	NA	NA	NA
SSD	YIR031C	YNL117W	0	0	0	1	1	1	ok	ok	1	1	NA	NA	NA	NA	1	NA	NA	NA	NA	1
SSD	YIR035C	YIR036C	0	1	1	1	0	1	NA	NA	NA	NA	NA	NA	NA	NA	NA	NA	NA	NA	NA	NA
SSD	YIR039C	YLR120C	1	1	0	1	1	1	NA	1	NA	1	NA	NA	NA	NA	NA	NA	NA	NA	NA	NA
SSD	YIR041W	YPL282C	0	1	0	0	0	1	NA	NA	NA	NA	NA	NA	NA	NA	NA	NA	NA	NA	NA	NA
SSD	YJL001W	YOR157C	0	1	0	1	0	0	NA	NA	NA	NA	NA	NA	NA	NA	NA	NA	NA	NA	NA	NA
SSD	YJL003W	YDL218W	0	1	0	1	0	1	NA	NA	NA	NA	NA	NA	NA	NA	NA	NA	NA	NA	NA	NA
SSD	YJL005W	YOR373W	0	1	1	1	1	1	NA	NA	NA	NA	NA	NA	NA	NA	NA	NA	NA	NA	NA	NA
SSD	YJL008C	YJL014W	0	1	0	0	0	0	NA	NA	NA	NA	NA	NA	NA	NA	NA	NA	NA	NA	NA	NA
SSD	YJL012C	YFL004W	1	1	1	1	0	0	NA	NA	NA	NA	NA	NA	NA	NA	NA	NA	NA	NA	NA	NA
SSD	YJL014W	YDR212W	0	1	0	0	0	0	NA	NA	NA	NA	NA	NA	NA	NA	NA	NA	NA	NA	NA	NA
SSD	YJL016W	YNL278W	1	0	1	1	1	1	1	1	1	1	NA	NA	NA	NA	NA	NA	NA	NA	NA	NA
SSD	YJL024C	YJR058C	0	1	0	1	0	0	NA	NA	NA	NA	NA	NA	NA	NA	NA	NA	NA	NA	NA	NA
SSD	YJL031C	YKL019W	0	0	1	0	0	0	NA	NA	NA	NA	NA	NA	NA	NA	NA	NA	NA	NA	NA	NA
SSD	YJL033W	YMR290C	0	1	0	1	1	1	NA	NA	NA	NA	NA	NA	NA	NA	NA	NA	NA	NA	NA	NA
SSD	YJL034W	YLL024C	0	1	0	1	1	1	NA	NA	NA	NA	NA	NA	NA	NA	NA	NA	NA	NA	NA	1
SSD	YJL036W	YMR004W	0	1	0	1	0	1	NA	NA	NA	NA	NA	NA	NA	NA	NA	NA	NA	NA	NA	NA
SSD	YJL037W	YJL038C	0	0	1	1	1	1	1	1	1	1	NA	NA	NA	NA	NA	NA	NA	NA	NA	NA
SSD	YJL041W	YOR098C	0	1	0	0	1	1	NA	NA	NA	NA	NA	NA	NA	NA	NA	NA	NA	NA	NA	NA
SSD	YJL042W	YOR227W	1	1	1	1	0	1	NA	NA	NA	NA	NA	NA	NA	NA	NA	NA	NA	NA	NA	NA
SSD	YJL043W	YKR015C	0	1	1	1	0	1	NA	NA	NA	NA	NA	NA	NA	NA	NA	NA	NA	NA	NA	NA
SSD	YJL047C	YDL132W	0	1	0	1	0	1	NA	NA	NA	NA	NA	NA	NA	NA	NA	NA	NA	NA	NA	NA
SSD	YJL049W	YDR285W	0	1	1	1	1	1	NA	NA	NA	NA	NA	NA	NA	NA	NA	NA	NA	NA	NA	NA
SSD	YJL050W	YLR398C	0	1	0	0	0	0	NA	NA	NA	NA	NA	NA	NA	NA	NA	NA	NA	NA	NA	NA
SSD	YJL051W	YLR278C	0	1	0	1	0	0	NA	NA	NA	NA	NA	NA	NA	NA	NA	NA	NA	NA	NA	NA
SSD	YJL052W	YJR009C	1	0	0	0	1	1	NA	1	NA	1	NA	NA	NA	NA	NA	NA	NA	NA	NA	1
SSD	YJL056C	YPR186C	0	1	1	1	1	1	NA	NA	NA	NA	NA	NA	NA	NA	NA	NA	NA	NA	NA	NA
SSD	YJL057C	YOL016C	1	0	1	1	1	1	1	1	1	1	NA	NA	NA	NA	NA	NA	NA	NA	NA	NA
SSD	YJL060W	YGL202W	0	1	0	1	0	1	NA	NA	NA	NA	NA	NA	NA	NA	NA	NA	NA	NA	NA	1
SSD	YJL061W	YDL058W	0	1	1	1	1	1	NA	NA	NA	NA	NA	NA	NA	NA	NA	NA	NA	NA	NA	NA
SSD	YJL062W	YLL031C	0	1	0	1	1	1	NA	NA	NA	NA	NA	NA	NA	NA	NA	NA	NA	NA	NA	NA
SSD	YJL073W	YOR195W	0	1	1	1	1	1	NA	NA	NA	NA	NA	NA	NA	NA	NA	NA	NA	NA	NA	NA
SSD	YJL074C	YFR031C	0	1	0	0	0	0	NA	NA	NA	NA	NA	NA	NA	NA	NA	NA	NA	NA	NA	NA
SSD	YJL078C	YKR013W	1	0	1	0	0	1	NA	1	NA	1	NA	NA	NA	NA	NA	NA	NA	NA	NA	NA
SSD	YJL080C	YML109W	1	1	1	1	0	1	NA	0	NA	1	NA	NA	NA	NA	NA	NA	NA	NA	1	NA
SSD	YJL081C	YFL039C	0	1	1	1	0	0	NA	NA	NA	NA	NA	NA	NA	NA	NA	NA	NA	NA	NA	NA
SSD	YJL085W	YLR086W	0	1	1	0	0	1	NA	NA	NA	NA	NA	NA	NA	NA	NA	NA	NA	NA	NA	NA
SSD	YJL088W	YJL130C	0	1	1	1	0	1	NA	NA	NA	NA	NA	NA	NA	NA	NA	NA	NA	NA	1	NA
SSD	YJL089W	YMR280C	0	1	1	1	1	1	NA	NA	NA	NA	NA	NA	NA	NA	NA	NA	NA	NA	NA	NA
[truncated: 1,374 more rows]

## Sheet: TableS10
HEADER	DESCRIPTION
[truncated: 23 more rows]

[truncated: 5 more sheets: TableS11, TableS12, TableS13, TableS14, TableS15]
